# Supplementary material for: Evaluation of genomic island predictors using a comparative genomics approach
Source: BMC Bioinformatics. 2008 Aug 5;9:329. doi: 10.1186/1471-2105-9-329 (PMC2518932; doi:10.1186/1471-2105-9-329)
Supplement: Additional file 1 — The 118 query genomes and their reference genomes with CVTree distances. [file 1471-2105-9-329-S1.xls]

## Sheet: Sheet1
Additional file 1 - The 118 query genomes and their reference genomes with distances.
Query Accession	Query Description	Reference Accession	Reference Description	CVTree Distance
NC_009665.1	Shewanella baltica OS185	NC_008345.1	Shewanella frigidimarina NCIMB 400	0.39926
		NC_008700.1	Shewanella amazonensis SB2B	0.405232
		NC_009052.1	Shewanella baltica OS155	0.145834
		NC_010506.1	Shewanella woodyi ATCC 51908	0.413395
NC_007606.1	Shigella dysenteriae Sd197	NC_009436.1	Enterobacter sp. 638	0.37554
		NC_004631.1	Salmonella enterica subsp. enterica serovar Typhi Ty2	0.355115
		NC_009648.1	Klebsiella pneumoniae subsp. pneumoniae MGH 78578	0.383311
		NC_008258.1	Shigella flexneri 5 str. 8401	0.227103
		NC_009778.1	Enterobacter sakazakii ATCC BAA-894	0.394627
		NC_009792.1	Citrobacter koseri ATCC BAA-895	0.349261
NC_006350.1	Burkholderia pseudomallei K96243 chromosome 1, complete sequence.	NC_007951.1	Burkholderia xenovorans LB400 chromosome 1, complete sequence.	0.398524
		NC_008060.1	Burkholderia cenocepacia AU 1054 chromosome 1, complete sequence.	0.357462
		NC_010084.1	Burkholderia multivorans ATCC 17616 chromosome 1, complete sequence.	0.32685
		NC_007510.1	Burkholderia sp. 383 chromosome 1, complete sequence.	0.336469
		NC_007434.1	Burkholderia pseudomallei 1710b chromosome I, complete sequence.	0.10923
		NC_009256.1	Burkholderia vietnamiensis G4 chromosome 1, complete sequence.	0.339265
NC_004431.1	Escherichia coli CFT073	NC_009436.1	Enterobacter sp. 638	0.368734
		NC_009778.1	Enterobacter sakazakii ATCC BAA-894	0.391156
		NC_009792.1	Citrobacter koseri ATCC BAA-895	0.326955
		NC_009648.1	Klebsiella pneumoniae subsp. pneumoniae MGH 78578	0.37863
		NC_008258.1	Shigella flexneri 5 str. 8401	0.232292
		NC_010067.1	Salmonella enterica subsp. arizonae serovar 62:z4,z23:--	0.348876
NC_003485.1	Streptococcus pyogenes MGAS8232	NC_004116.1	Streptococcus agalactiae 2603V/R	0.409585
		NC_007432.1	Streptococcus agalactiae A909	0.407646
		NC_004368.1	Streptococcus agalactiae NEM316	0.409912
		NC_002737.1	Streptococcus pyogenes M1 GAS	0.101408
		NC_008024.1	Streptococcus pyogenes MGAS10750	0.117212
		NC_008023.1	Streptococcus pyogenes MGAS2096	0.130519
NC_008543.1	Burkholderia cenocepacia HI2424 chromosome 2, complete sequence.	NC_007511.1	Burkholderia sp. 383 chromosome 2, complete sequence.	0.297039
		NC_010515.1	Burkholderia cenocepacia MC0-3 chromosome 2, complete sequence.	0.104539
		NC_009255.1	Burkholderia vietnamiensis G4 chromosome 2, complete sequence.	0.344379
		NC_008391.1	Burkholderia cepacia AMMD chromosome 2, complete sequence.	0.296531
		NC_010086.1	Burkholderia multivorans ATCC 17616 chromosome 2, complete sequence.	0.32986
		NC_010552.1	Burkholderia ambifaria MC40-6 chromosome 2, complete sequence.	0.299941
NC_003997.3	Bacillus anthracis str. Ames	NC_003909.8	Bacillus cereus ATCC 10987	0.202817
		NC_004722.1	Bacillus cereus ATCC 14579	0.223529
		NC_006274.1	Bacillus cereus E33L	0.132363
		NC_009674.1	Bacillus cereus subsp. cytotoxis NVH 391-98	0.350655
		NC_008600.1	Bacillus thuringiensis str. Al Hakam	0.137044
		NC_010184.1	Bacillus weihenstephanensis KBAB4	0.247446
NC_010334.1	Shewanella halifaxensis HAW-EB4	NC_009092.1	Shewanella loihica PV-4	0.395453
		NC_010506.1	Shewanella woodyi ATCC 51908	0.395764
		NC_009901.1	Shewanella pealeana ATCC 700345	0.259479
		NC_009831.1	Shewanella sediminis HAW-EB3	0.382261
		NC_009665.1	Shewanella baltica OS185	0.414168
		NC_008345.1	Shewanella frigidimarina NCIMB 400	0.419049
NC_004722.1	Bacillus cereus ATCC 14579	NC_006274.1	Bacillus cereus E33L	0.217233
		NC_005945.1	Bacillus anthracis str. Sterne	0.218442
		NC_003909.8	Bacillus cereus ATCC 10987	0.233335
		NC_009674.1	Bacillus cereus subsp. cytotoxis NVH 391-98	0.353708
		NC_008600.1	Bacillus thuringiensis str. Al Hakam	0.220659
		NC_010184.1	Bacillus weihenstephanensis KBAB4	0.249937
NC_004606.1	Streptococcus pyogenes SSI-1	NC_007432.1	Streptococcus agalactiae A909	0.40778
		NC_004368.1	Streptococcus agalactiae NEM316	0.40913
		NC_002737.1	Streptococcus pyogenes M1 GAS	0.109277
		NC_006086.1	Streptococcus pyogenes MGAS10394	0.101726
		NC_008024.1	Streptococcus pyogenes MGAS10750	0.115918
		NC_008023.1	Streptococcus pyogenes MGAS2096	0.121383
NC_010322.1	Pseudomonas putida GB-1	NC_007492.1	Pseudomonas fluorescens PfO-1	0.39061
		NC_009439.1	Pseudomonas mendocina ymp	0.4182
		NC_009656.1	Pseudomonas aeruginosa PA7	0.417495
		NC_005773.3	Pseudomonas syringae pv. phaseolicola 1448A	0.411845
		NC_004129.6	Pseudomonas fluorescens Pf-5	0.391566
		NC_002947.3	Pseudomonas putida KT2440	0.232459
NC_007384.1	Shigella sonnei Ss046	NC_009436.1	Enterobacter sp. 638	0.359638
		NC_004631.1	Salmonella enterica subsp. enterica serovar Typhi Ty2	0.33817
		NC_009648.1	Klebsiella pneumoniae subsp. pneumoniae MGH 78578	0.369707
		NC_009801.1	Escherichia coli E24377A	0.167559
		NC_009778.1	Enterobacter sakazakii ATCC BAA-894	0.382909
		NC_009792.1	Citrobacter koseri ATCC BAA-895	0.329579
NC_008819.1	Prochlorococcus marinus str. NATL1A	NC_005042.1	Prochlorococcus marinus subsp. marinus str. CCMP1375	0.418841
		NC_009976.1	Prochlorococcus marinus str. MIT 9211	0.418368
		NC_007335.2	Prochlorococcus marinus str. NATL2A	0.107392
NC_004631.1	Salmonella enterica subsp. enterica serovar Typhi Ty2	NC_009436.1	Enterobacter sp. 638	0.358944
		NC_006905.1	Salmonella enterica subsp. enterica serovar Choleraesuis str. SC-B67	0.139906
		NC_009648.1	Klebsiella pneumoniae subsp. pneumoniae MGH 78578	0.367345
		NC_008258.1	Shigella flexneri 5 str. 8401	0.338612
		NC_009778.1	Enterobacter sakazakii ATCC BAA-894	0.381197
		NC_009792.1	Citrobacter koseri ATCC BAA-895	0.322931
NC_002655.2	Escherichia coli O157:H7 EDL933	NC_009436.1	Enterobacter sp. 638	0.364935
		NC_009778.1	Enterobacter sakazakii ATCC BAA-894	0.386432
		NC_009792.1	Citrobacter koseri ATCC BAA-895	0.333447
		NC_009648.1	Klebsiella pneumoniae subsp. pneumoniae MGH 78578	0.375805
		NC_010067.1	Salmonella enterica subsp. arizonae serovar 62:z4,z23:--	0.346334
		NC_010498.1	Escherichia coli SECEC SMS-3-5	0.168686
NC_009801.1	Escherichia coli E24377A	NC_009436.1	Enterobacter sp. 638	0.359497
		NC_009778.1	Enterobacter sakazakii ATCC BAA-894	0.381381
		NC_009792.1	Citrobacter koseri ATCC BAA-895	0.325888
		NC_009648.1	Klebsiella pneumoniae subsp. pneumoniae MGH 78578	0.366788
		NC_010067.1	Salmonella enterica subsp. arizonae serovar 62:z4,z23:--	0.338967
		NC_010498.1	Escherichia coli SECEC SMS-3-5	0.155301
NC_002758.2	Staphylococcus aureus subsp. aureus Mu50	NC_004461.1	Staphylococcus epidermidis ATCC 12228	0.371256
		NC_007168.1	Staphylococcus haemolyticus JCSC1435	0.38146
		NC_007350.1	Staphylococcus saprophyticus subsp. saprophyticus ATCC 15305	0.397728
		NC_007622.1	Staphylococcus aureus RF122	0.106866
NC_008258.1	Shigella flexneri 5 str. 8401	NC_008563.1	Escherichia coli APEC O1	0.221534
		NC_009436.1	Enterobacter sp. 638	0.363353
		NC_010102.1	Salmonella enterica subsp. enterica serovar Paratyphi B str. SPB7	0.344861
		NC_009648.1	Klebsiella pneumoniae subsp. pneumoniae MGH 78578	0.373179
		NC_009778.1	Enterobacter sakazakii ATCC BAA-894	0.38156
		NC_009792.1	Citrobacter koseri ATCC BAA-895	0.332719
NC_009997.1	Shewanella baltica OS195	NC_008700.1	Shewanella amazonensis SB2B	0.406241
		NC_008345.1	Shewanella frigidimarina NCIMB 400	0.399599
		NC_007954.1	Shewanella denitrificans OS217	0.412149
		NC_009092.1	Shewanella loihica PV-4	0.403153
		NC_008750.1	Shewanella sp. W3-18-1	0.293378
		NC_010506.1	Shewanella woodyi ATCC 51908	0.414532
NC_005945.1	Bacillus anthracis str. Sterne	NC_003909.8	Bacillus cereus ATCC 10987	0.199245
		NC_004722.1	Bacillus cereus ATCC 14579	0.218442
		NC_006274.1	Bacillus cereus E33L	0.119173
		NC_009674.1	Bacillus cereus subsp. cytotoxis NVH 391-98	0.350086
		NC_008600.1	Bacillus thuringiensis str. Al Hakam	0.125243
		NC_010184.1	Bacillus weihenstephanensis KBAB4	0.244503
NC_004459.2	Vibrio vulnificus CMCP6 chromosome I, complete sequence.	NC_005139.1	Vibrio vulnificus YJ016 chromosome I, complete sequence.	0.119687
		NC_006840.2	Vibrio fischeri ES114 chromosome I, complete sequence.	0.412321
		NC_009457.1	Vibrio cholerae O395 chromosome 2, complete sequence.	0.378506
		NC_004603.1	Vibrio parahaemolyticus RIMD 2210633 chromosome I, complete sequence.	0.344446
		NC_009783.1	Vibrio harveyi ATCC BAA-1116 chromosome I, complete sequence.	0.356999
NC_009074.1	Burkholderia pseudomallei 668 chromosome I, complete sequence.	NC_008060.1	Burkholderia cenocepacia AU 1054 chromosome 1, complete sequence.	0.355264
		NC_010084.1	Burkholderia multivorans ATCC 17616 chromosome 1, complete sequence.	0.325457
		NC_010551.1	Burkholderia ambifaria MC40-6 chromosome 1, complete sequence.	0.32957
		NC_007951.1	Burkholderia xenovorans LB400 chromosome 1, complete sequence.	0.39771
		NC_009256.1	Burkholderia vietnamiensis G4 chromosome 1, complete sequence.	0.338115
		NC_007651.1	Burkholderia thailandensis E264 chromosome I, complete sequence.	0.184705
NC_007946.1	Escherichia coli UTI89	NC_009436.1	Enterobacter sp. 638	0.366056
		NC_009778.1	Enterobacter sakazakii ATCC BAA-894	0.388455
		NC_009792.1	Citrobacter koseri ATCC BAA-895	0.326247
		NC_009648.1	Klebsiella pneumoniae subsp. pneumoniae MGH 78578	0.37691
		NC_010102.1	Salmonella enterica subsp. enterica serovar Paratyphi B str. SPB7	0.345115
		AC_000091.1	Escherichia coli W3110 DNA	0.177798
NC_004578.1	Pseudomonas syringae pv. tomato str. DC3000	NC_008027.1	Pseudomonas entomophila L48	0.411788
		NC_010501.1	Pseudomonas putida W619	0.411533
		NC_004129.6	Pseudomonas fluorescens Pf-5	0.401958
		NC_007492.1	Pseudomonas fluorescens PfO-1	0.397293
		NC_002947.3	Pseudomonas putida KT2440	0.414946
		NC_007005.1	Pseudomonas syringae pv. syringae B728a	0.256206
NC_007146.2	Haemophilus influenzae 86-028NP	NC_009655.1	Actinobacillus succinogenes 130Z	0.414966
		NC_010278.1	Actinobacillus pleuropneumoniae serovar 3 str. JL03	0.419076
		NC_002663.1	Pasteurella multocida subsp. multocida str. Pm70	0.402661
		NC_006300.1	Mannheimia succiniciproducens MBEL55E	0.409464
		NC_008309.1	Haemophilus somnus 129PT	0.40534
		NC_000907.1	Haemophilus influenzae Rd KW20	0.136409
NC_007530.2	Bacillus anthracis str. 'Ames Ancestor'	NC_003909.8	Bacillus cereus ATCC 10987	0.202827
		NC_004722.1	Bacillus cereus ATCC 14579	0.223521
		NC_006274.1	Bacillus cereus E33L	0.132284
		NC_009674.1	Bacillus cereus subsp. cytotoxis NVH 391-98	0.350677
		NC_008600.1	Bacillus thuringiensis str. Al Hakam	0.137079
		NC_010184.1	Bacillus weihenstephanensis KBAB4	0.247471
NC_003909.8	Bacillus cereus ATCC 10987	NC_004722.1	Bacillus cereus ATCC 14579	0.233335
		NC_006274.1	Bacillus cereus E33L	0.191101
		NC_005945.1	Bacillus anthracis str. Sterne	0.199245
		NC_009674.1	Bacillus cereus subsp. cytotoxis NVH 391-98	0.352786
		NC_008600.1	Bacillus thuringiensis str. Al Hakam	0.202199
		NC_010184.1	Bacillus weihenstephanensis KBAB4	0.252247
NC_008577.1	Shewanella sp. ANA-3 chromosome 1, complete sequence.	NC_008700.1	Shewanella amazonensis SB2B	0.399293
		NC_009831.1	Shewanella sediminis HAW-EB3	0.414992
		NC_008321.1	Shewanella sp. MR-4	0.147686
		NC_009092.1	Shewanella loihica PV-4	0.399111
		NC_008345.1	Shewanella frigidimarina NCIMB 400	0.403067
		NC_007954.1	Shewanella denitrificans OS217	0.415734
		NC_009997.1	Shewanella baltica OS195	0.303536
		NC_010506.1	Shewanella woodyi ATCC 51908	0.417705
		NC_010334.1	Shewanella halifaxensis HAW-EB4	0.414514
NC_007613.1	Shigella boydii Sb227	NC_009436.1	Enterobacter sp. 638	0.362425
		NC_004631.1	Salmonella enterica subsp. enterica serovar Typhi Ty2	0.33794
		NC_009648.1	Klebsiella pneumoniae subsp. pneumoniae MGH 78578	0.372141
		NC_008258.1	Shigella flexneri 5 str. 8401	0.170355
		NC_009778.1	Enterobacter sakazakii ATCC BAA-894	0.384155
		NC_009792.1	Citrobacter koseri ATCC BAA-895	0.33564
NC_010167.1	Brucella suis ATCC 23445 chromosome II, complete sequence.	NC_009504.1	Brucella ovis ATCC 25840 chromosome II, complete sequence.	0.179346
		NC_009668.1	Ochrobactrum anthropi ATCC 49188 chromosome 2, complete sequence.	0.417791
		NC_004311.2	Brucella suis 1330 chromosome II, complete sequence.	0.110554
NC_008390.1	Burkholderia cepacia AMMD chromosome 1, complete sequence.	NC_008060.1	Burkholderia cenocepacia AU 1054 chromosome 1, complete sequence.	0.252209
		NC_007951.1	Burkholderia xenovorans LB400 chromosome 1, complete sequence.	0.395343
		NC_009256.1	Burkholderia vietnamiensis G4 chromosome 1, complete sequence.	0.229653
		NC_006348.1	Burkholderia mallei ATCC 23344 chromosome 1, complete sequence.	0.335911
		NC_010084.1	Burkholderia multivorans ATCC 17616 chromosome 1, complete sequence.	0.225969
		NC_010551.1	Burkholderia ambifaria MC40-6 chromosome 1, complete sequence.	0.103665
NC_009901.1	Shewanella pealeana ATCC 700345	NC_009831.1	Shewanella sediminis HAW-EB3	0.385584
		NC_010334.1	Shewanella halifaxensis HAW-EB4	0.259479
		NC_008345.1	Shewanella frigidimarina NCIMB 400	0.417043
		NC_009092.1	Shewanella loihica PV-4	0.392506
		NC_008321.1	Shewanella sp. MR-4	0.40936
		NC_010506.1	Shewanella woodyi ATCC 51908	0.393693
NC_010159.1	Yersinia pestis Angola	NC_009832.1	Serratia proteamaculans 568	0.398171
		NC_008800.1	Yersinia enterocolitica subsp. enterocolitica 8081	0.318623
		NC_010465.1	Yersinia pseudotuberculosis YPIII	0.12539
NC_009900.1	Rickettsia massiliae MTU5	NC_006142.1	Rickettsia typhi str. Wilmington	0.30702
		NC_009881.1	Rickettsia akari str. Hartford	0.257219
		NC_007109.1	Rickettsia felis URRWXCal2	0.250583
		NC_003103.1	Rickettsia conorii str. Malish 7	0.168512
		NC_007940.1	Rickettsia bellii RML369-C	0.35248
		NC_009879.1	Rickettsia canadensis str. McKiel	0.280139
NC_008750.1	Shewanella sp. W3-18-1	NC_007954.1	Shewanella denitrificans OS217	0.414578
		NC_008345.1	Shewanella frigidimarina NCIMB 400	0.403057
		NC_008700.1	Shewanella amazonensis SB2B	0.407641
		NC_009901.1	Shewanella pealeana ATCC 700345	0.413744
		NC_009665.1	Shewanella baltica OS185	0.291518
		NC_009831.1	Shewanella sediminis HAW-EB3	0.415111
NC_007432.1	Streptococcus agalactiae A909	NC_002737.1	Streptococcus pyogenes M1 GAS	0.40658
		NC_004368.1	Streptococcus agalactiae NEM316	0.106201
		NC_006086.1	Streptococcus pyogenes MGAS10394	0.405541
		NC_008023.1	Streptococcus pyogenes MGAS2096	0.410215
		NC_008024.1	Streptococcus pyogenes MGAS10750	0.408986
		NC_004116.1	Streptococcus agalactiae 2603V/R	0.10192
NC_003923.1	Staphylococcus aureus subsp. aureus MW2	NC_004461.1	Staphylococcus epidermidis ATCC 12228	0.370188
		NC_007168.1	Staphylococcus haemolyticus JCSC1435	0.380557
		NC_007350.1	Staphylococcus saprophyticus subsp. saprophyticus ATCC 15305	0.395346
		NC_007622.1	Staphylococcus aureus RF122	0.103644
NC_005071.1	Prochlorococcus marinus str. MIT 9313	NC_005070.1	Synechococcus sp. WH 8102	0.417639
		NC_007513.1	Synechococcus sp. CC9902	0.418735
		NC_007516.1	Synechococcus sp. CC9605	0.418883
		NC_008820.1	Prochlorococcus marinus str. MIT 9303	0.210369
		NC_009481.1	Synechococcus sp. WH 7803	0.412593
		NC_008319.1	Synechococcus sp. CC9311	0.419754
NC_008600.1	Bacillus thuringiensis str. Al Hakam	NC_003909.8	Bacillus cereus ATCC 10987	0.202199
		NC_004722.1	Bacillus cereus ATCC 14579	0.220659
		NC_007530.2	Bacillus anthracis str. 'Ames Ancestor'	0.137079
		NC_009674.1	Bacillus cereus subsp. cytotoxis NVH 391-98	0.350151
		NC_005957.1	Bacillus thuringiensis serovar konkukian str. 97-27	0.127149
		NC_010184.1	Bacillus weihenstephanensis KBAB4	0.248858
NC_008463.1	Pseudomonas aeruginosa UCBPP-PA14	NC_009656.1	Pseudomonas aeruginosa PA7	0.168346
		NC_009434.1	Pseudomonas stutzeri A1501	0.419595
		NC_009439.1	Pseudomonas mendocina ymp	0.403424
		NC_007492.1	Pseudomonas fluorescens PfO-1	0.413412
		NC_004129.6	Pseudomonas fluorescens Pf-5	0.407749
		NC_010501.1	Pseudomonas putida W619	0.416744
NC_010551.1	Burkholderia ambifaria MC40-6 chromosome 1, complete sequence.	NC_008060.1	Burkholderia cenocepacia AU 1054 chromosome 1, complete sequence.	0.249039
		NC_008390.1	Burkholderia cepacia AMMD chromosome 1, complete sequence.	0.103665
		NC_007951.1	Burkholderia xenovorans LB400 chromosome 1, complete sequence.	0.392149
		NC_010084.1	Burkholderia multivorans ATCC 17616 chromosome 1, complete sequence.	0.222558
		NC_009256.1	Burkholderia vietnamiensis G4 chromosome 1, complete sequence.	0.225565
		NC_006350.1	Burkholderia pseudomallei K96243 chromosome 1, complete sequence.	0.330967
NC_003197.1	Salmonella typhimurium LT2	NC_009436.1	Enterobacter sp. 638	0.358965
		NC_003198.1	Salmonella enterica subsp. enterica serovar Typhi str. CT18	0.119309
		NC_009648.1	Klebsiella pneumoniae subsp. pneumoniae MGH 78578	0.363343
		NC_008258.1	Shigella flexneri 5 str. 8401	0.33638
		NC_009778.1	Enterobacter sakazakii ATCC BAA-894	0.380183
		NC_009792.1	Citrobacter koseri ATCC BAA-895	0.319279
NC_008321.1	Shewanella sp. MR-4	NC_007954.1	Shewanella denitrificans OS217	0.412196
		NC_008700.1	Shewanella amazonensis SB2B	0.396567
		NC_009665.1	Shewanella baltica OS185	0.294362
		NC_010334.1	Shewanella halifaxensis HAW-EB4	0.410047
NC_006511.1	Salmonella enterica subsp. enterica serovar Paratyphi A str. ATCC 9150	NC_009436.1	Enterobacter sp. 638	0.357646
		NC_009648.1	Klebsiella pneumoniae subsp. pneumoniae MGH 78578	0.365424
		NC_008258.1	Shigella flexneri 5 str. 8401	0.335108
		NC_010102.1	Salmonella enterica subsp. enterica serovar Paratyphi B str. SPB7	0.137948
		NC_009778.1	Enterobacter sakazakii ATCC BAA-894	0.378936
		NC_009792.1	Citrobacter koseri ATCC BAA-895	0.319368
NC_008563.1	Escherichia coli APEC O1	NC_009436.1	Enterobacter sp. 638	0.364012
		NC_009778.1	Enterobacter sakazakii ATCC BAA-894	0.386898
		NC_009792.1	Citrobacter koseri ATCC BAA-895	0.329921
		NC_009648.1	Klebsiella pneumoniae subsp. pneumoniae MGH 78578	0.373619
		NC_010067.1	Salmonella enterica subsp. arizonae serovar 62:z4,z23:--	0.345964
		NC_010498.1	Escherichia coli SECEC SMS-3-5	0.168249
NC_008024.1	Streptococcus pyogenes MGAS10750	NC_008023.1	Streptococcus pyogenes MGAS2096	0.127448
		NC_007432.1	Streptococcus agalactiae A909	0.408986
		NC_004368.1	Streptococcus agalactiae NEM316	0.410979
		NC_002737.1	Streptococcus pyogenes M1 GAS	0.115746
		NC_006086.1	Streptococcus pyogenes MGAS10394	0.121893
NC_010410.1	Acinetobacter baumannii AYE	NC_005966.1	Acinetobacter sp. ADP1	0.376317
		NC_009085.1	Acinetobacter baumannii ATCC 17978	0.169536
		NC_010400.1	Acinetobacter baumannii	0.249471
NC_004070.1	Streptococcus pyogenes MGAS315	NC_007432.1	Streptococcus agalactiae A909	0.407751
		NC_004368.1	Streptococcus agalactiae NEM316	0.408979
		NC_002737.1	Streptococcus pyogenes M1 GAS	0.108253
		NC_006086.1	Streptococcus pyogenes MGAS10394	0.1011
		NC_008024.1	Streptococcus pyogenes MGAS10750	0.113395
		NC_008023.1	Streptococcus pyogenes MGAS2096	0.12013
NC_005139.1	Vibrio vulnificus YJ016 chromosome I, complete sequence.	NC_006840.2	Vibrio fischeri ES114 chromosome I, complete sequence.	0.415637
		NC_004603.1	Vibrio parahaemolyticus RIMD 2210633 chromosome I, complete sequence.	0.348993
		NC_009457.1	Vibrio cholerae O395 chromosome 2, complete sequence.	0.381987
		NC_004459.2	Vibrio vulnificus CMCP6 chromosome I, complete sequence.	0.119687
		NC_009783.1	Vibrio harveyi ATCC BAA-1116 chromosome I, complete sequence.	0.363492
NC_009783.1	Vibrio harveyi ATCC BAA-1116 chromosome I, complete sequence.	NC_004459.2	Vibrio vulnificus CMCP6 chromosome I, complete sequence.	0.356999
		NC_004603.1	Vibrio parahaemolyticus RIMD 2210633 chromosome I, complete sequence.	0.286491
		NC_005139.1	Vibrio vulnificus YJ016 chromosome I, complete sequence.	0.363492
		NC_006840.2	Vibrio fischeri ES114 chromosome I, complete sequence.	0.417876
		NC_002505.1	Vibrio cholerae O1 biovar eltor str. N16961 chromosome I, complete sequence.	0.394216
NC_009080.1	Burkholderia mallei NCTC 10247 chromosome I, complete sequence.	NC_008060.1	Burkholderia cenocepacia AU 1054 chromosome 1, complete sequence.	0.355818
		NC_007951.1	Burkholderia xenovorans LB400 chromosome 1, complete sequence.	0.398488
		NC_009256.1	Burkholderia vietnamiensis G4 chromosome 1, complete sequence.	0.339871
		NC_009076.1	Burkholderia pseudomallei 1106a chromosome I, complete sequence.	0.100165
		NC_010084.1	Burkholderia multivorans ATCC 17616 chromosome 1, complete sequence.	0.326033
		NC_010551.1	Burkholderia ambifaria MC40-6 chromosome 1, complete sequence.	0.330565
NC_008022.1	Streptococcus pyogenes MGAS10270	NC_006086.1	Streptococcus pyogenes MGAS10394	0.122685
		NC_008023.1	Streptococcus pyogenes MGAS2096	0.116132
		NC_007432.1	Streptococcus agalactiae A909	0.407141
		NC_004368.1	Streptococcus agalactiae NEM316	0.406638
		NC_002737.1	Streptococcus pyogenes M1 GAS	0.108708
NC_008253.1	Escherichia coli 536	NC_009436.1	Enterobacter sp. 638	0.362026
		NC_009778.1	Enterobacter sakazakii ATCC BAA-894	0.386032
		NC_009792.1	Citrobacter koseri ATCC BAA-895	0.321675
		NC_009648.1	Klebsiella pneumoniae subsp. pneumoniae MGH 78578	0.37194
		NC_008563.1	Escherichia coli APEC O1	0.128323
		NC_010067.1	Salmonella enterica subsp. arizonae serovar 62:z4,z23:--	0.343255
NC_007434.1	Burkholderia pseudomallei 1710b chromosome I, complete sequence.	NC_007951.1	Burkholderia xenovorans LB400 chromosome 1, complete sequence.	0.404324
		NC_008060.1	Burkholderia cenocepacia AU 1054 chromosome 1, complete sequence.	0.366751
		NC_010084.1	Burkholderia multivorans ATCC 17616 chromosome 1, complete sequence.	0.338987
		NC_007510.1	Burkholderia sp. 383 chromosome 1, complete sequence.	0.34798
		NC_006348.1	Burkholderia mallei ATCC 23344 chromosome 1, complete sequence.	0.158649
		NC_009256.1	Burkholderia vietnamiensis G4 chromosome 1, complete sequence.	0.350651
NC_006905.1	Salmonella enterica subsp. enterica serovar Choleraesuis str. SC-B67	NC_009436.1	Enterobacter sp. 638	0.360768
		NC_009648.1	Klebsiella pneumoniae subsp. pneumoniae MGH 78578	0.3667
		NC_008258.1	Shigella flexneri 5 str. 8401	0.336562
		NC_010102.1	Salmonella enterica subsp. enterica serovar Paratyphi B str. SPB7	0.126849
		NC_009778.1	Enterobacter sakazakii ATCC BAA-894	0.381556
		NC_009792.1	Citrobacter koseri ATCC BAA-895	0.322651
NC_010102.1	Salmonella enterica subsp. enterica serovar Paratyphi B str. SPB7	NC_009436.1	Enterobacter sp. 638	0.36456
		NC_009648.1	Klebsiella pneumoniae subsp. pneumoniae MGH 78578	0.36999
		NC_009778.1	Enterobacter sakazakii ATCC BAA-894	0.385445
		NC_009792.1	Citrobacter koseri ATCC BAA-895	0.32586
		NC_004631.1	Salmonella enterica subsp. enterica serovar Typhi Ty2	0.142524
		NC_004741.1	Shigella flexneri 2a str. 2457T	0.343848
NC_007510.1	Burkholderia sp. 383 chromosome 1, complete sequence.	NC_007651.1	Burkholderia thailandensis E264 chromosome I, complete sequence.	0.332634
		NC_007951.1	Burkholderia xenovorans LB400 chromosome 1, complete sequence.	0.395141
		NC_009256.1	Burkholderia vietnamiensis G4 chromosome 1, complete sequence.	0.250186
		NC_008836.1	Burkholderia mallei NCTC 10229 chromosome I, complete sequence.	0.335078
		NC_010084.1	Burkholderia multivorans ATCC 17616 chromosome 1, complete sequence.	0.238014
		NC_010508.1	Burkholderia cenocepacia MC0-3 chromosome 1, complete sequence.	0.179072
NC_009256.1	Burkholderia vietnamiensis G4 chromosome 1, complete sequence.	NC_007510.1	Burkholderia sp. 383 chromosome 1, complete sequence.	0.250186
		NC_008060.1	Burkholderia cenocepacia AU 1054 chromosome 1, complete sequence.	0.284707
		NC_009080.1	Burkholderia mallei NCTC 10247 chromosome I, complete sequence.	0.339871
		NC_010084.1	Burkholderia multivorans ATCC 17616 chromosome 1, complete sequence.	0.250949
		NC_010551.1	Burkholderia ambifaria MC40-6 chromosome 1, complete sequence.	0.225565
		NC_007951.1	Burkholderia xenovorans LB400 chromosome 1, complete sequence.	0.397543
NC_008023.1	Streptococcus pyogenes MGAS2096	NC_007432.1	Streptococcus agalactiae A909	0.410215
		NC_004368.1	Streptococcus agalactiae NEM316	0.410079
		NC_002737.1	Streptococcus pyogenes M1 GAS	0.107869
		NC_006086.1	Streptococcus pyogenes MGAS10394	0.117952
		NC_008024.1	Streptococcus pyogenes MGAS10750	0.127448
NC_008322.1	Shewanella sp. MR-7	NC_007954.1	Shewanella denitrificans OS217	0.413377
		NC_008700.1	Shewanella amazonensis SB2B	0.396742
		NC_009665.1	Shewanella baltica OS185	0.29646
		NC_010334.1	Shewanella halifaxensis HAW-EB4	0.410628
NC_004337.1	Shigella flexneri 2a str. 301	NC_009436.1	Enterobacter sp. 638	0.36282
		NC_004631.1	Salmonella enterica subsp. enterica serovar Typhi Ty2	0.339193
		NC_009648.1	Klebsiella pneumoniae subsp. pneumoniae MGH 78578	0.37312
		NC_009801.1	Escherichia coli E24377A	0.190181
		NC_009778.1	Enterobacter sakazakii ATCC BAA-894	0.381474
		NC_009792.1	Citrobacter koseri ATCC BAA-895	0.333153
NC_009085.1	Acinetobacter baumannii ATCC 17978	NC_005966.1	Acinetobacter sp. ADP1	0.385129
		NC_010400.1	Acinetobacter baumannii	0.268151
		NC_010410.1	Acinetobacter baumannii AYE	0.169536
NC_007778.1	Rhodopseudomonas palustris HaA2	NC_008435.1	Rhodopseudomonas palustris BisA53	0.380508
		NC_007925.1	Rhodopseudomonas palustris BisB18	0.384771
		NC_007958.1	Rhodopseudomonas palustris BisB5	0.290841
		NC_005296.1	Rhodopseudomonas palustris CGA009	0.326475
		NC_009445.1	Bradyrhizobium sp. ORS278	0.419938
NC_009800.1	Escherichia coli HS	NC_009436.1	Enterobacter sp. 638	0.355453
		NC_009778.1	Enterobacter sakazakii ATCC BAA-894	0.38038
		NC_009792.1	Citrobacter koseri ATCC BAA-895	0.325359
		NC_009648.1	Klebsiella pneumoniae subsp. pneumoniae MGH 78578	0.361645
		NC_010102.1	Salmonella enterica subsp. enterica serovar Paratyphi B str. SPB7	0.337956
		NC_010498.1	Escherichia coli SECEC SMS-3-5	0.154167
NC_004347.1	Shewanella oneidensis MR-1	NC_008345.1	Shewanella frigidimarina NCIMB 400	0.406585
		NC_008577.1	Shewanella sp. ANA-3 chromosome 1, complete sequence.	0.25825
		NC_008700.1	Shewanella amazonensis SB2B	0.405112
		NC_009092.1	Shewanella loihica PV-4	0.402463
		NC_009831.1	Shewanella sediminis HAW-EB3	0.415192
		NC_010334.1	Shewanella halifaxensis HAW-EB4	0.413602
		NC_007954.1	Shewanella denitrificans OS217	0.415512
		NC_009665.1	Shewanella baltica OS185	0.310734
		NC_010506.1	Shewanella woodyi ATCC 51908	0.419978
NC_009076.1	Burkholderia pseudomallei 1106a chromosome I, complete sequence.	NC_008060.1	Burkholderia cenocepacia AU 1054 chromosome 1, complete sequence.	0.356948
		NC_010084.1	Burkholderia multivorans ATCC 17616 chromosome 1, complete sequence.	0.327469
		NC_010551.1	Burkholderia ambifaria MC40-6 chromosome 1, complete sequence.	0.331502
		NC_007951.1	Burkholderia xenovorans LB400 chromosome 1, complete sequence.	0.398858
		NC_009256.1	Burkholderia vietnamiensis G4 chromosome 1, complete sequence.	0.339335
		NC_007434.1	Burkholderia pseudomallei 1710b chromosome I, complete sequence.	0.10044
NC_004603.1	Vibrio parahaemolyticus RIMD 2210633 chromosome I, complete sequence.	NC_004459.2	Vibrio vulnificus CMCP6 chromosome I, complete sequence.	0.344446
		NC_005139.1	Vibrio vulnificus YJ016 chromosome I, complete sequence.	0.348993
		NC_006840.2	Vibrio fischeri ES114 chromosome I, complete sequence.	0.412336
		NC_009457.1	Vibrio cholerae O395 chromosome 2, complete sequence.	0.384723
		NC_009783.1	Vibrio harveyi ATCC BAA-1116 chromosome I, complete sequence.	0.286491
NC_010380.1	Streptococcus pneumoniae Hungary19A-6	NC_009009.1	Streptococcus sanguinis SK36	0.407644
		NC_009785.1	Streptococcus gordonii str. Challis substr. CH1	0.401139
		NC_010582.1	Streptococcus pneumoniae CGSP14	0.138049
		NC_003028.2	Streptococcus pneumoniae TIGR4	0.128769
		NC_008533.1	Streptococcus pneumoniae D39	0.131514
NC_010501.1	Pseudomonas putida W619	NC_007492.1	Pseudomonas fluorescens PfO-1	0.38529
		NC_009439.1	Pseudomonas mendocina ymp	0.414816
		NC_009656.1	Pseudomonas aeruginosa PA7	0.417812
		NC_005773.3	Pseudomonas syringae pv. phaseolicola 1448A	0.408261
		NC_004129.6	Pseudomonas fluorescens Pf-5	0.392093
		NC_010322.1	Pseudomonas putida GB-1	0.278015
NC_008061.1	Burkholderia cenocepacia AU 1054 chromosome 2, complete sequence.	NC_007511.1	Burkholderia sp. 383 chromosome 2, complete sequence.	0.309291
		NC_010515.1	Burkholderia cenocepacia MC0-3 chromosome 2, complete sequence.	0.129101
		NC_009255.1	Burkholderia vietnamiensis G4 chromosome 2, complete sequence.	0.346595
		NC_008391.1	Burkholderia cepacia AMMD chromosome 2, complete sequence.	0.306366
		NC_010086.1	Burkholderia multivorans ATCC 17616 chromosome 2, complete sequence.	0.334884
		NC_010552.1	Burkholderia ambifaria MC40-6 chromosome 2, complete sequence.	0.308532
NC_002516.2	Pseudomonas aeruginosa PAO1	NC_009656.1	Pseudomonas aeruginosa PA7	0.167962
		NC_009434.1	Pseudomonas stutzeri A1501	0.417627
		NC_009439.1	Pseudomonas mendocina ymp	0.400517
		NC_007492.1	Pseudomonas fluorescens PfO-1	0.411777
		NC_004129.6	Pseudomonas fluorescens Pf-5	0.406278
		NC_010501.1	Pseudomonas putida W619	0.415282
NC_010184.1	Bacillus weihenstephanensis KBAB4	NC_003909.8	Bacillus cereus ATCC 10987	0.252247
		NC_004722.1	Bacillus cereus ATCC 14579	0.249937
		NC_006274.1	Bacillus cereus E33L	0.244502
		NC_007530.2	Bacillus anthracis str. 'Ames Ancestor'	0.247471
		NC_008600.1	Bacillus thuringiensis str. Al Hakam	0.248858
		NC_009674.1	Bacillus cereus subsp. cytotoxis NVH 391-98	0.350822
NC_002947.3	Pseudomonas putida KT2440	NC_007005.1	Pseudomonas syringae pv. syringae B728a	0.411023
		NC_009439.1	Pseudomonas mendocina ymp	0.418788
		NC_010501.1	Pseudomonas putida W619	0.279901
		NC_004129.6	Pseudomonas fluorescens Pf-5	0.394361
		NC_007492.1	Pseudomonas fluorescens PfO-1	0.393385
		NC_009656.1	Pseudomonas aeruginosa PA7	0.419047
NC_010612.1	Mycobacterium marinum M	NC_002944.2	Mycobacterium avium subsp. paratuberculosis K-10	0.386761
		NC_008595.1	Mycobacterium avium 104	0.390352
		NC_008611.1	Mycobacterium ulcerans Agy99	0.205034
		NC_000962.2	Mycobacterium tuberculosis H37Rv	0.373198
NC_010582.1	Streptococcus pneumoniae CGSP14	NC_003028.2	Streptococcus pneumoniae TIGR4	0.122813
		NC_010380.1	Streptococcus pneumoniae Hungary19A-6	0.138049
		NC_009009.1	Streptococcus sanguinis SK36	0.408347
		NC_003098.1	Streptococcus pneumoniae R6	0.122043
		NC_009785.1	Streptococcus gordonii str. Challis substr. CH1	0.400108
NC_000907.1	Haemophilus influenzae Rd KW20	NC_002663.1	Pasteurella multocida subsp. multocida str. Pm70	0.399121
		NC_006300.1	Mannheimia succiniciproducens MBEL55E	0.405697
		NC_010278.1	Actinobacillus pleuropneumoniae serovar 3 str. JL03	0.416777
		NC_010519.1	Haemophilus somnus 2336	0.406722
		NC_009566.1	Haemophilus influenzae PittEE	0.148163
		NC_009655.1	Actinobacillus succinogenes 130Z	0.411051
NC_010498.1	Escherichia coli SECEC SMS-3-5	NC_009436.1	Enterobacter sp. 638	0.359763
		NC_009778.1	Enterobacter sakazakii ATCC BAA-894	0.383097
		NC_009792.1	Citrobacter koseri ATCC BAA-895	0.324534
		NC_010067.1	Salmonella enterica subsp. arizonae serovar 62:z4,z23:--	0.339247
		NC_009648.1	Klebsiella pneumoniae subsp. pneumoniae MGH 78578	0.367919
		NC_007946.1	Escherichia coli UTI89	0.172881
NC_007335.2	Prochlorococcus marinus str. NATL2A	NC_005042.1	Prochlorococcus marinus subsp. marinus str. CCMP1375	0.4174
		NC_008819.1	Prochlorococcus marinus str. NATL1A	0.107392
		NC_009976.1	Prochlorococcus marinus str. MIT 9211	0.416402
NC_004741.1	Shigella flexneri 2a str. 2457T	NC_009436.1	Enterobacter sp. 638	0.361046
		NC_004631.1	Salmonella enterica subsp. enterica serovar Typhi Ty2	0.337355
		NC_009648.1	Klebsiella pneumoniae subsp. pneumoniae MGH 78578	0.372387
		NC_009801.1	Escherichia coli E24377A	0.19195
		NC_009778.1	Enterobacter sakazakii ATCC BAA-894	0.379883
		NC_009792.1	Citrobacter koseri ATCC BAA-895	0.332012
NC_009485.1	Bradyrhizobium sp. BTAi1	NC_009445.1	Bradyrhizobium sp. ORS278	0.263386
		NC_005296.1	Rhodopseudomonas palustris CGA009	0.418442
		NC_004463.1	Bradyrhizobium japonicum USDA 110	0.399765
NC_009708.1	Yersinia pseudotuberculosis IP 31758	NC_008800.1	Yersinia enterocolitica subsp. enterocolitica 8081	0.314935
		NC_010159.1	Yersinia pestis Angola	0.122779
		NC_004547.2	Erwinia carotovora subsp. atroseptica SCRI1043	0.417393
		NC_009832.1	Serratia proteamaculans 568	0.39295
NC_009052.1	Shewanella baltica OS155	NC_008700.1	Shewanella amazonensis SB2B	0.407145
		NC_007954.1	Shewanella denitrificans OS217	0.410082
		NC_009997.1	Shewanella baltica OS195	0.146499
		NC_010334.1	Shewanella halifaxensis HAW-EB4	0.415719
NC_009567.1	Haemophilus influenzae PittGG	NC_002663.1	Pasteurella multocida subsp. multocida str. Pm70	0.408499
		NC_006300.1	Mannheimia succiniciproducens MBEL55E	0.416059
		NC_009655.1	Actinobacillus succinogenes 130Z	0.419764
		NC_007146.2	Haemophilus influenzae 86-028NP	0.160346
		NC_010519.1	Haemophilus somnus 2336	0.415979
NC_006086.1	Streptococcus pyogenes MGAS10394	NC_004606.1	Streptococcus pyogenes SSI-1	0.101726
		NC_008023.1	Streptococcus pyogenes MGAS2096	0.117952
		NC_007432.1	Streptococcus agalactiae A909	0.405541
		NC_004368.1	Streptococcus agalactiae NEM316	0.410497
		NC_002737.1	Streptococcus pyogenes M1 GAS	0.112606
		NC_008022.1	Streptococcus pyogenes MGAS10270	0.122685
NC_010473.1	Escherichia coli str. K-12 substr. DH10B	NC_009436.1	Enterobacter sp. 638	0.355482
		NC_009778.1	Enterobacter sakazakii ATCC BAA-894	0.380472
		NC_009792.1	Citrobacter koseri ATCC BAA-895	0.324168
		NC_010067.1	Salmonella enterica subsp. arizonae serovar 62:z4,z23:--	0.338308
		NC_009648.1	Klebsiella pneumoniae subsp. pneumoniae MGH 78578	0.365565
		NC_007946.1	Escherichia coli UTI89	0.190026
NC_003047.1	Sinorhizobium meliloti 1021	NC_008380.1	Rhizobium leguminosarum bv. viciae 3841	0.417464
		NC_007761.1	Rhizobium etli CFN 42	0.411236
		NC_009636.1	Sinorhizobium medicae WSM419	0.224227
NC_002695.1	Escherichia coli O157:H7 str. Sakai	NC_009436.1	Enterobacter sp. 638	0.363901
		NC_009778.1	Enterobacter sakazakii ATCC BAA-894	0.385486
		NC_009792.1	Citrobacter koseri ATCC BAA-895	0.331527
		NC_009648.1	Klebsiella pneumoniae subsp. pneumoniae MGH 78578	0.374993
		NC_010067.1	Salmonella enterica subsp. arizonae serovar 62:z4,z23:--	0.345466
		NC_010473.1	Escherichia coli str. K-12 substr. DH10B	0.166854
NC_010515.1	Burkholderia cenocepacia MC0-3 chromosome 2, complete sequence.	NC_008391.1	Burkholderia cepacia AMMD chromosome 2, complete sequence.	0.303117
		NC_009255.1	Burkholderia vietnamiensis G4 chromosome 2, complete sequence.	0.353576
		NC_010552.1	Burkholderia ambifaria MC40-6 chromosome 2, complete sequence.	0.307702
		NC_010086.1	Burkholderia multivorans ATCC 17616 chromosome 2, complete sequence.	0.336108
		NC_007511.1	Burkholderia sp. 383 chromosome 2, complete sequence.	0.300083
		NC_008061.1	Burkholderia cenocepacia AU 1054 chromosome 2, complete sequence.	0.129101
NC_007958.1	Rhodopseudomonas palustris BisB5	NC_005296.1	Rhodopseudomonas palustris CGA009	0.327324
		NC_007778.1	Rhodopseudomonas palustris HaA2	0.290841
		NC_008435.1	Rhodopseudomonas palustris BisA53	0.374983
		NC_007925.1	Rhodopseudomonas palustris BisB18	0.380594
		NC_009445.1	Bradyrhizobium sp. ORS278	0.419732
NC_009632.1	Staphylococcus aureus subsp. aureus JH1	NC_004461.1	Staphylococcus epidermidis ATCC 12228	0.372749
		NC_007168.1	Staphylococcus haemolyticus JCSC1435	0.381576
		NC_007350.1	Staphylococcus saprophyticus subsp. saprophyticus ATCC 15305	0.397751
		NC_007622.1	Staphylococcus aureus RF122	0.108623
NC_004088.1	Yersinia pestis KIM	NC_008800.1	Yersinia enterocolitica subsp. enterocolitica 8081	0.320536
		NC_009832.1	Serratia proteamaculans 568	0.399413
		NC_009708.1	Yersinia pseudotuberculosis IP 31758	0.102356
NC_007297.1	Streptococcus pyogenes MGAS5005	NC_007296.1	Streptococcus pyogenes MGAS6180	0.10023
		NC_004116.1	Streptococcus agalactiae 2603V/R	0.408135
		NC_007432.1	Streptococcus agalactiae A909	0.407166
		NC_004368.1	Streptococcus agalactiae NEM316	0.408513
		NC_006086.1	Streptococcus pyogenes MGAS10394	0.111856
		NC_008024.1	Streptococcus pyogenes MGAS10750	0.104491
NC_003198.1	Salmonella enterica subsp. enterica serovar Typhi str. CT18	NC_009436.1	Enterobacter sp. 638	0.3594
		NC_006905.1	Salmonella enterica subsp. enterica serovar Choleraesuis str. SC-B67	0.140283
		NC_009648.1	Klebsiella pneumoniae subsp. pneumoniae MGH 78578	0.367869
		NC_008258.1	Shigella flexneri 5 str. 8401	0.338675
		NC_009778.1	Enterobacter sakazakii ATCC BAA-894	0.382025
		NC_009792.1	Citrobacter koseri ATCC BAA-895	0.323543
NC_007005.1	Pseudomonas syringae pv. syringae B728a	NC_008027.1	Pseudomonas entomophila L48	0.408079
		NC_010501.1	Pseudomonas putida W619	0.405976
		NC_004129.6	Pseudomonas fluorescens Pf-5	0.396643
		NC_007492.1	Pseudomonas fluorescens PfO-1	0.39311
		NC_002947.3	Pseudomonas putida KT2440	0.411023
		NC_005773.3	Pseudomonas syringae pv. phaseolicola 1448A	0.226595
NC_010400.1	Acinetobacter baumannii	NC_005966.1	Acinetobacter sp. ADP1	0.393647
		NC_010410.1	Acinetobacter baumannii AYE	0.249471
		NC_009085.1	Acinetobacter baumannii ATCC 17978	0.268151
NC_009445.1	Bradyrhizobium sp. ORS278	NC_005296.1	Rhodopseudomonas palustris CGA009	0.419558
		NC_007778.1	Rhodopseudomonas palustris HaA2	0.419938
		NC_007958.1	Rhodopseudomonas palustris BisB5	0.419732
		NC_004463.1	Bradyrhizobium japonicum USDA 110	0.399001
		NC_009485.1	Bradyrhizobium sp. BTAi1	0.263386
NC_009504.1	Brucella ovis ATCC 25840 chromosome II, complete sequence.	NC_009668.1	Ochrobactrum anthropi ATCC 49188 chromosome 2, complete sequence.	0.41264
		NC_004311.2	Brucella suis 1330 chromosome II, complete sequence.	0.122616
		NC_010167.1	Brucella suis ATCC 23445 chromosome II, complete sequence.	0.179346
NC_009879.1	Rickettsia canadensis str. McKiel	NC_000963.1	Rickettsia prowazekii str. Madrid E	0.322237
		NC_006142.1	Rickettsia typhi str. Wilmington	0.326564
		NC_007109.1	Rickettsia felis URRWXCal2	0.305281
		NC_010263.1	Rickettsia rickettsii str. Iowa	0.283098
		NC_009881.1	Rickettsia akari str. Hartford	0.298004
		NC_007940.1	Rickettsia bellii RML369-C	0.367937
NC_004116.1	Streptococcus agalactiae 2603V/R	NC_002737.1	Streptococcus pyogenes M1 GAS	0.408938
		NC_004368.1	Streptococcus agalactiae NEM316	0.108114
		NC_006086.1	Streptococcus pyogenes MGAS10394	0.410241
		NC_007432.1	Streptococcus agalactiae A909	0.10192
		NC_008023.1	Streptococcus pyogenes MGAS2096	0.411001
		NC_008024.1	Streptococcus pyogenes MGAS10750	0.410911
NC_006155.1	Yersinia pseudotuberculosis IP 32953	NC_004547.2	Erwinia carotovora subsp. atroseptica SCRI1043	0.417225
		NC_010159.1	Yersinia pestis Angola	0.116391
		NC_008800.1	Yersinia enterocolitica subsp. enterocolitica 8081	0.313074
		NC_009832.1	Serratia proteamaculans 568	0.393766
NC_007651.1	Burkholderia thailandensis E264 chromosome I, complete sequence.	NC_007951.1	Burkholderia xenovorans LB400 chromosome 1, complete sequence.	0.39572
		NC_008060.1	Burkholderia cenocepacia AU 1054 chromosome 1, complete sequence.	0.355816
		NC_010084.1	Burkholderia multivorans ATCC 17616 chromosome 1, complete sequence.	0.323102
		NC_007510.1	Burkholderia sp. 383 chromosome 1, complete sequence.	0.332634
		NC_006350.1	Burkholderia pseudomallei K96243 chromosome 1, complete sequence.	0.19049
		NC_009256.1	Burkholderia vietnamiensis G4 chromosome 1, complete sequence.	0.336686
NC_009512.1	Pseudomonas putida F1	NC_004129.6	Pseudomonas fluorescens Pf-5	0.391544
		NC_007492.1	Pseudomonas fluorescens PfO-1	0.387309
		NC_009439.1	Pseudomonas mendocina ymp	0.417038
		NC_009656.1	Pseudomonas aeruginosa PA7	0.416029
		NC_005773.3	Pseudomonas syringae pv. phaseolicola 1448A	0.410552
		NC_010501.1	Pseudomonas putida W619	0.266413
NC_008595.1	Mycobacterium avium 104	NC_008611.1	Mycobacterium ulcerans Agy99	0.3986
		NC_009077.1	Mycobacterium sp. JLS	0.41484
		NC_008769.1	Mycobacterium bovis BCG str. Pasteur 1173P2	0.394842
		NC_002944.2	Mycobacterium avium subsp. paratuberculosis K-10	0.128182
		NC_010612.1	Mycobacterium marinum M	0.390352
NC_009342.1	Corynebacterium glutamicum R	NC_004369.1	Corynebacterium efficiens YS-314	0.38441
		NC_006958.1	Corynebacterium glutamicum ATCC 13032	0.142977
		NC_003450.3	Corynebacterium glutamicum ATCC 13032	0.142976
NC_007761.1	Rhizobium etli CFN 42	NC_003047.1	Sinorhizobium meliloti 1021	0.411236
		NC_009636.1	Sinorhizobium medicae WSM419	0.416697
		NC_008380.1	Rhizobium leguminosarum bv. viciae 3841	0.276173
NC_007793.1	Staphylococcus aureus subsp. aureus USA300	NC_004461.1	Staphylococcus epidermidis ATCC 12228	0.369043
		NC_007168.1	Staphylococcus haemolyticus JCSC1435	0.379854
		NC_007350.1	Staphylococcus saprophyticus subsp. saprophyticus ATCC 15305	0.395519
		NC_007622.1	Staphylococcus aureus RF122	0.111184
NC_009487.1	Staphylococcus aureus subsp. aureus JH9	NC_007350.1	Staphylococcus saprophyticus subsp. saprophyticus ATCC 15305	0.397705
		NC_007168.1	Staphylococcus haemolyticus JCSC1435	0.381384
		NC_004461.1	Staphylococcus epidermidis ATCC 12228	0.372587
		NC_007622.1	Staphylococcus aureus RF122	0.108313
NC_009438.1	Shewanella putrefaciens CN-32	NC_007954.1	Shewanella denitrificans OS217	0.413291
		NC_008345.1	Shewanella frigidimarina NCIMB 400	0.402069
		NC_008700.1	Shewanella amazonensis SB2B	0.406961
		NC_009092.1	Shewanella loihica PV-4	0.401708
		NC_009665.1	Shewanella baltica OS185	0.290983
		NC_010506.1	Shewanella woodyi ATCC 51908	0.418615
NC_008060.1	Burkholderia cenocepacia AU 1054 chromosome 1, complete sequence.	NC_007951.1	Burkholderia xenovorans LB400 chromosome 1, complete sequence.	0.409237
		NC_009256.1	Burkholderia vietnamiensis G4 chromosome 1, complete sequence.	0.284707
		NC_007651.1	Burkholderia thailandensis E264 chromosome I, complete sequence.	0.355816
		NC_006348.1	Burkholderia mallei ATCC 23344 chromosome 1, complete sequence.	0.359573
		NC_010084.1	Burkholderia multivorans ATCC 17616 chromosome 1, complete sequence.	0.273556
		NC_010551.1	Burkholderia ambifaria MC40-6 chromosome 1, complete sequence.	0.249039
NC_010084.1	Burkholderia multivorans ATCC 17616 chromosome 1, complete sequence.	NC_008060.1	Burkholderia cenocepacia AU 1054 chromosome 1, complete sequence.	0.273556
		NC_010551.1	Burkholderia ambifaria MC40-6 chromosome 1, complete sequence.	0.222558
		NC_007951.1	Burkholderia xenovorans LB400 chromosome 1, complete sequence.	0.390806
		NC_009256.1	Burkholderia vietnamiensis G4 chromosome 1, complete sequence.	0.250949
		NC_007434.1	Burkholderia pseudomallei 1710b chromosome I, complete sequence.	0.338987
NC_009782.1	Staphylococcus aureus subsp. aureus Mu3	NC_004461.1	Staphylococcus epidermidis ATCC 12228	0.371251
		NC_007168.1	Staphylococcus haemolyticus JCSC1435	0.3815
		NC_007350.1	Staphylococcus saprophyticus subsp. saprophyticus ATCC 15305	0.397744
		NC_007622.1	Staphylococcus aureus RF122	0.106988
NC_002944.2	Mycobacterium avium subsp. paratuberculosis K-10	NC_002677.1	Mycobacterium leprae TN	0.417232
		NC_008595.1	Mycobacterium avium 104	0.128182
		NC_008611.1	Mycobacterium ulcerans Agy99	0.391849
		NC_009077.1	Mycobacterium sp. JLS	0.417628
		NC_008769.1	Mycobacterium bovis BCG str. Pasteur 1173P2	0.38545
		NC_010612.1	Mycobacterium marinum M	0.386761
NC_004368.1	Streptococcus agalactiae NEM316	NC_002737.1	Streptococcus pyogenes M1 GAS	0.408483
		NC_006086.1	Streptococcus pyogenes MGAS10394	0.410497
		NC_008023.1	Streptococcus pyogenes MGAS2096	0.410079
		NC_008024.1	Streptococcus pyogenes MGAS10750	0.410979
		NC_007432.1	Streptococcus agalactiae A909	0.106201
NC_000913.2	Escherichia coli str. K-12 substr. MG1655	NC_008800.1	Yersinia enterocolitica subsp. enterocolitica 8081	0.419616
		NC_009436.1	Enterobacter sp. 638	0.350254
		NC_009778.1	Enterobacter sakazakii ATCC BAA-894	0.376076
		NC_009832.1	Serratia proteamaculans 568	0.418781
		NC_009648.1	Klebsiella pneumoniae subsp. pneumoniae MGH 78578	0.360452
		NC_010498.1	Escherichia coli SECEC SMS-3-5	0.142085
NC_010465.1	Yersinia pseudotuberculosis YPIII	NC_004547.2	Erwinia carotovora subsp. atroseptica SCRI1043	0.418685
		NC_008800.1	Yersinia enterocolitica subsp. enterocolitica 8081	0.316877
		NC_009832.1	Serratia proteamaculans 568	0.394147
		NC_010159.1	Yersinia pestis Angola	0.12539
NC_008611.1	Mycobacterium ulcerans Agy99	NC_002677.1	Mycobacterium leprae TN	0.418922
		NC_002944.2	Mycobacterium avium subsp. paratuberculosis K-10	0.391849
		NC_008595.1	Mycobacterium avium 104	0.3986
		NC_009565.1	Mycobacterium tuberculosis F11	0.380372
		NC_010612.1	Mycobacterium marinum M	0.205034
AC_000091.1	Escherichia coli W3110 DNA	NC_009436.1	Enterobacter sp. 638	0.351418
		NC_009778.1	Enterobacter sakazakii ATCC BAA-894	0.377366
		NC_009832.1	Serratia proteamaculans 568	0.419763
		NC_009648.1	Klebsiella pneumoniae subsp. pneumoniae MGH 78578	0.362169
		NC_007613.1	Shigella boydii Sb227	0.177269
		NC_010102.1	Salmonella enterica subsp. enterica serovar Paratyphi B str. SPB7	0.331586
NC_005773.3	Pseudomonas syringae pv. phaseolicola 1448A	NC_007005.1	Pseudomonas syringae pv. syringae B728a	0.226595
		NC_008027.1	Pseudomonas entomophila L48	0.41078
		NC_010501.1	Pseudomonas putida W619	0.408261
		NC_004129.6	Pseudomonas fluorescens Pf-5	0.398769
		NC_007492.1	Pseudomonas fluorescens PfO-1	0.394237
		NC_002947.3	Pseudomonas putida KT2440	0.412516
