# Supplementary material for: Evaluation of genomic island predictors using a comparative genomics approach
Source: BMC Bioinformatics. 2008 Aug 5;9:329. doi: 10.1186/1471-2105-9-329 (PMC2518932; doi:10.1186/1471-2105-9-329)
Supplement: Additional file 2 — All GIs, with coordinates, predicted using our comparative genomics approach (positive dataset), along with overlap with other GI prediction tools. [file 1471-2105-9-329-S2.xls]

## Sheet: Sheet1
Additional file 2 - List of all GIs, with coordinates, predicted using our IslandPick (positive dataset), along with overlap with other GI tool predictions.
Region_ID	Region_Start	Region_End	Region_Length	Positive_Dataset (bp)	Positive_Dataset (%)	Negative_Dataset (bp)	Negative_Dataset (%)	SIGI-HMM (bp)	SIGI-HMM (%)	Centroid (bp)	Centroid (%)	DIMOB (bp)	DIMOB (%)	PAI_IDA (bp)	PAI_IDA (%)	DINUC (bp)	DINUC (%)	Alien_Hunter (bp)	Alien_Hunter (%)	Literature (bp)	Literature (%)
NC_009665.1, Shewanella baltica OS185 (5229686 bp)
islandpick_1_1	642102	650843	8742	8742	100	0	0	5978	68.4	0	0	8573	98.1	5843	66.8	8573	98.1	8742	100
islandpick_1_2	653689	684682	30994	30994	100	0	0	8492	27.4	14000	45.2	18340	59.2	21312	68.8	18340	59.2	30994	100
islandpick_1_3	691563	721135	29573	29573	100	0	0	12123	41	16000	54.1	29573	100	29573	100	29573	100	29573	100
islandpick_1_4	722194	733069	10876	10876	100	0	0	0	0	0	0	0	0	2807	25.8	0	0	7970	73.3
islandpick_1_5	2237111	2246644	9534	9534	100	0	0	3074	32.2	0	0	8137	85.3	7890	82.8	8137	85.3	9518	99.8
islandpick_1_6	2332821	2342724	9904	9904	100	0	0	1360	13.7	0	0	365	3.7	0	0	4363	44.1	3842	38.8
islandpick_1_7	2354372	2368451	14080	14080	100	0	0	6143	43.6	0	0	0	0	13451	95.5	8310	59	14080	100
islandpick_1_8	2492828	2501913	9086	9086	100	0	0	2741	30.2	0	0	0	0	0	0	0	0	9086	100
islandpick_1_9	2501930	2514312	12383	12383	100	0	0	654	5.3	0	0	0	0	0	0	1607	13	12383	100
islandpick_1_10	2607307	2624859	17553	17553	100	0	0	9508	54.2	0	0	0	0	0	0	0	0	17553	100
islandpick_1_11	3031136	3039466	8331	8331	100	0	0	1386	16.6	0	0	0	0	0	0	0	0	8331	100
islandpick_1_12	3042153	3052500	10348	10348	100	0	0	963	9.3	0	0	0	0	0	0	0	0	10348	100
islandpick_1_13	3860646	3883912	23267	23267	100	0	0	6944	29.8	21267	91.4	14006	60.2	18912	81.3	14006	60.2	14864	63.9
islandpick_1_14	3888875	3898162	9288	9288	100	0	0	0	0	0	0	6054	65.2	1126	12.1	7056	76	7570	81.5
islandpick_1_15	3973592	3996618	23027	23027	100	0	0	0	0	0	0	3776	16.4	0	0	3776	16.4	7118	30.9
islandpick_1_16	4002703	4014772	12070	12070	100	0	0	3555	29.5	0	0	9269	76.8	0	0	9269	76.8	12070	100
islandpick_1_17	4735185	4747008	11824	11824	100	0	0	0	0	11824	100	0	0	11824	100	11824	100	11824	100
islandpick_1_18	5040136	5054369	14234	14234	100	0	0	0	0	0	0	0	0	0	0	0	0	9074	63.7
Total			265114	265114	100	0	0	62921	23.7	63091	23.8	98093	37	112738	42.5	124834	47.1	224940	84.8
NC_007606.1, Shigella dysenteriae Sd197 (4369232 bp)
islandpick_2_1	406150	418491	12342	12342	100	0	0	1101	8.9	12342	100	10787	87.4	12342	100	10787	87.4	9214	74.7
islandpick_2_2	952241	961243	9003	9003	100	0	0	1382	15.4	0	0	9003	100	0	0	9003	100	7880	87.5
islandpick_2_3	1748015	1757342	9328	9328	100	0	0	0	0	0	0	4638	49.7	0	0	4638	49.7	9328	100
Total			30673	30673	100	0	0	2483	8.1	12342	40.2	24428	79.6	12342	40.2	24428	79.6	26422	86.1
NC_006350.1, Burkholderia pseudomallei K96243 chromosome 1 (4074542 bp)
islandpick_3_1	149366	165398	16033	16033	100	0	0	4584	28.6	0	0	0	0	0	0	4940	30.8	8140	50.8
islandpick_3_2	885156	896561	11406	11406	100	0	0	11406	100	11406	100	11406	100	11406	100	11406	100	11406	100
islandpick_3_3	1322434	1334002	11569	11569	100	0	0	4549	39.3	0	0	2866	24.8	0	0	2866	24.8	11569	100
islandpick_3_4	3098599	3107131	8533	8533	100	0	0	6397	75	0	0	0	0	0	0	0	0	8533	100
islandpick_3_5	3872811	3888118	15308	15308	100	0	0	14172	92.6	15190	99.2	15308	100	15308	100	15308	100	15308	100
Total			62849	62849	100	0	0	41108	65.4	26596	42.3	29580	47.1	26714	42.5	34520	54.9	54956	87.4
NC_004431.1, Escherichia coli CFT073 (5231428 bp)
islandpick_4_1	258073	270993	12921	12921	100	0	0	6887	53.3	0	0	12921	100	0	0	12921	100	12921	100
islandpick_4_2	271673	289384	17712	17712	100	0	0	4505	25.4	3384	19.1	1858	10.5	9384	53	11362	64.1	12470	70.4
islandpick_4_3	289557	300231	10675	10675	100	0	0	10675	100	10675	100	0	0	10675	100	10675	100	10675	100
islandpick_4_4	327267	348601	21335	21335	100	0	0	9453	44.3	0	0	21084	98.8	0	0	21084	98.8	21239	99.6
islandpick_4_5	386937	401286	14350	14350	100	0	0	5614	39.1	0	0	0	0	0	0	0	0	5559	38.7
islandpick_4_6	1127538	1138421	10884	10884	100	0	0	8732	80.2	8463	77.8	0	0	0	0	0	0	8566	78.7
islandpick_4_7	1158636	1174407	15772	15772	100	0	0	5945	37.7	0	0	15772	100	9407	59.6	15772	100	15614	99
islandpick_4_8	1182743	1191603	8861	8861	100	0	0	7359	83	8861	100	8861	100	8861	100	8861	100	8861	100
islandpick_4_9	1211250	1221028	9779	9779	100	0	0	3561	36.4	7028	71.9	9779	100	0	0	9779	100	9779	100
islandpick_4_10	1221378	1241062	19685	19685	100	0	0	9387	47.7	12623	64.1	19375	98.4	0	0	19375	98.4	17947	91.2
islandpick_4_11	1355966	1373084	17119	17119	100	0	0	3826	22.3	0	0	0	0	0	0	11230	65.6	13406	78.3
islandpick_4_12	2194347	2210333	15987	15987	100	0	0	15987	100	15987	100	0	0	15987	100	14488	90.6	15987	100
islandpick_4_13	2342644	2363818	21175	21175	100	0	0	378	1.8	0	0	8975	42.4	0	0	12681	59.9	16305	77
islandpick_4_14	3415400	3425881	10482	10482	100	0	0	10482	100	10482	100	10482	100	10482	100	10482	100	10482	100
islandpick_4_15	3470573	3480285	9713	9713	100	0	0	9713	100	9713	100	9713	100	0	0	9713	100	9713	100
islandpick_4_16	3480340	3496072	15733	15733	100	0	0	2183	13.9	1661	10.6	15733	100	0	0	15733	100	15733	100
islandpick_4_17	3498117	3510912	12796	12796	100	0	0	3896	30.4	0	0	12796	100	912	7.1	12796	100	12796	100
islandpick_4_18	3519797	3532820	13024	13024	100	0	0	8316	63.9	12204	93.7	0	0	13024	100	11206	86	10298	79.1
islandpick_4_19	4294097	4311802	17706	17706	100	0	0	12816	72.4	0	0	11062	62.5	0	0	11062	62.5	12146	68.6
islandpick_4_20	4313542	4328985	15444	15444	100	0	0	4593	29.7	0	0	1821	11.8	0	0	1821	11.8	7087	45.9
islandpick_4_21	4329339	4343043	13705	13705	100	0	0	5901	43.1	0	0	12896	94.1	0	0	12896	94.1	12430	90.7
islandpick_4_22	4919335	4938192	18858	18858	100	0	0	7306	38.7	0	0	15659	83	0	0	15659	83	18858	100
Total			323716	323716	100	0	0	157515	48.7	101081	31.2	188787	58.3	78732	24.3	249596	77.1	278872	86.1
NC_003485.1, Streptococcus pyogenes MGAS8232 (1895017 bp)
islandpick_5_1	311382	323333	11952	11952	100	0	0	0	0	0	0	0	0	0	0	0	0	9298	77.8
Total			11952	11952	100	0	0	0	0	0	0	0	0	0	0	0	0	9298	77.8
NC_008543.1, Burkholderia cenocepacia HI2424 chromosome 2 (2998664 bp)
islandpick_6_1	110986	122080	11095	11095	100	0	0	1967	17.7	1015	9.1	0	0	9015	81.3	0	0	11095	100
Total			11095	11095	100	0	0	1967	17.7	1015	9.1	0	0	9015	81.3	0	0	11095	100
NC_003997.3, Bacillus anthracis str. Ames (5227293 bp)
islandpick_7_1	472370	483188	10819	10819	100	0	0	0	0	0	0	0	0	0	0	0	0	2173	20.1
islandpick_7_2	3762449	3772343	9895	9895	100	0	0	0	0	0	0	4189	42.3	0	0	4189	42.3	2136	21.6
islandpick_7_3	4841752	4858386	16635	16635	100	0	0	3964	23.8	0	0	0	0	0	0	3563	21.4	10879	65.4
Total			37349	37349	100	0	0	3964	10.6	0	0	4189	11.2	0	0	7752	20.8	15188	40.7
NC_010334.1, Shewanella halifaxensis HAW-EB4 (5226917 bp)
islandpick_8_1	629042	637906	8865	8865	100	0	0	3345	37.7	0	0	5048	56.9	5959	67.2	5048	56.9	8865	100
islandpick_8_2	768728	784588	15861	15861	100	0	0	402	2.5	0	0	0	0	0	0	0	0	7499	47.3
islandpick_8_3	784634	808858	24225	24225	100	0	0	699	2.9	0	0	0	0	0	0	0	0	0	0
Total			48951	48951	100	0	0	4446	9.1	0	0	5048	10.3	5959	12.2	5048	10.3	16364	33.4
NC_004722.1, Bacillus cereus ATCC 14579 (5411809 bp)
islandpick_9_1	2392474	2411647	19174	19174	100	0	0	0	0	0	0	0	0	0	0	19174	100	17622	91.9
islandpick_9_2	4386695	4405413	18719	18719	100	0	0	0	0	0	0	11257	60.1	0	0	11257	60.1	11515	61.5
islandpick_9_3	5010147	5018295	8149	8149	100	0	0	0	0	0	0	8149	100	8149	100	8149	100	8149	100
islandpick_9_4	5018340	5029259	10920	10920	100	0	0	0	0	0	0	10920	100	10920	100	10920	100	10920	100
Total			56962	56962	100	0	0	0	0	0	0	30326	53.2	19069	33.5	49500	86.9	48206	84.6
NC_004606.1, Streptococcus pyogenes SSI-1 (1894275 bp)
islandpick_10_1	661145	670661	9517	9517	100	0	0	0	0	0	0	0	0	0	0	0	0	5711	60
islandpick_10_2	1122488	1135939	13452	13452	100	0	0	4595	34.2	0	0	0	0	0	0	0	0	4693	34.9
Total			22969	22969	100	0	0	4595	20	0	0	0	0	0	0	0	0	10404	45.3
NC_010322.1, Pseudomonas putida GB-1 (6078430 bp)
islandpick_11_1	589293	607080	17788	17788	100	0	0	17225	96.8	17080	96	17656	99.3	17788	100	17656	99.3	17788	100
islandpick_11_2	774209	784797	10589	10589	100	0	0	10589	100	9792	92.5	4984	47.1	0	0	4984	47.1	10589	100
islandpick_11_3	1546621	1563682	17062	17062	100	0	0	5837	34.2	11380	66.7	0	0	3380	19.8	6920	40.6	17062	100
islandpick_11_4	1823418	1833418	10001	10001	100	0	0	9467	94.7	10001	100	9198	92	10001	100	9198	92	10001	100
islandpick_11_5	1835095	1859357	24263	24263	100	0	0	22994	94.8	24263	100	24263	100	24263	100	24263	100	24256	100
islandpick_11_6	1959529	1981738	22210	22210	100	0	0	4940	22.2	0	0	0	0	0	0	0	0	16591	74.7
islandpick_11_7	2008675	2018070	9396	9396	100	0	0	218	2.3	0	0	0	0	0	0	0	0	0	0
islandpick_11_8	2471008	2482264	11257	11257	100	0	0	0	0	0	0	0	0	0	0	0	0	0	0
islandpick_11_9	3159686	3169902	10217	10217	100	0	0	0	0	0	0	0	0	0	0	0	0	105	1
islandpick_11_10	3324198	3333162	8965	8965	100	0	0	8210	91.6	0	0	8965	100	8162	91	8965	100	8965	100
islandpick_11_11	3426231	3442844	16614	16614	100	0	0	0	0	0	0	0	0	0	0	0	0	9281	55.9
islandpick_11_12	3709626	3717895	8270	8270	100	0	0	0	0	0	0	0	0	0	0	0	0	0	0
islandpick_11_13	3821573	3838268	16696	16696	100	0	0	6160	36.9	0	0	0	0	0	0	6822	40.9	16696	100
islandpick_11_14	4631435	4660597	29163	29163	100	0	0	28070	96.3	29163	100	29163	100	29163	100	29163	100	29163	100
islandpick_11_15	4663989	4675420	11432	11432	100	0	0	9408	82.3	11432	100	11432	100	11432	100	11432	100	11432	100
islandpick_11_16	5308854	5323342	14489	14489	100	0	0	7731	53.4	11147	76.9	12285	84.8	14489	100	12285	84.8	14489	100
islandpick_11_17	5377891	5389588	11698	11698	100	0	0	10534	90	11588	99.1	11698	100	11698	100	11698	100	11698	100
Total			250110	250110	100	0	0	141383	56.5	135846	54.3	129644	51.8	130376	52.1	143386	57.3	198116	79.2
NC_007384.1, Shigella sonnei Ss046 (4825265 bp)
islandpick_12_1	1866301	1875760	9460	9460	100	0	0	0	0	0	0	8148	86.1	0	0	8148	86.1	6608	69.9
islandpick_12_2	2548468	2561327	12860	12860	100	0	0	0	0	12860	100	0	0	12860	100	12860	100	12860	100
islandpick_12_3	2828296	2838104	9809	9809	100	0	0	2354	24	0	0	7068	72.1	0	0	7068	72.1	9809	100
islandpick_12_4	4102876	4113137	10262	10262	100	0	0	5560	54.2	10262	100	10262	100	10262	100	10262	100	10262	100
Total			42391	42391	100	0	0	7914	18.7	23122	54.5	25478	60.1	23122	54.5	38338	90.4	39539	93.3
NC_008819.1, Prochlorococcus marinus str. NATL1A (1864731 bp)
islandpick_13_1	784075	793520	9446	9446	100	0	0	2733	28.9	3520	37.3	0	0	8520	90.2	4709	49.9	5975	63.3
islandpick_13_2	814673	824227	9555	9555	100	0	0	2356	24.7	0	0	0	0	5328	55.8	6071	63.5	9555	100
Total			19001	19001	100	0	0	5089	26.8	3520	18.5	0	0	13848	72.9	10780	56.7	15530	81.7
NC_004631.1, Salmonella enterica subsp. enterica serovar Typhi Ty2 (4791961 bp)
islandpick_14_1	956416	978570	22155	22155	100	0	0	21777	98.3	22155	100	0	0	22155	100	22155	100	22155	100
islandpick_14_2	1421251	1441929	20679	20679	100	0	0	3007	14.5	0	0	20513	99.2	0	0	20513	99.2	20389	98.6
islandpick_14_3	2745483	2754685	9203	9203	100	0	0	1396	15.2	0	0	9146	99.4	0	0	9146	99.4	9203	100
islandpick_14_4	3514530	3524608	10079	10079	100	0	0	0	0	0	0	10079	100	0	0	10079	100	10079	100
islandpick_14_5	3524784	3534718	9935	9935	100	0	0	0	0	0	0	9849	99.1	0	0	9849	99.1	9935	100
islandpick_14_6	4394219	4412871	18653	18653	100	0	0	8464	45.4	0	0	18653	100	0	0	18653	100	18653	100
islandpick_14_7	4420667	4444504	23838	23838	100	0	0	18093	75.9	0	0	23838	100	0	0	23838	100	23838	100
islandpick_14_8	4444521	4458443	13923	13923	100	0	0	8700	62.5	0	0	13923	100	0	0	13923	100	13923	100
islandpick_14_9	4493737	4519430	25694	25694	100	0	0	20711	80.6	0	0	15050	58.6	24430	95.1	15050	58.6	25694	100
islandpick_14_10	4679558	4688316	8759	8759	100	0	0	8558	97.7	8759	100	0	0	5443	62.1	8759	100	6066	69.3
islandpick_14_11	4689234	4699499	10266	10266	100	0	0	3300	32.1	767	7.5	0	0	0	0	10226	99.6	10171	99.1
Total			173184	173184	100	0	0	94006	54.3	31681	18.3	121051	69.9	52028	30	162191	93.7	170106	98.2
NC_002655.2, Escherichia coli O157:H7 EDL933 (5528445 bp)
islandpick_15_1	579582	596829	17248	17248	100	0	0	0	0	16829	97.6	0	0	16829	97.6	17248	100	15073	87.4	0	0
islandpick_15_2	665140	673824	8685	8685	100	0	0	728	8.4	0	0	0	0	0	0	0	0	8685	100	0	0
islandpick_15_3	904611	918373	13763	13763	100	0	0	0	0	0	0	0	0	0	0	13763	100	13763	100	13763	100
islandpick_15_4	1109626	1118396	8771	8771	100	0	0	8602	98.1	0	0	8771	100	0	0	8771	100	8771	100	0	0
islandpick_15_5	1261803	1273783	11981	11981	100	0	0	2266	18.9	0	0	0	0	0	0	7835	65.4	2167	18.1	11981	100
islandpick_15_6	1344387	1392488	48102	48102	100	0	0	17212	35.8	0	0	0	0	0	0	16694	34.7	28921	60.1	47537	98.8
islandpick_15_7	1433836	1452086	18251	18251	100	0	0	369	2	0	0	0	0	0	0	0	0	148	0.8	0	0
islandpick_15_8	1500854	1513855	13002	13002	100	0	0	9468	72.8	0	0	13002	100	0	0	13002	100	12873	99	0	0
islandpick_15_9	1652294	1662119	9826	9826	100	0	0	1574	16	9826	100	956	9.7	0	0	9031	91.9	9826	100	9826	100
islandpick_15_10	1711726	1734699	22974	22974	100	0	0	1944	8.5	12000	52.2	0	0	0	0	17997	78.3	20631	89.8	22974	100
islandpick_15_11	1865988	1874594	8607	8607	100	0	0	1970	22.9	0	0	7603	88.3	0	0	7603	88.3	8607	100	8607	100
islandpick_15_12	1897667	1923763	26097	26097	100	0	0	0	0	0	0	6222	23.8	0	0	13707	52.5	22122	84.8	26097	100
islandpick_15_13	2131480	2139655	8176	8176	100	0	0	1907	23.3	0	0	0	0	0	0	0	0	5846	71.5	8176	100
islandpick_15_14	2749782	2769747	19966	19966	100	0	0	0	0	0	0	17608	88.2	0	0	17608	88.2	17627	88.3	19966	100
islandpick_15_15	2777421	2787075	9655	9655	100	0	0	3284	34	0	0	0	0	0	0	0	0	0	0	9655	100
islandpick_15_16	2989369	2998131	8763	8763	100	0	0	2378	27.1	0	0	0	0	0	0	1501	17.1	2875	32.8	8763	100
islandpick_15_17	3002923	3014798	11876	11876	100	0	0	9531	80.3	0	0	0	0	0	0	7245	61	7601	64	11876	100
islandpick_15_18	3262946	3273780	10835	10835	100	0	0	10717	98.9	0	0	0	0	0	0	0	0	8649	79.8	0	0
islandpick_15_19	4654757	4675862	21106	21106	100	0	0	17623	83.5	5862	27.8	684	3.2	20862	98.8	15774	74.7	18458	87.5	21106	100
Total			297684	297684	100	0	0	89573	30.1	44517	15	54846	18.4	37691	12.7	167779	56.4	212643	71.4	220327	74
NC_009801.1, Escherichia coli E24377A (4979619 bp)
islandpick_16_1	239229	250122	10894	10894	100	0	0	3172	29.1	0	0	0	0	0	0	0	0	10894	100
islandpick_16_2	1399961	1414288	14328	14328	100	0	0	14237	99.4	14040	98	14328	100	14328	100	14328	100	14328	100
islandpick_16_3	1437189	1448314	11126	11126	100	0	0	2631	23.6	0	0	0	0	0	0	11126	100	11126	100
islandpick_16_4	1701183	1709444	8262	8262	100	0	0	3713	44.9	0	0	0	0	0	0	8187	99.1	8262	100
islandpick_16_5	2172995	2221099	48105	48105	100	0	0	26875	55.9	0	0	33563	69.8	0	0	33563	69.8	36748	76.4
islandpick_16_6	3328173	3341172	13000	13000	100	0	0	1629	12.5	0	0	0	0	0	0	0	0	1981	15.2
islandpick_16_7	3372993	3397394	24402	24402	100	0	0	6868	28.1	7008	28.7	24402	100	0	0	24402	100	24402	100
Total			130117	130117	100	0	0	59125	45.4	21048	16.2	72293	55.6	14328	11	91606	70.4	107741	82.8
NC_002758.2, Staphylococcus aureus subsp. aureus Mu50 (2878529 bp)
islandpick_17_1	436003	464311	28309	28309	100	0	0	18724	66.1	0	0	28238	99.7	18998	67.1	28238	99.7	28309	100
Total			28309	28309	100	0	0	18724	66.1	0	0	28238	99.7	18998	67.1	28238	99.7	28309	100
NC_008258.1, Shigella flexneri 5 str. 8401 (4574284 bp)
islandpick_18_1	238333	249717	11385	11385	100	0	0	1170	10.3	0	0	11385	100	0	0	11385	100	11385	100
islandpick_18_2	324413	333839	9427	9427	100	0	0	177	1.9	0	0	9176	97.3	0	0	9176	97.3	7821	83
islandpick_18_3	1194518	1208294	13777	13777	100	0	0	216	1.6	0	0	0	0	0	0	0	0	13705	99.5
islandpick_18_4	3863845	3872029	8185	8185	100	0	0	1074	13.1	0	0	0	0	0	0	0	0	6764	82.6
islandpick_18_5	3957478	3967089	9612	9612	100	0	0	1494	15.5	0	0	6576	68.4	0	0	6576	68.4	9612	100
Total			52386	52386	100	0	0	4131	7.9	0	0	27137	51.8	0	0	27137	51.8	49287	94.1
NC_009997.1, Shewanella baltica OS195 (5347283 bp)
islandpick_19_1	676390	685131	8742	8742	100	0	0	5978	68.4	0	0	8573	98.1	5131	58.7	8573	98.1	8742	100
islandpick_19_2	685194	716456	31263	31263	100	0	0	5917	18.9	16000	51.2	18606	59.5	24807	79.3	18606	59.5	31263	100
islandpick_19_3	716705	755498	38794	38794	100	0	0	18418	47.5	16000	41.2	38089	98.2	30498	78.6	38089	98.2	38794	100
islandpick_19_4	905287	913298	8012	8012	100	0	0	3643	45.5	0	0	0	0	0	0	0	0	8012	100
islandpick_19_5	1716273	1725250	8978	8978	100	0	0	0	0	0	0	0	0	0	0	0	0	0	0
islandpick_19_6	2078845	2090633	11789	11789	100	0	0	4732	40.1	0	0	8473	71.9	0	0	8473	71.9	11789	100
islandpick_19_7	2420071	2430010	9940	9940	100	0	0	0	0	0	0	0	0	0	0	0	0	9505	95.6
islandpick_19_8	2525545	2534713	9169	9169	100	0	0	109	1.2	0	0	0	0	0	0	2011	21.9	8139	88.8
islandpick_19_9	2664070	2707192	43123	43123	100	0	0	2856	6.6	0	0	15727	36.5	0	0	20677	47.9	35700	82.8
islandpick_19_10	2710870	2727256	16387	16387	100	0	0	0	0	10000	61	1460	8.9	0	0	1460	8.9	14735	89.9
islandpick_19_11	3439234	3448526	9293	9293	100	0	0	0	0	0	0	0	0	0	0	0	0	9293	100
islandpick_19_12	3456691	3465750	9060	9060	100	0	0	0	0	0	0	0	0	0	0	3863	42.6	4769	52.6
islandpick_19_13	4013866	4023227	9362	9362	100	0	0	0	0	0	0	3599	38.4	0	0	3599	38.4	3161	33.8
islandpick_19_14	5152915	5170165	17251	17251	100	0	0	0	0	0	0	0	0	0	0	0	0	9662	56
Total			231163	231163	100	0	0	41653	18	42000	18.2	94527	40.9	60436	26.1	105351	45.6	193564	83.7
NC_005945.1, Bacillus anthracis str. Sterne (5228663 bp)
islandpick_20_1	472413	483231	10819	10819	100	0	0	0	0	0	0	0	0	0	0	0	0	8080	74.7
islandpick_20_2	3762949	3772843	9895	9895	100	0	0	0	0	0	0	4189	42.3	0	0	6659	67.3	2229	22.5
islandpick_20_3	4843089	4859723	16635	16635	100	0	0	3964	23.8	0	0	0	0	0	0	4312	25.9	10879	65.4
Total			37349	37349	100	0	0	3964	10.6	0	0	4189	11.2	0	0	10971	29.4	21188	56.7
NC_004459.2, Vibrio vulnificus CMCP6 chromosome I (3281944 bp)
islandpick_21_1	68454	110789	42336	42336	100	0	0	5787	13.7	0	0	0	0	0	0	0	0	36938	87.2
islandpick_21_2	2030645	2042747	12103	12103	100	0	0	11999	99.1	12103	100	12103	100	0	0	12103	100	12103	100
Total			54439	54439	100	0	0	17786	32.7	12103	22.2	12103	22.2	0	0	12103	22.2	49041	90.1
NC_009074.1, Burkholderia pseudomallei 668 chromosome I (3912947 bp)
islandpick_22_1	1965988	1989921	23934	23934	100	0	0	0	0	0	0	0	0	0	0	0	0	12475	52.1
islandpick_22_2	2920487	2930509	10023	10023	100	0	0	8359	83.4	10023	100	9958	99.4	0	0	9958	99.4	10023	100
islandpick_22_3	3174516	3186911	12396	12396	100	0	0	12396	100	12396	100	0	0	12396	100	12396	100	12396	100
Total			46353	46353	100	0	0	20755	44.8	22419	48.4	9958	21.5	12396	26.7	22354	48.2	34894	75.3
NC_007946.1, Escherichia coli UTI89 (5065741 bp)
islandpick_23_1	295143	313008	17866	17866	100	0	0	17064	95.5	17866	100	17615	98.6	17866	100	17615	98.6	15391	86.1
islandpick_23_2	938876	948472	9597	9597	100	0	0	4533	47.2	0	0	0	0	0	0	0	0	5163	53.8
islandpick_23_3	1080973	1091838	10866	10866	100	0	0	8714	80.2	9028	83.1	8239	75.8	0	0	8239	75.8	8082	74.4
islandpick_23_4	1261315	1280521	19207	19207	100	0	0	14	0.1	10000	52.1	0	0	0	0	11789	61.4	17966	93.5
islandpick_23_5	1409798	1430399	20602	20602	100	0	0	410	2	0	0	0	0	0	0	10360	50.3	18549	90
islandpick_23_6	2188786	2202930	14145	14145	100	0	0	4180	29.6	0	0	13816	97.7	0	0	13816	97.7	13850	97.9
islandpick_23_7	2598722	2621065	22344	22344	100	0	0	14169	63.4	0	0	22344	100	0	0	22344	100	18542	83
islandpick_23_8	3293984	3306245	12262	12262	100	0	0	7931	64.7	12262	100	0	0	12262	100	12262	100	9169	74.8
islandpick_23_9	4793419	4805424	12006	12006	100	0	0	9608	80	12006	100	12006	100	12006	100	12006	100	12006	100
islandpick_23_10	4805572	4815653	10082	10082	100	0	0	6391	63.4	2429	24.1	10082	100	10082	100	10082	100	10082	100
islandpick_23_11	4820310	4831594	11285	11285	100	0	0	11285	100	11285	100	11285	100	11285	100	11285	100	11285	100
islandpick_23_12	4866662	4880685	14024	14024	100	0	0	261	1.9	0	0	0	0	0	0	0	0	4338	30.9
islandpick_23_13	4883773	4892341	8569	8569	100	0	0	5819	67.9	0	0	8569	100	0	0	8569	100	8569	100
islandpick_23_14	5009432	5025750	16319	16319	100	0	0	0	0	0	0	0	0	0	0	12044	73.8	16319	100
Total			199174	199174	100	0	0	90379	45.4	74876	37.6	103956	52.2	63501	31.9	150411	75.5	169311	85
NC_004578.1, Pseudomonas syringae pv. tomato str. DC3000 (6397126 bp)
islandpick_24_1	16495	57265	40771	40771	100	0	0	21244	52.1	18000	44.1	25939	63.6	37265	91.4	26244	64.4	40771	100
islandpick_24_2	61684	80564	18881	18881	100	0	0	12788	67.7	0	0	0	0	18317	97	9268	49.1	18881	100
islandpick_24_3	221576	232227	10652	10652	100	0	0	10652	100	10652	100	10652	100	10652	100	10652	100	10652	100
islandpick_24_4	308878	323982	15105	15105	100	0	0	1083	7.2	0	0	6065	40.2	0	0	6065	40.2	15105	100
islandpick_24_5	1166305	1181872	15568	15568	100	0	0	2102	13.5	0	0	0	0	0	0	0	0	15568	100
islandpick_24_6	1188998	1215893	26896	26896	100	0	0	11698	43.5	17893	66.5	18279	68	20000	74.4	18279	68	26896	100
islandpick_24_7	1819649	1829941	10293	10293	100	0	0	1671	16.2	0	0	0	0	0	0	0	0	10293	100
islandpick_24_8	2249814	2264825	15012	15012	100	0	0	7689	51.2	0	0	0	0	0	0	8298	55.3	15012	100
islandpick_24_9	2566662	2581182	14521	14521	100	0	0	1866	12.9	13339	91.9	0	0	0	0	0	0	14514	100
islandpick_24_10	2642872	2654378	11507	11507	100	0	0	1197	10.4	0	0	3325	28.9	0	0	3325	28.9	1762	15.3
islandpick_24_11	2815102	2823742	8641	8641	100	0	0	0	0	0	0	0	0	0	0	0	0	5812	67.3
islandpick_24_12	2868434	2882147	13714	13714	100	0	0	0	0	0	0	0	0	0	0	13604	99.2	11297	82.4
islandpick_24_13	2888017	2900210	12194	12194	100	0	0	0	0	0	0	0	0	0	0	8414	69	0	0
islandpick_24_14	3183993	3193937	9945	9945	100	0	0	0	0	0	0	0	0	0	0	0	0	9945	100
islandpick_24_15	3206994	3219689	12696	12696	100	0	0	9072	71.5	11007	86.7	12623	99.4	12696	100	12623	99.4	12696	100
islandpick_24_16	3613274	3621716	8443	8443	100	0	0	0	0	0	0	8443	100	0	0	8443	100	8443	100
islandpick_24_17	4065730	4076425	10696	10696	100	0	0	5653	52.9	8425	78.8	0	0	0	0	0	0	10696	100
islandpick_24_18	4516461	4529929	13469	13469	100	0	0	5796	43	0	0	10535	78.2	0	0	10535	78.2	7563	56.2
islandpick_24_19	4543988	4563568	19581	19581	100	0	0	9470	48.4	0	0	0	0	0	0	10111	51.6	14360	73.3
islandpick_24_20	4580216	4588422	8207	8207	100	0	0	0	0	0	0	0	0	0	0	0	0	4140	50.4
islandpick_24_21	4796689	4807220	10532	10532	100	0	0	4613	43.8	0	0	8988	85.3	0	0	8988	85.3	10532	100
islandpick_24_22	5278113	5304876	26764	26764	100	0	0	6298	23.5	20000	74.7	26764	100	19876	74.3	26764	100	26764	100
islandpick_24_23	5327344	5343197	15854	15854	100	0	0	3342	21.1	0	0	9084	57.3	3197	20.2	9084	57.3	15854	100
islandpick_24_24	5347018	5356020	9003	9003	100	0	0	5112	56.8	8983	99.8	9003	100	9003	100	9003	100	9003	100
islandpick_24_25	5366134	5374483	8350	8350	100	0	0	7031	84.2	8350	100	8350	100	8350	100	8350	100	8350	100
islandpick_24_26	5383279	5392213	8935	8935	100	0	0	4114	46	4213	47.2	8935	100	8935	100	8935	100	8935	100
islandpick_24_27	5392260	5413468	21209	21209	100	0	0	8543	40.3	13741	64.8	15198	71.7	21209	100	15198	71.7	21184	99.9
islandpick_24_28	6145200	6154048	8849	8849	100	0	0	4629	52.3	0	0	0	0	0	0	0	0	8468	95.7
Total			406288	406288	100	0	0	145663	35.9	134603	33.1	182183	44.8	169500	41.7	232183	57.1	363496	89.5
NC_007146.2, Haemophilus influenzae 86-028NP (1914490 bp)
islandpick_25_1	1408265	1456547	48283	48283	100	0	0	3314	6.9	10000	20.7	0	0	45000	93.2	10398	21.5	48283	100
islandpick_25_2	1590347	1598466	8120	8120	100	0	0	0	0	0	0	0	0	0	0	0	0	8120	100
islandpick_25_3	1714650	1728795	14146	14146	100	0	0	0	0	0	0	0	0	0	0	6413	45.3	13400	94.7
Total			70549	70549	100	0	0	3314	4.7	10000	14.2	0	0	45000	63.8	16811	23.8	69803	98.9
NC_007530.2, Bacillus anthracis str. 'Ames Ancestor' (5227419 bp)
islandpick_26_1	472370	483188	10819	10819	100	0	0	0	0	0	0	0	0	0	0	0	0	9198	85
islandpick_26_2	3762576	3772470	9895	9895	100	0	0	0	0	0	0	4189	42.3	0	0	4189	42.3	2136	21.6
islandpick_26_3	4841878	4858512	16635	16635	100	0	0	3964	23.8	0	0	0	0	0	0	3563	21.4	10879	65.4
Total			37349	37349	100	0	0	3964	10.6	0	0	4189	11.2	0	0	7752	20.8	22213	59.5
NC_003909.8, Bacillus cereus ATCC 10987 (5224283 bp)
islandpick_27_1	384107	434164	50058	50058	100	0	0	42256	84.4	34000	67.9	4889	9.8	49164	98.2	27837	55.6	50058	100
islandpick_27_2	859295	884111	24817	24817	100	0	0	731	2.9	0	0	0	0	0	0	1800	7.3	2851	11.5
islandpick_27_3	4256758	4285392	28635	28635	100	0	0	0	0	0	0	9069	31.7	0	0	19084	66.6	17174	60
Total			103510	103510	100	0	0	42987	41.5	34000	32.8	13958	13.5	49164	47.5	48721	47.1	70083	67.7
NC_008577.1, Shewanella sp. ANA-3 chromosome 1 (4972204 bp)
islandpick_28_1	1471752	1483332	11581	11581	100	0	0	11581	100	11332	97.8	11581	100	11581	100	11581	100	11581	100
islandpick_28_2	1486874	1503681	16808	16808	100	0	0	16526	98.3	16808	100	16523	98.3	16808	100	16523	98.3	16586	98.7
islandpick_28_3	2420770	2435556	14787	14787	100	0	0	9742	65.9	3231	21.9	0	0	14787	100	8543	57.8	10122	68.5
islandpick_28_4	2512418	2527378	14961	14961	100	0	0	12478	83.4	0	0	14961	100	0	0	14961	100	14961	100
islandpick_28_5	2614867	2634658	19792	19792	100	0	0	17622	89	0	0	0	0	19792	100	16165	81.7	18104	91.5
islandpick_28_6	2814443	2837691	23249	23249	100	0	0	15614	67.2	0	0	0	0	0	0	0	0	15485	66.6
Total			101178	101178	100	0	0	83563	82.6	31371	31	43065	42.6	62968	62.2	67773	67	86839	85.8
NC_007613.1, Shigella boydii Sb227 (4519823 bp)
islandpick_29_1	1188250	1198102	9853	9853	100	0	0	0	0	9853	100	9853	100	0	0	9853	100	9853	100
islandpick_29_2	1360277	1370907	10631	10631	100	0	0	3177	29.9	0	0	0	0	0	0	0	0	10631	100
islandpick_29_3	4201499	4215539	14041	14041	100	0	0	3002	21.4	0	0	4846	34.5	0	0	4846	34.5	6864	48.9
Total			34525	34525	100	0	0	6179	17.9	9853	28.5	14699	42.6	0	0	14699	42.6	27348	79.2
NC_010167.1, Brucella suis ATCC 23445 chromosome II (1400844 bp)
islandpick_30_1	1098471	1123199	24729	24729	100	0	0	0	0	3530	14.3	0	0	0	0	0	0	12855	52
islandpick_30_2	1124719	1161178	36460	36460	100	0	0	180	0.5	0	0	0	0	0	0	0	0	0	0
islandpick_30_3	1186315	1210728	24414	24414	100	0	0	0	0	0	0	0	0	0	0	0	0	4170	17.1
islandpick_30_4	1225317	1297580	72264	72264	100	0	0	7873	10.9	11580	16	7873	10.9	17580	24.3	15330	21.2	28372	39.3
Total			157867	157867	100	0	0	8053	5.1	15110	9.6	7873	5	17580	11.1	15330	9.7	45397	28.8
NC_008390.1, Burkholderia cepacia AMMD chromosome 1 (3556545 bp)
islandpick_31_1	2160521	2170435	9915	9915	100	0	0	9121	92	9915	100	9915	100	9915	100	9915	100	9915	100
Total			9915	9915	100	0	0	9121	92	9915	100	9915	100	9915	100	9915	100	9915	100
NC_009901.1, Shewanella pealeana ATCC 700345 (5174581 bp)
islandpick_32_1	1537165	1555075	17911	17911	100	0	0	1221	6.8	0	0	0	0	0	0	17911	100	17911	100
islandpick_32_2	1833596	1846907	13312	13312	100	0	0	0	0	0	0	0	0	0	0	8005	60.1	0	0
islandpick_32_3	2797984	2822651	24668	24668	100	0	0	5652	22.9	10000	40.5	0	0	0	0	0	0	9434	38.2
islandpick_32_4	5106242	5118313	12072	12072	100	0	0	0	0	0	0	0	0	0	0	0	0	9544	79.1
Total			67963	67963	100	0	0	6873	10.1	10000	14.7	0	0	0	0	25916	38.1	36889	54.3
NC_010159.1, Yersinia pestis Angola (4504254 bp)
islandpick_33_1	1295405	1305522	10118	10118	100	0	0	10118	100	10118	100	10118	100	10118	100	10118	100	10118	100
islandpick_33_2	1420244	1428740	8497	8497	100	0	0	3853	45.3	0	0	6074	71.5	0	0	6074	71.5	8497	100
Total			18615	18615	100	0	0	13971	75.1	10118	54.4	16192	87	10118	54.4	16192	87	18615	100
NC_009900.1, Rickettsia massiliae MTU5 (1360898 bp)
islandpick_34_1	716257	731573	15317	15317	100	0	0	0	0	0	0	15317	100	0	0	15317	100	15317	100
Total			15317	15317	100	0	0	0	0	0	0	15317	100	0	0	15317	100	15317	100
NC_008750.1, Shewanella sp. W3-18-1 (4708380 bp)
islandpick_35_1	338051	358399	20349	20349	100	0	0	0	0	0	0	0	0	0	0	0	0	13454	66.1
islandpick_35_2	454304	473320	19017	19017	100	0	0	19017	100	17017	89.5	13310	70	19017	100	13310	70	18984	99.8
islandpick_35_3	736931	749604	12674	12674	100	0	0	0	0	0	0	0	0	0	0	0	0	5555	43.8
islandpick_35_4	1231170	1260648	29479	29479	100	0	0	7294	24.7	2648	9	29479	100	5648	19.2	29479	100	29479	100
islandpick_35_5	1260665	1285055	24391	24391	100	0	0	19806	81.2	24391	100	22075	90.5	24391	100	22075	90.5	24391	100
islandpick_35_6	1285769	1314518	28750	28750	100	0	0	5192	18.1	4232	14.7	4946	17.2	14232	49.5	25762	89.6	28750	100
islandpick_35_7	1321439	1334143	12705	12705	100	0	0	0	0	0	0	0	0	0	0	10473	82.4	12187	95.9
islandpick_35_8	2257042	2272262	15221	15221	100	0	0	0	0	0	0	0	0	0	0	0	0	0	0
islandpick_35_9	2335776	2348796	13021	13021	100	0	0	12635	97	0	0	10126	77.8	0	0	10126	77.8	13021	100
islandpick_35_10	3308132	3342855	34724	34724	100	0	0	618	1.8	16000	46.1	0	0	26869	77.4	29795	85.8	26535	76.4
islandpick_35_11	3350484	3366056	15573	15573	100	0	0	0	0	0	0	0	0	0	0	0	0	8231	52.9
islandpick_35_12	3366901	3377054	10154	10154	100	0	0	0	0	0	0	0	0	0	0	0	0	0	0
Total			236058	236058	100	0	0	64562	27.4	64288	27.2	79936	33.9	90157	38.2	141020	59.7	180587	76.5
NC_007432.1, Streptococcus agalactiae A909 (2127839 bp)
islandpick_36_1	465200	484005	18806	18806	100	0	0	0	0	0	0	0	0	0	0	0	0	6328	33.6
islandpick_36_2	653795	673578	19784	19784	100	0	0	8808	44.5	0	0	0	0	18578	93.9	14563	73.6	17055	86.2
islandpick_36_3	693349	702328	8980	8980	100	0	0	8359	93.1	0	0	0	0	8980	100	0	0	8980	100
Total			47570	47570	100	0	0	17167	36.1	0	0	0	0	27558	57.9	14563	30.6	32363	68
NC_003923.1, Staphylococcus aureus subsp. aureus MW2 (2820462 bp)
islandpick_37_1	1536219	1556315	20097	20097	100	0	0	0	0	0	0	0	0	0	0	20097	100	20097	100
Total			20097	20097	100	0	0	0	0	0	0	0	0	0	0	20097	100	20097	100
NC_005071.1, Prochlorococcus marinus str. MIT 9313 (2410873 bp)
islandpick_38_1	91445	111704	20260	20260	100	0	0	17088	84.3	11704	57.8	0	0	20260	100	13694	67.6	20260	100
islandpick_38_2	111721	121912	10192	10192	100	0	0	10192	100	10192	100	0	0	10192	100	10192	100	10192	100
islandpick_38_3	1053339	1062215	8877	8877	100	0	0	0	0	0	0	0	0	0	0	0	0	8523	96
islandpick_38_4	1669420	1677644	8225	8225	100	0	0	0	0	0	0	0	0	0	0	0	0	7979	97
Total			47554	47554	100	0	0	27280	57.4	21896	46	0	0	30452	64	23886	50.2	46954	98.7
NC_008600.1, Bacillus thuringiensis str. Al Hakam (5257091 bp)
islandpick_39_1	2363552	2374699	11148	11148	100	0	0	2182	19.6	11148	100	11148	100	0	0	11148	100	11135	99.9
islandpick_39_2	4248144	4259160	11017	11017	100	0	0	0	0	0	0	9437	85.7	0	0	9437	85.7	11017	100
Total			22165	22165	100	0	0	2182	9.8	11148	50.3	20585	92.9	0	0	20585	92.9	22152	99.9
NC_008463.1, Pseudomonas aeruginosa UCBPP-PA14 (6537648 bp)
islandpick_40_1	288290	297901	9612	9612	100	0	0	0	0	0	0	0	0	7901	82.2	0	0	8877	92.4
islandpick_40_2	1801156	1811032	9877	9877	100	0	0	0	0	0	0	0	0	0	0	0	0	0	0
islandpick_40_3	1924272	1941371	17100	17100	100	0	0	0	0	17100	100	17100	100	17100	100	17100	100	17100	100
islandpick_40_4	2474709	2486276	11568	11568	100	0	0	375	3.2	11568	100	5563	48.1	11568	100	5563	48.1	11568	100
islandpick_40_5	2847774	2861015	13242	13242	100	0	0	0	0	3015	22.8	0	0	11015	83.2	12448	94	11274	85.1
islandpick_40_6	2926971	2936879	9909	9909	100	0	0	1050	10.6	0	0	0	0	0	0	5422	54.7	9501	95.9
islandpick_40_7	3778540	3794412	15873	15873	100	0	0	1119	7	0	0	0	0	0	0	13971	88	0	0
islandpick_40_8	4313536	4326917	13382	13382	100	0	0	0	0	0	0	0	0	0	0	0	0	0	0
islandpick_40_9	4860218	4872744	12527	12527	100	0	0	2193	17.5	0	0	0	0	0	0	0	0	10746	85.8
islandpick_40_10	4873469	4891796	18328	18328	100	0	0	1758	9.6	0	0	0	0	0	0	0	0	18303	99.9
islandpick_40_11	5347270	5355678	8409	8409	100	0	0	0	0	8409	100	0	0	8409	100	0	0	8409	100
Total			139827	139827	100	0	0	6495	4.6	40092	28.7	22663	16.2	55993	40	54504	39	95778	68.5
NC_010551.1, Burkholderia ambifaria MC40-6 chromosome 1 (3443583 bp)
islandpick_41_1	411634	425271	13638	13638	100	0	0	10091	74	13271	97.3	0	0	13638	100	13638	100	13638	100
Total			13638	13638	100	0	0	10091	74	13271	97.3	0	0	13638	100	13638	100	13638	100
NC_003197.1, Salmonella typhimurium LT2 (4857432 bp)
islandpick_42_1	962584	977170	14587	14587	100	0	0	9079	62.2	0	0	0	0	0	0	13203	90.5	14177	97.2	14559	99.8
islandpick_42_2	991551	1002020	10470	10470	100	0	0	1623	15.5	0	0	0	0	0	0	10470	100	10470	100	10467	100
islandpick_42_3	1113800	1121815	8016	8016	100	0	0	3101	38.7	0	0	8016	100	0	0	8016	100	8016	100	8016	100
islandpick_42_4	1121832	1141787	19956	19956	100	0	0	4468	22.4	0	0	19956	100	0	0	19956	100	19956	100	19956	100
islandpick_42_5	2732793	2749788	16996	16996	100	0	0	1123	6.6	0	0	16996	100	0	0	16996	100	16996	100	16996	100
islandpick_42_6	4735655	4746586	10932	10932	100	0	0	0	0	0	0	0	0	0	0	0	0	10932	100	0	0
Total			80957	80957	100	0	0	19394	24	0	0	44968	55.5	0	0	68641	84.8	80547	99.5	69994	86.5
NC_008321.1, Shewanella sp. MR-4 (4706287 bp)
islandpick_43_1	1999635	2045693	46059	46059	100	0	0	24411	53	0	0	33411	72.5	0	0	33411	72.5	40016	86.9
islandpick_43_2	2206971	2222121	15151	15151	100	0	0	0	0	0	0	0	0	0	0	0	0	0	0
islandpick_43_3	2350996	2373507	22512	22512	100	0	0	0	0	0	0	0	0	0	0	0	0	0	0
islandpick_43_4	2377916	2387342	9427	9427	100	0	0	0	0	0	0	0	0	0	0	0	0	9427	100
islandpick_43_5	2465209	2474510	9302	9302	100	0	0	1262	13.6	0	0	0	0	0	0	0	0	5040	54.2
islandpick_43_6	2665661	2678193	12533	12533	100	0	0	10686	85.3	12533	100	12088	96.4	12533	100	12088	96.4	12533	100
islandpick_43_7	3826008	3838042	12035	12035	100	0	0	12035	100	12035	100	12035	100	12035	100	12035	100	12035	100
islandpick_43_8	3839313	3850188	10876	10876	100	0	0	5832	53.6	6688	61.5	1506	13.8	10688	98.3	1506	13.8	6316	58.1
islandpick_43_9	4036256	4048110	11855	11855	100	0	0	0	0	0	0	0	0	0	0	0	0	9812	82.8
Total			149750	149750	100	0	0	54226	36.2	31256	20.9	59040	39.4	35256	23.5	59040	39.4	95179	63.6
NC_006511.1, Salmonella enterica subsp. enterica serovar Paratyphi A str. ATCC 9150 (4585229 bp)
islandpick_44_1	2703524	2714309	10786	10786	100	0	0	0	0	0	0	10786	100	0	0	10786	100	10786	100
Total			10786	10786	100	0	0	0	0	0	0	10786	100	0	0	10786	100	10786	100
NC_008563.1, Escherichia coli APEC O1 (5082025 bp)
islandpick_45_1	241955	250332	8378	8378	100	0	0	1113	13.3	0	0	0	0	0	0	0	0	6397	76.4
islandpick_45_2	295124	313742	18619	18619	100	0	0	12286	66	18619	100	17518	94.1	18619	100	17518	94.1	18619	100
islandpick_45_3	1195789	1215854	20066	20066	100	0	0	2564	12.8	11854	59.1	0	0	0	0	16395	81.7	20066	100
islandpick_45_4	1346401	1362181	15781	15781	100	0	0	426	2.7	0	0	0	0	0	0	8578	54.4	15781	100
islandpick_45_5	2740481	2750883	10403	10403	100	0	0	10349	99.5	0	0	0	0	0	0	10403	100	6712	64.5
islandpick_45_6	3315878	3325238	9361	9361	100	0	0	6722	71.8	9238	98.7	9361	100	0	0	9361	100	8928	95.4
islandpick_45_7	4743684	4754679	10996	10996	100	0	0	10996	100	10996	100	10996	100	0	0	10996	100	10996	100
islandpick_45_8	5022455	5038543	16089	16089	100	0	0	2020	12.6	0	0	0	0	0	0	16089	100	16089	100
Total			109693	109693	100	0	0	46476	42.4	50707	46.2	37875	34.5	18619	17	89340	81.4	103588	94.4
NC_008024.1, Streptococcus pyogenes MGAS10750 (1937111 bp)
islandpick_46_1	1621460	1670326	48867	48867	100	0	0	42481	86.9	0	0	41782	85.5	48867	100	41782	85.5	48860	100
Total			48867	48867	100	0	0	42481	86.9	0	0	41782	85.5	48867	100	41782	85.5	48860	100
NC_010410.1, Acinetobacter baumannii AYE (3936291 bp)
islandpick_47_1	1318305	1340789	22485	22485	100	0	0	0	0	0	0	0	0	0	0	4414	19.6	5296	23.6
islandpick_47_2	1898726	1907642	8917	8917	100	0	0	0	0	0	0	0	0	0	0	0	0	8012	89.9
islandpick_47_3	1913381	1923227	9847	9847	100	0	0	0	0	0	0	0	0	0	0	0	0	5005	50.8
islandpick_47_4	3613993	3652989	38997	38997	100	0	0	0	0	38997	100	38997	100	38997	100	38997	100	38997	100
islandpick_47_5	3653762	3684134	30373	30373	100	0	0	0	0	30239	99.6	24906	82	30373	100	24906	82	30160	99.3
Total			110619	110619	100	0	0	0	0	69236	62.6	63903	57.8	69370	62.7	68317	61.8	87470	79.1
NC_004070.1, Streptococcus pyogenes MGAS315 (1900521 bp)
islandpick_48_1	1259882	1270532	10651	10651	100	0	0	4913	46.1	0	0	0	0	0	0	6610	62.1	8671	81.4	10651	100
Total			10651	10651	100	0	0	4913	46.1	0	0	0	0	0	0	6610	62.1	8671	81.4	10651	100
NC_005139.1, Vibrio vulnificus YJ016 chromosome I (3354505 bp)
islandpick_49_1	143180	155865	12686	12686	100	0	0	5879	46.3	3865	30.5	0	0	10865	85.6	9500	74.9	12686	100
islandpick_49_2	1608282	1631390	23109	23109	100	0	0	485	2.1	0	0	0	0	0	0	0	0	0	0
Total			35795	35795	100	0	0	6364	17.8	3865	10.8	0	0	10865	30.4	9500	26.5	12686	35.4
NC_009783.1, Vibrio harveyi ATCC BAA-1116 chromosome I (3765351 bp)
islandpick_50_1	1128886	1139973	11088	11088	100	0	0	0	0	0	0	0	0	0	0	0	0	3671	33.1
islandpick_50_2	1472577	1481533	8957	8957	100	0	0	2109	23.5	0	0	1020	11.4	0	0	1020	11.4	6331	70.7
islandpick_50_3	1632747	1642058	9312	9312	100	0	0	2151	23.1	0	0	6236	67	7058	75.8	7287	78.3	9312	100
islandpick_50_4	1643578	1653811	10234	10234	100	0	0	5595	54.7	9811	95.9	0	0	10234	100	10114	98.8	10234	100
islandpick_50_5	1658594	1686604	28011	28011	100	0	0	8145	29.1	0	0	14881	53.1	23011	82.1	14881	53.1	19670	70.2
islandpick_50_6	1746582	1758323	11742	11742	100	0	0	207	1.8	0	0	0	0	0	0	0	0	176	1.5
islandpick_50_7	1945714	1963089	17376	17376	100	0	0	4330	24.9	0	0	5620	32.3	0	0	5620	32.3	17376	100
islandpick_50_8	1965518	1996774	31257	31257	100	0	0	6014	19.2	0	0	0	0	0	0	9252	29.6	18244	58.4
islandpick_50_9	2148370	2172143	23774	23774	100	0	0	4281	18	0	0	0	0	0	0	0	0	16638	70
islandpick_50_10	2185399	2193822	8424	8424	100	0	0	0	0	0	0	0	0	0	0	6912	82.1	8424	100
islandpick_50_11	2569947	2591636	21690	21690	100	0	0	1519	7	0	0	0	0	0	0	2482	11.4	0	0
islandpick_50_12	2602765	2612840	10076	10076	100	0	0	0	0	0	0	0	0	0	0	0	0	9882	98.1
islandpick_50_13	3001487	3009520	8034	8034	100	0	0	2176	27.1	0	0	5661	70.5	0	0	5661	70.5	8034	100
Total			199975	199975	100	0	0	36527	18.3	9811	4.9	33418	16.7	40303	20.2	63229	31.6	127992	64
NC_009080.1, Burkholderia mallei NCTC 10247 chromosome I (3495687 bp)
islandpick_51_1	2268022	2300118	32097	32097	100	0	0	4479	14	0	0	9426	29.4	0	0	9426	29.4	10782	33.6
Total			32097	32097	100	0	0	4479	14	0	0	9426	29.4	0	0	9426	29.4	10782	33.6
NC_008022.1, Streptococcus pyogenes MGAS10270 (1928252 bp)
islandpick_52_1	791058	805632	14575	14575	100	0	0	0	0	0	0	0	0	0	0	14575	100	14575	100
Total			14575	14575	100	0	0	0	0	0	0	0	0	0	0	14575	100	14575	100
NC_008253.1, Escherichia coli 536 (4938920 bp)
islandpick_53_1	1947503	1963489	15987	15987	100	0	0	15987	100	15987	100	15987	100	15987	100	15987	100	15987	100
islandpick_53_2	3129482	3140899	11418	11418	100	0	0	6940	60.8	0	0	11418	100	0	0	11418	100	11418	100
islandpick_53_3	3954645	3973938	19294	19294	100	0	0	15650	81.1	9938	51.5	19294	100	19294	100	19294	100	19294	100
islandpick_53_4	3975680	3990567	14888	14888	100	0	0	11352	76.2	10000	67.2	14888	100	14888	100	14888	100	14888	100
islandpick_53_5	3991068	4001865	10798	10798	100	0	0	9094	84.2	9865	91.4	10798	100	10798	100	10798	100	10798	100
islandpick_53_6	4007740	4015904	8165	8165	100	0	0	1939	23.7	0	0	8165	100	2261	27.7	8165	100	8165	100
islandpick_53_7	4759317	4770213	10897	10897	100	0	0	10897	100	10897	100	10897	100	10897	100	10897	100	10897	100
Total			91447	91447	100	0	0	71859	78.6	56687	62	91447	100	74125	81.1	91447	100	91447	100
NC_007434.1, Burkholderia pseudomallei 1710b chromosome I (4126292 bp)
islandpick_54_1	797912	808455	10544	10544	100	0	0	6903	65.5	8089	76.7	10544	100	0	0	10544	100	10544	100
islandpick_54_2	1555036	1564268	9233	9233	100	0	0	1713	18.6	0	0	0	0	0	0	0	0	0	0
islandpick_54_3	1717352	1764564	47213	47213	100	0	0	15113	32	47213	100	47213	100	47213	100	47213	100	47213	100
islandpick_54_4	1781046	1791894	10849	10849	100	0	0	318	2.9	5894	54.3	0	0	10849	100	10849	100	10849	100
islandpick_54_5	1791911	1809910	18000	18000	100	0	0	5613	31.2	10090	56.1	0	0	13090	72.7	11971	66.5	18000	100
islandpick_54_6	1835656	1848039	12384	12384	100	0	0	11473	92.6	12384	100	12384	100	12384	100	12384	100	12384	100
islandpick_54_7	2353921	2375431	21511	21511	100	0	0	0	0	0	0	0	0	0	0	0	0	2678	12.4
islandpick_54_8	2375477	2386562	11086	11086	100	0	0	0	0	0	0	0	0	0	0	0	0	6677	60.2
islandpick_54_9	2419343	2428357	9015	9015	100	0	0	0	0	0	0	0	0	658	7.3	0	0	3317	36.8
islandpick_54_10	2445816	2457133	11318	11318	100	0	0	0	0	0	0	11318	100	0	0	11318	100	11318	100
islandpick_54_11	2478232	2486739	8508	8508	100	0	0	0	0	0	0	0	0	0	0	0	0	8508	100
islandpick_54_12	3566114	3579705	13592	13592	100	0	0	0	0	0	0	0	0	0	0	68	0.5	4231	31.1
islandpick_54_13	3978605	4000133	21529	21529	100	0	0	18290	85	17529	81.4	21529	100	21529	100	21529	100	21529	100
islandpick_54_14	4000273	4018248	17976	17976	100	0	0	13743	76.5	17728	98.6	17976	100	17976	100	17976	100	17976	100
Total			222758	222758	100	0	0	73166	32.8	118927	53.4	120964	54.3	123699	55.5	143852	64.6	175224	78.7
NC_006905.1, Salmonella enterica subsp. enterica serovar Choleraesuis str. SC-B67 (4755700 bp)
islandpick_55_1	1102775	1118336	15562	15562	100	0	0	3143	20.2	0	0	0	0	0	0	14335	92.1	15562	100
islandpick_55_2	1334961	1347690	12730	12730	100	0	0	0	0	0	0	12730	100	2690	21.1	12730	100	12730	100
islandpick_55_3	4361767	4372459	10693	10693	100	0	0	145	1.4	0	0	0	0	0	0	0	0	0	0
Total			38985	38985	100	0	0	3288	8.4	0	0	12730	32.7	2690	6.9	27065	69.4	28292	72.6
NC_010102.1, Salmonella enterica subsp. enterica serovar Paratyphi B str. SPB7 (4858887 bp)
islandpick_56_1	1004641	1020617	15977	15977	100	0	0	15843	99.2	0	0	0	0	15977	100	15977	100	12942	81
islandpick_56_2	4537530	4550447	12918	12918	100	0	0	3821	29.6	0	0	12918	100	0	0	12918	100	11453	88.7
Total			28895	28895	100	0	0	19664	68.1	0	0	12918	44.7	15977	55.3	28895	100	24395	84.4
NC_007510.1, Burkholderia sp. 383 chromosome 1 (3694126 bp)
islandpick_57_1	1901832	1910083	8252	8252	100	0	0	216	2.6	0	0	0	0	0	0	0	0	2627	31.8
islandpick_57_2	1911559	1924529	12971	12971	100	0	0	2292	17.7	0	0	0	0	0	0	553	4.3	12971	100
islandpick_57_3	1935771	1961533	25763	25763	100	0	0	19750	76.7	15533	60.3	0	0	25763	100	22105	85.8	25763	100
islandpick_57_4	1961586	1996631	35046	35046	100	0	0	33273	94.9	10415	29.7	0	0	35046	100	25136	71.7	35046	100
islandpick_57_5	3345457	3364671	19215	19215	100	0	0	18331	95.4	19215	100	19215	100	19215	100	19215	100	19215	100
Total			101247	101247	100	0	0	73862	73	45163	44.6	19215	19	80024	79	67009	66.2	95622	94.4
NC_009256.1, Burkholderia vietnamiensis G4 chromosome 1 (3652814 bp)
islandpick_58_1	1266334	1275177	8844	8844	100	0	0	1478	16.7	0	0	0	0	0	0	0	0	8844	100
islandpick_58_2	1282077	1290217	8141	8141	100	0	0	7425	91.2	0	0	699	8.6	0	0	699	8.6	8141	100
islandpick_58_3	1384767	1394420	9654	9654	100	0	0	3616	37.5	0	0	0	0	0	0	0	0	9654	100
islandpick_58_4	2183688	2194663	10976	10976	100	0	0	5068	46.2	0	0	10976	100	0	0	10976	100	10976	100
islandpick_58_5	2195121	2298627	103507	103507	100	0	0	31293	30.2	0	0	75528	73	0	0	75528	73	103507	100
islandpick_58_6	2299353	2317678	18326	18326	100	0	0	11397	62.2	0	0	0	0	0	0	16232	88.6	18326	100
islandpick_58_7	2317920	2337067	19148	19148	100	0	0	12738	66.5	0	0	0	0	0	0	19148	100	19148	100
islandpick_58_8	2337093	2352602	15510	15510	100	0	0	10811	69.7	0	0	0	0	0	0	14264	92	15510	100
islandpick_58_9	2352623	2372056	19434	19434	100	0	0	5777	29.7	0	0	2395	12.3	0	0	2395	12.3	19434	100
islandpick_58_10	2373274	2403836	30563	30563	100	0	0	5082	16.6	0	0	27896	91.3	0	0	27896	91.3	30563	100
islandpick_58_11	2952629	2973596	20968	20968	100	0	0	20795	99.2	20968	100	20968	100	20968	100	20968	100	20968	100
islandpick_58_12	2974468	2982731	8264	8264	100	0	0	8264	100	8264	100	8264	100	8264	100	8264	100	8264	100
islandpick_58_13	3553658	3578111	24454	24454	100	0	0	22742	93	16343	66.8	24454	100	21343	87.3	24454	100	24454	100
islandpick_58_14	3578395	3592660	14266	14266	100	0	0	13162	92.3	0	0	14266	100	0	0	14266	100	14266	100
islandpick_58_15	3599765	3616383	16619	16619	100	0	0	16194	97.4	0	0	16619	100	0	0	16619	100	16619	100
Total			328674	328674	100	0	0	175842	53.5	45575	13.9	202065	61.5	50575	15.4	251709	76.6	328674	100
NC_008023.1, Streptococcus pyogenes MGAS2096 (1860355 bp)
islandpick_59_1	1063758	1120860	57103	57103	100	0	0	51215	89.7	0	0	6983	12.2	45000	78.8	6983	12.2	57103	100
Total			57103	57103	100	0	0	51215	89.7	0	0	6983	12.2	45000	78.8	6983	12.2	57103	100
NC_008322.1, Shewanella sp. MR-7 (4792610 bp)
islandpick_60_1	656347	668193	11847	11847	100	0	0	0	0	0	0	0	0	0	0	0	0	11027	93.1
islandpick_60_2	1174647	1194550	19904	19904	100	0	0	18850	94.7	550	2.8	19856	99.8	14550	73.1	19856	99.8	19904	100
islandpick_60_3	2084661	2122889	38229	38229	100	0	0	23072	60.4	16229	42.5	38229	100	22889	59.9	38229	100	33420	87.4
islandpick_60_4	2240189	2249745	9557	9557	100	0	0	0	0	0	0	0	0	0	0	0	0	4981	52.1
islandpick_60_5	2327487	2336922	9436	9436	100	0	0	0	0	0	0	0	0	0	0	0	0	489	5.2
islandpick_60_6	2338858	2353094	14237	14237	100	0	0	0	0	0	0	0	0	0	0	0	0	0	0
islandpick_60_7	2494720	2509929	15210	15210	100	0	0	0	0	0	0	0	0	0	0	0	0	1106	7.3
islandpick_60_8	2733623	2749042	15420	15420	100	0	0	3663	23.8	15042	97.5	0	0	15420	100	14204	92.1	15420	100
islandpick_60_9	3388775	3397371	8597	8597	100	0	0	969	11.3	0	0	0	0	0	0	0	0	8597	100
Total			142437	142437	100	0	0	46554	32.7	31821	22.3	58085	40.8	52859	37.1	72289	50.8	94944	66.7
NC_004337.1, Shigella flexneri 2a str. 301 (4607203 bp)
islandpick_61_1	237940	252748	14809	14809	100	0	0	2458	16.6	0	0	13428	90.7	0	0	13428	90.7	14809	100
islandpick_61_2	709773	720288	10516	10516	100	0	0	548	5.2	0	0	10307	98	0	0	10307	98	10516	100
islandpick_61_3	1176438	1187087	10650	10650	100	0	0	1103	10.4	0	0	0	0	0	0	0	0	10650	100
Total			35975	35975	100	0	0	4109	11.4	0	0	23735	66	0	0	23735	66	35975	100
NC_009085.1, Acinetobacter baumannii ATCC 17978 (3976747 bp)
islandpick_62_1	674211	779645	105435	105435	100	0	0	21242	20.1	20000	19	57974	55	4645	4.4	57974	55	76557	72.6
islandpick_62_2	783447	797399	13953	13953	100	0	0	12529	89.8	13953	100	11833	84.8	13953	100	11833	84.8	12834	92
islandpick_62_3	1237265	1259581	22317	22317	100	0	0	0	0	16000	71.7	0	0	19581	87.7	19806	88.7	19032	85.3
islandpick_62_4	3393606	3404662	11057	11057	100	0	0	0	0	0	0	0	0	0	0	6557	59.3	5116	46.3
Total			152762	152762	100	0	0	33771	22.1	49953	32.7	69807	45.7	38179	25	96170	63	113539	74.3
NC_007778.1, Rhodopseudomonas palustris HaA2 (5331656 bp)
islandpick_63_1	1059946	1070762	10817	10817	100	0	0	9691	89.6	10817	100	10817	100	10817	100	10817	100	10817	100
islandpick_63_2	1674463	1684645	10183	10183	100	0	0	0	0	0	0	0	0	0	0	0	0	0	0
islandpick_63_3	1689289	1700396	11108	11108	100	0	0	984	8.9	0	0	0	0	0	0	0	0	0	0
islandpick_63_4	1721902	1751002	29101	29101	100	0	0	10609	36.5	0	0	0	0	0	0	376	1.3	15772	54.2
islandpick_63_5	1838596	1874376	35781	35781	100	0	0	3232	9	24000	67.1	34800	97.3	0	0	34800	97.3	28818	80.5
islandpick_63_6	2324632	2333786	9155	9155	100	0	0	0	0	0	0	0	0	0	0	0	0	0	0
islandpick_63_7	2341243	2365709	24467	24467	100	0	0	1406	5.7	14000	57.2	0	0	0	0	19554	79.9	0	0
islandpick_63_8	2568318	2593578	25261	25261	100	0	0	0	0	17578	69.6	0	0	0	0	23076	91.4	16800	66.5
islandpick_63_9	2890760	2903574	12815	12815	100	0	0	10208	79.7	7241	56.5	12815	100	12815	100	12815	100	12815	100
islandpick_63_10	3470583	3488125	17543	17543	100	0	0	17465	99.6	17543	100	17543	100	17543	100	17543	100	17543	100
islandpick_63_11	3495458	3506036	10579	10579	100	0	0	8897	84.1	2543	24	9894	93.5	10579	100	9894	93.5	10579	100
islandpick_63_12	3521385	3530379	8995	8995	100	0	0	0	0	0	0	0	0	0	0	0	0	0	0
islandpick_63_13	3533133	3546898	13766	13766	100	0	0	0	0	0	0	0	0	0	0	0	0	0	0
islandpick_63_14	3547199	3560163	12965	12965	100	0	0	1850	14.3	0	0	0	0	0	0	0	0	5826	44.9
islandpick_63_15	3780691	3799066	18376	18376	100	0	0	17483	95.1	15066	82	18376	100	18376	100	18376	100	18376	100
islandpick_63_16	4673597	4685836	12240	12240	100	0	0	3337	27.3	0	0	0	0	0	0	0	0	12064	98.6
islandpick_63_17	4991621	5003291	11671	11671	100	0	0	0	0	0	0	0	0	0	0	0	0	0	0
islandpick_63_18	5003472	5016608	13137	13137	100	0	0	0	0	0	0	0	0	0	0	0	0	0	0
Total			287960	287960	100	0	0	85162	29.6	108788	37.8	104245	36.2	70130	24.4	147251	51.1	149410	51.9
NC_009800.1, Escherichia coli HS (4643538 bp)
islandpick_64_1	345430	355371	9942	9942	100	0	0	0	0	0	0	398	4	0	0	398	4	1177	11.8
islandpick_64_2	2064786	2081821	17036	17036	100	0	0	3150	18.5	0	0	0	0	0	0	16576	97.3	17036	100
islandpick_64_3	2143074	2152284	9211	9211	100	0	0	84	0.9	0	0	0	0	0	0	0	0	3087	33.5
Total			36189	36189	100	0	0	3234	8.9	0	0	398	1.1	0	0	16974	46.9	21300	58.9
NC_004347.1, Shewanella oneidensis MR-1 (4969803 bp)
islandpick_65_1	1513563	1536749	23187	23187	100	0	0	1341	5.8	0	0	0	0	0	0	0	0	17821	76.9
islandpick_65_2	1964627	1973282	8656	8656	100	0	0	0	0	0	0	0	0	0	0	0	0	3937	45.5
islandpick_65_3	2428053	2437847	9795	9795	100	0	0	0	0	0	0	0	0	0	0	0	0	0	0
islandpick_65_4	2812095	2822987	10893	10893	100	0	0	1728	15.9	0	0	0	0	0	0	0	0	1587	14.6
Total			52531	52531	100	0	0	3069	5.8	0	0	0	0	0	0	0	0	23345	44.4
NC_009076.1, Burkholderia pseudomallei 1106a chromosome I (3988455 bp)
islandpick_66_1	1396003	1404392	8390	8390	100	0	0	5158	61.5	0	0	3570	42.6	0	0	7428	88.5	8390	100
islandpick_66_2	3573318	3585665	12348	12348	100	0	0	12348	100	12348	100	12348	100	12348	100	12348	100	12348	100
Total			20738	20738	100	0	0	17506	84.4	12348	59.5	15918	76.8	12348	59.5	19776	95.4	20738	100
NC_004603.1, Vibrio parahaemolyticus RIMD 2210633 chromosome I (3288558 bp)
islandpick_67_1	1127423	1144253	16831	16831	100	0	0	9294	55.2	10000	59.4	16075	95.5	16831	100	16075	95.5	16831	100
islandpick_67_2	1404418	1424623	20206	20206	100	0	0	0	0	0	0	0	0	0	0	0	0	18370	90.9
islandpick_67_3	1469310	1491871	22562	22562	100	0	0	0	0	0	0	0	0	0	0	0	0	21846	96.8
islandpick_67_4	1496017	1507668	11652	11652	100	0	0	0	0	0	0	0	0	0	0	0	0	0	0
islandpick_67_5	1508133	1522207	14075	14075	100	0	0	0	0	0	0	0	0	0	0	997	7.1	10732	76.2
islandpick_67_6	1879116	1888855	9740	9740	100	0	0	0	0	0	0	0	0	0	0	0	0	3191	32.8
islandpick_67_7	1889186	1901485	12300	12300	100	0	0	0	0	0	0	598	4.9	1485	12.1	598	4.9	8821	71.7
islandpick_67_8	2239932	2254131	14200	14200	100	0	0	5544	39	14131	99.5	14125	99.5	14200	100	14125	99.5	14200	100
Total			121566	121566	100	0	0	14838	12.2	24131	19.9	30798	25.3	32516	26.7	31795	26.2	93991	77.3
NC_010380.1, Streptococcus pneumoniae Hungary19A-6 (2245615 bp)
islandpick_68_1	32126	58170	26045	26045	100	0	0	0	0	0	0	0	0	0	0	4122	15.8	11419	43.8
islandpick_68_2	66495	99217	32723	32723	100	0	0	0	0	0	0	0	0	0	0	2641	8.1	32709	100
islandpick_68_3	1906447	1915282	8836	8836	100	0	0	0	0	0	0	0	0	0	0	0	0	8836	100
islandpick_68_4	2044161	2055033	10873	10873	100	0	0	0	0	0	0	0	0	0	0	0	0	10873	100
Total			78477	78477	100	0	0	0	0	0	0	0	0	0	0	6763	8.6	63837	81.3
NC_010501.1, Pseudomonas putida W619 (5774330 bp)
islandpick_69_1	748088	760209	12122	12122	100	0	0	10432	86.1	11913	98.3	12122	100	12122	100	12122	100	12122	100
islandpick_69_2	1530247	1539374	9128	9128	100	0	0	7568	82.9	9128	100	0	0	9128	100	5552	60.8	9128	100
islandpick_69_3	1874769	1892121	17353	17353	100	0	0	16535	95.3	12000	69.2	0	0	17121	98.7	7936	45.7	17353	100
islandpick_69_4	2201429	2213212	11784	11784	100	0	0	0	0	0	0	0	0	0	0	0	0	3539	30
islandpick_69_5	2213551	2224017	10467	10467	100	0	0	7954	76	0	0	0	0	0	0	0	0	9925	94.8
islandpick_69_6	2234563	2243919	9357	9357	100	0	0	2358	25.2	0	0	0	0	0	0	0	0	9357	100
islandpick_69_7	2520164	2534478	14315	14315	100	0	0	14021	97.9	11837	82.7	12699	88.7	14315	100	12699	88.7	14315	100
islandpick_69_8	2534524	2552370	17847	17847	100	0	0	16846	94.4	0	0	0	0	17847	100	0	0	17847	100
islandpick_69_9	2622904	2633833	10930	10930	100	0	0	10084	92.3	10930	100	0	0	10930	100	10930	100	10930	100
islandpick_69_10	2889111	2897318	8208	8208	100	0	0	3575	43.6	0	0	0	0	0	0	0	0	7795	95
islandpick_69_11	3362364	3371754	9391	9391	100	0	0	0	0	0	0	0	0	0	0	0	0	0	0
islandpick_69_12	3435127	3446655	11529	11529	100	0	0	5664	49.1	0	0	0	0	0	0	0	0	10484	90.9
islandpick_69_13	3456983	3465349	8367	8367	100	0	0	6722	80.3	0	0	0	0	0	0	7830	93.6	8367	100
islandpick_69_14	3571802	3606135	34334	34334	100	0	0	34334	100	12000	35	0	0	30000	87.4	0	0	34334	100
islandpick_69_15	3679924	3697434	17511	17511	100	0	0	17413	99.4	0	0	0	0	17434	99.6	0	0	17511	100
islandpick_69_16	3698357	3710437	12081	12081	100	0	0	6634	54.9	0	0	0	0	12081	100	10609	87.8	12081	100
islandpick_69_17	4365618	4393995	28378	28378	100	0	0	7585	26.7	0	0	7511	26.5	0	0	18153	64	16728	58.9
islandpick_69_18	4984951	4993590	8640	8640	100	0	0	0	0	0	0	3169	36.7	0	0	3169	36.7	250	2.9
islandpick_69_19	4996727	5007573	10847	10847	100	0	0	10837	99.9	9274	85.5	10847	100	0	0	10847	100	10847	100
islandpick_69_20	5745686	5753802	8117	8117	100	0	0	7919	97.6	8117	100	7919	97.6	8117	100	7919	97.6	8117	100
Total			270706	270706	100	0	0	186481	68.9	85199	31.5	54267	20	149095	55.1	107766	39.8	231030	85.3
NC_008061.1, Burkholderia cenocepacia AU 1054 chromosome 2 (2788459 bp)
islandpick_70_1	2144915	2158788	13874	13874	100	0	0	282	2	788	5.7	0	0	8788	63.3	0	0	9710	70
Total			13874	13874	100	0	0	282	2	788	5.7	0	0	8788	63.3	0	0	9710	70
NC_002516.2, Pseudomonas aeruginosa PAO1 (6264404 bp)
islandpick_71_1	2765408	2779414	14007	14007	100	0	0	0	0	12593	89.9	0	0	9593	68.5	14007	100	12222	87.3
islandpick_71_2	1496897	1516701	19805	19805	100	0	0	2836	14.3	17104	86.4	0	0	19805	100	0	0	18448	93.1
islandpick_71_3	1840403	1849943	9541	9541	100	0	0	1110	11.6	0	0	0	0	0	0	9473	99.3	0	0
islandpick_71_4	1850184	1866278	16095	16095	100	0	0	414	2.6	0	0	0	0	0	0	9691	60.2	5648	35.1
islandpick_71_5	1311423	1324804	13382	13382	100	0	0	0	0	0	0	0	0	0	0	0	0	0	0
Total			72830	72830	100	0	0	4360	6	29697	40.8	0	0	29398	40.4	33171	45.5	36318	49.9
NC_010184.1, Bacillus weihenstephanensis KBAB4 (5262775 bp)
islandpick_72_1	3435860	3453734	17875	17875	100	0	0	0	0	0	0	0	0	13734	76.8	14739	82.5	9393	52.5
islandpick_72_2	3663451	3673934	10484	10484	100	0	0	0	0	0	0	0	0	0	0	3977	37.9	5053	48.2
Total			28359	28359	100	0	0	0	0	0	0	0	0	13734	48.4	18716	66	14446	50.9
NC_002947.3, Pseudomonas putida KT2440 (6181863 bp)
islandpick_73_1	1763627	1772777	9151	9151	100	0	0	3332	36.4	0	0	0	0	0	0	7442	81.3	9151	100
islandpick_73_2	2162619	2173664	11046	11046	100	0	0	9351	84.7	9382	84.9	11046	100	8664	78.4	11046	100	11042	100
islandpick_73_3	2179371	2193934	14564	14564	100	0	0	14564	100	14564	100	14564	100	14564	100	14564	100	14564	100
islandpick_73_4	2193987	2227517	33531	33531	100	0	0	33412	99.6	27531	82.1	29408	87.7	33531	100	29408	87.7	33522	100
islandpick_73_5	2586093	2622773	36681	36681	100	0	0	11188	30.5	0	0	0	0	0	0	29359	80	36681	100
islandpick_73_6	2910053	2921967	11915	11915	100	0	0	0	0	0	0	0	0	0	0	0	0	10583	88.8
islandpick_73_7	2990014	2999149	9136	9136	100	0	0	0	0	0	0	0	0	0	0	0	0	2389	26.1
islandpick_73_8	3008955	3029481	20527	20527	100	0	0	771	3.8	0	0	0	0	0	0	13068	63.7	0	0
islandpick_73_9	3161334	3178192	16859	16859	100	0	0	0	0	0	0	0	0	0	0	0	0	11470	68
islandpick_73_10	3192695	3200993	8299	8299	100	0	0	0	0	0	0	0	0	0	0	0	0	0	0
islandpick_73_11	3621850	3631999	10150	10150	100	0	0	0	0	0	0	0	0	0	0	0	0	5162	50.9
islandpick_73_12	4174319	4192669	18351	18351	100	0	0	17636	96.1	18351	100	18351	100	18351	100	18351	100	17832	97.2
islandpick_73_13	4192863	4201783	8921	8921	100	0	0	8921	100	7138	80	8921	100	8921	100	8921	100	8921	100
islandpick_73_14	4207859	4233555	25697	25697	100	0	0	23999	93.4	25555	99.4	24931	97	25697	100	24931	97	25697	100
islandpick_73_15	4301440	4310594	9155	9155	100	0	0	7443	81.3	0	0	0	0	0	0	0	0	9155	100
islandpick_73_16	4394934	4417945	23012	23012	100	0	0	8372	36.4	0	0	11400	49.5	0	0	11400	49.5	14268	62
islandpick_73_17	4484323	4493066	8744	8744	100	0	0	8744	100	1066	12.2	950	10.9	8744	100	950	10.9	8744	100
islandpick_73_18	4493111	4501310	8200	8200	100	0	0	6331	77.2	8200	100	8200	100	6890	84	8200	100	8200	100
islandpick_73_19	4605993	4632481	26489	26489	100	0	0	5791	21.9	14000	52.9	0	0	0	0	0	0	16793	63.4
islandpick_73_20	5001721	5014127	12407	12407	100	0	0	11914	96	12407	100	12407	100	12407	100	12407	100	12407	100
Total			322835	322835	100	0	0	171769	53.2	138194	42.8	140178	43.4	137769	42.7	190047	58.9	256581	79.5
NC_010612.1, Mycobacterium marinum M (6636827 bp)
islandpick_74_1	1703711	1714688	10978	10978	100	0	0	0	0	0	0	0	0	0	0	0	0	5256	47.9
islandpick_74_2	1722677	1733060	10384	10384	100	0	0	0	0	0	0	0	0	0	0	0	0	7907	76.1
islandpick_74_3	1736043	1757046	21004	21004	100	0	0	0	0	0	0	13943	66.4	0	0	13943	66.4	5988	28.5
islandpick_74_4	1760788	1770102	9315	9315	100	0	0	0	0	0	0	0	0	0	0	0	0	754	8.1
islandpick_74_5	2795090	2809572	14483	14483	100	0	0	0	0	0	0	0	0	0	0	0	0	182	1.3
islandpick_74_6	3815686	3827611	11926	11926	100	0	0	0	0	0	0	0	0	0	0	3707	31.1	11502	96.4
islandpick_74_7	3827667	3843032	15366	15366	100	0	0	0	0	0	0	0	0	0	0	9585	62.4	8626	56.1
islandpick_74_8	3861716	3880469	18754	18754	100	0	0	0	0	0	0	0	0	0	0	0	0	16622	88.6
islandpick_74_9	3986249	4005570	19322	19322	100	0	0	0	0	0	0	0	0	19322	100	19322	100	19322	100
islandpick_74_10	4026137	4035269	9133	9133	100	0	0	0	0	0	0	0	0	0	0	9133	100	9133	100
islandpick_74_11	4187670	4211784	24115	24115	100	0	0	0	0	0	0	0	0	0	0	0	0	1174	4.9
islandpick_74_12	4390209	4400274	10066	10066	100	0	0	0	0	0	0	0	0	0	0	3206	31.8	7822	77.7
islandpick_74_13	4412195	4426463	14269	14269	100	0	0	0	0	0	0	0	0	12806	89.7	14269	100	14056	98.5
islandpick_74_14	4692955	4703710	10756	10756	100	0	0	0	0	0	0	0	0	8710	81	0	0	10756	100
islandpick_74_15	4708110	4720844	12735	12735	100	0	0	0	0	0	0	0	0	11891	93.4	0	0	10710	84.1
islandpick_74_16	4817155	4845662	28508	28508	100	0	0	0	0	0	0	0	0	0	0	0	0	15909	55.8
islandpick_74_17	4848095	4869672	21578	21578	100	0	0	0	0	0	0	0	0	0	0	10082	46.7	18410	85.3
islandpick_74_18	5433333	5447894	14562	14562	100	0	0	0	0	0	0	0	0	0	0	0	0	637	4.4
islandpick_74_19	5460061	5470767	10707	10707	100	0	0	0	0	0	0	10545	98.5	0	0	10545	98.5	10707	100
Total			287961	287961	100	0	0	0	0	0	0	24488	8.5	52729	18.3	93792	32.6	175473	60.9
NC_010582.1, Streptococcus pneumoniae CGSP14 (2209198 bp)
islandpick_75_1	1205381	1213724	8344	8344	100	0	0	0	0	0	0	0	0	0	0	0	0	6534	78.3
islandpick_75_2	1266101	1277967	11867	11867	100	0	0	0	0	0	0	0	0	11867	100	0	0	11867	100
islandpick_75_3	343926	354348	10423	10423	100	0	0	0	0	0	0	0	0	0	0	0	0	8058	77.3
Total			30634	30634	100	0	0	0	0	0	0	0	0	11867	38.7	0	0	26459	86.4
NC_000907.1, Haemophilus influenzae Rd KW20 (1830138 bp)
islandpick_76_1	1102431	1111035	8605	8605	100	0	0	4521	52.5	0	0	0	0	0	0	8605	100	8605	100
Total			8605	8605	100	0	0	4521	52.5	0	0	0	0	0	0	8605	100	8605	100
NC_010498.1, Escherichia coli SECEC SMS-3-5 (5068389 bp)
islandpick_77_1	955639	970305	14667	14667	100	0	0	4329	29.5	0	0	0	0	0	0	0	0	3365	22.9
islandpick_77_2	1123777	1135740	11964	11964	100	0	0	11111	92.9	5740	48	0	0	11964	100	11964	100	11964	100
islandpick_77_3	2283082	2291894	8813	8813	100	0	0	6712	76.2	0	0	1709	19.4	6894	78.2	1709	19.4	8813	100
islandpick_77_4	4896420	4906791	10372	10372	100	0	0	2181	21	791	7.6	8080	77.9	10372	100	8080	77.9	10372	100
islandpick_77_5	4910929	4941189	30261	30261	100	0	0	6975	23	9072	30	0	0	14072	46.5	5397	17.8	7544	24.9
Total			76077	76077	100	0	0	31308	41.2	15603	20.5	9789	12.9	43302	56.9	27150	35.7	42058	55.3
NC_007335.2, Prochlorococcus marinus str. NATL2A (1842899 bp)
islandpick_78_1	1226513	1244694	18182	18182	100	0	0	0	0	17488	96.2	0	0	0	0	0	0	16032	88.2
Total			18182	18182	100	0	0	0	0	17488	96.2	0	0	0	0	0	0	16032	88.2
NC_004741.1, Shigella flexneri 2a str. 2457T (4599354 bp)
islandpick_79_1	241851	256077	14227	14227	100	0	0	1731	12.2	0	0	12847	90.3	0	0	12847	90.3	12980	91.2
islandpick_79_2	706669	717741	11073	11073	100	0	0	2888	26.1	0	0	11073	100	0	0	11073	100	8238	74.4
islandpick_79_3	725259	741603	16345	16345	100	0	0	1447	8.9	16345	100	0	0	16345	100	14058	86	16345	100
islandpick_79_4	1179331	1189980	10650	10650	100	0	0	0	0	0	0	0	0	0	0	0	0	10650	100
Total			52295	52295	100	0	0	6066	11.6	16345	31.3	23920	45.7	16345	31.3	37978	72.6	48213	92.2
NC_009485.1, Bradyrhizobium sp. BTAi1 (8264687 bp)
islandpick_80_1	454481	475594	21114	21114	100	0	0	0	0	0	0	0	0	0	0	10759	51	19368	91.7
islandpick_80_2	612115	633823	21709	21709	100	0	0	0	0	0	0	887	4.1	2886	13.3	887	4.1	21294	98.1
islandpick_80_3	1022961	1048746	25786	25786	100	0	0	0	0	0	0	0	0	0	0	0	0	8937	34.7
islandpick_80_4	1048866	1067910	19045	19045	100	0	0	0	0	0	0	0	0	0	0	0	0	15856	83.3
islandpick_80_5	1079147	1090733	11587	11587	100	0	0	0	0	0	0	0	0	0	0	0	0	8443	72.9
islandpick_80_6	1094798	1114297	19500	19500	100	0	0	0	0	0	0	0	0	0	0	0	0	17038	87.4
islandpick_80_7	1115672	1124611	8940	8940	100	0	0	0	0	0	0	0	0	0	0	0	0	2827	31.6
islandpick_80_8	1131739	1143474	11736	11736	100	0	0	0	0	0	0	0	0	0	0	0	0	0	0
islandpick_80_9	1143610	1168514	24905	24905	100	0	0	0	0	0	0	0	0	0	0	0	0	0	0
islandpick_80_10	1294965	1337899	42935	42935	100	0	0	0	0	33036	76.9	34729	80.9	40036	93.2	34729	80.9	31941	74.4
islandpick_80_11	1341485	1353164	11680	11680	100	0	0	0	0	0	0	0	0	0	0	0	0	0	0
islandpick_80_12	1514404	1531852	17449	17449	100	0	0	0	0	0	0	2706	15.5	0	0	2706	15.5	16356	93.7
islandpick_80_13	1532435	1542123	9689	9689	100	0	0	0	0	0	0	8837	91.2	0	0	8837	91.2	9689	100
islandpick_80_14	1542179	1551571	9393	9393	100	0	0	0	0	0	0	0	0	0	0	0	0	9393	100
islandpick_80_15	1595711	1616099	20389	20389	100	0	0	0	0	10099	49.5	12167	59.7	20389	100	17801	87.3	20389	100
islandpick_80_16	1627742	1638041	10300	10300	100	0	0	0	0	0	0	10300	100	7259	70.5	10300	100	10300	100
islandpick_80_17	1638331	1664543	26213	26213	100	0	0	0	0	10000	38.1	16345	62.4	0	0	16345	62.4	23233	88.6
islandpick_80_18	1665537	1683866	18330	18330	100	0	0	0	0	0	0	0	0	0	0	0	0	8129	44.3
islandpick_80_19	1983217	1994754	11538	11538	100	0	0	0	0	0	0	0	0	0	0	0	0	2404	20.8
islandpick_80_20	2583276	2593056	9781	9781	100	0	0	0	0	0	0	0	0	0	0	0	0	0	0
islandpick_80_21	2595062	2604638	9577	9577	100	0	0	0	0	0	0	0	0	0	0	0	0	0	0
islandpick_80_22	2605028	2618679	13652	13652	100	0	0	0	0	0	0	0	0	0	0	0	0	0	0
islandpick_80_23	2618845	2628160	9316	9316	100	0	0	0	0	0	0	0	0	0	0	0	0	0	0
islandpick_80_24	2649653	2665312	15660	15660	100	0	0	0	0	0	0	0	0	0	0	0	0	0	0
islandpick_80_25	2665366	2681992	16627	16627	100	0	0	0	0	0	0	0	0	0	0	0	0	0	0
islandpick_80_26	2682055	2694923	12869	12869	100	0	0	0	0	0	0	0	0	0	0	0	0	0	0
islandpick_80_27	2721470	2733466	11997	11997	100	0	0	0	0	0	0	0	0	0	0	0	0	11997	100
islandpick_80_28	3530060	3542936	12877	12877	100	0	0	0	0	0	0	0	0	0	0	0	0	12615	98
islandpick_80_29	3583405	3592165	8761	8761	100	0	0	0	0	0	0	0	0	0	0	0	0	8761	100
islandpick_80_30	3861734	3887991	26258	26258	100	0	0	0	0	0	0	0	0	0	0	0	0	7945	30.3
islandpick_80_31	5069874	5088006	18133	18133	100	0	0	0	0	0	0	0	0	0	0	0	0	0	0
islandpick_80_32	5090210	5107072	16863	16863	100	0	0	0	0	0	0	0	0	0	0	2222	13.2	0	0
islandpick_80_33	5195544	5208061	12518	12518	100	0	0	0	0	12061	96.3	12518	100	12518	100	12518	100	12518	100
islandpick_80_34	5362816	5377923	15108	15108	100	0	0	0	0	0	0	0	0	0	0	0	0	0	0
islandpick_80_35	6020041	6048889	28849	28849	100	0	0	0	0	0	0	0	0	0	0	5007	17.4	27345	94.8
islandpick_80_36	6234445	6244860	10416	10416	100	0	0	0	0	0	0	0	0	0	0	0	0	10164	97.6
islandpick_80_37	6250899	6260704	9806	9806	100	0	0	0	0	0	0	0	0	0	0	0	0	0	0
islandpick_80_38	6619223	6633311	14089	14089	100	0	0	0	0	0	0	14089	100	0	0	14089	100	14089	100
islandpick_80_39	6640317	6651899	11583	11583	100	0	0	0	0	0	0	0	0	0	0	0	0	0	0
islandpick_80_40	6851102	6898434	47333	47333	100	1	0	0	0	46899	99.1	47333	100	0	0	47333	100	47333	100
islandpick_80_41	6909739	6917896	8158	8158	100	0	0	0	0	0	0	0	0	0	0	0	0	6207	76.1
islandpick_80_42	7025807	7038649	12843	12843	100	0	0	0	0	12843	100	12843	100	12843	100	12843	100	12843	100
islandpick_80_43	7089198	7099739	10542	10542	100	0	0	0	0	3739	35.5	0	0	0	0	0	0	10542	100
islandpick_80_44	7118792	7130991	12200	12200	100	0	0	0	0	12200	100	0	0	12200	100	0	0	12200	100
islandpick_80_45	7602278	7629774	27497	27497	100	0	0	0	0	9774	35.5	13869	50.4	14774	53.7	13869	50.4	17859	64.9
islandpick_80_46	7634689	7643163	8475	8475	100	0	0	0	0	8475	100	8475	100	8475	100	8475	100	8475	100
islandpick_80_47	7643440	7653994	10555	10555	100	0	0	0	0	6561	62.2	9440	89.4	10555	100	9440	89.4	10555	100
islandpick_80_48	7656775	7675479	18705	18705	100	0	0	0	0	0	0	9247	49.4	0	0	9247	49.4	18705	100
islandpick_80_49	7798078	7808720	10643	10643	100	0	0	0	0	0	0	0	0	0	0	4023	37.8	8341	78.4
islandpick_80_50	8089028	8100938	11911	11911	100	0	0	0	0	0	0	0	0	0	0	0	0	4840	40.6
islandpick_80_51	8144354	8174568	30215	30215	100	0	0	0	0	30215	100	30215	100	30215	100	30215	100	30215	100
islandpick_80_52	8182399	8203265	20867	20867	100	0	0	0	0	20867	100	20686	99.1	20867	100	20686	99.1	20867	100
Total			856922	856922	100	1	0	0	0	216769	25.3	264686	30.9	193017	22.5	292331	34.1	540013	63
NC_009708.1, Yersinia pseudotuberculosis IP 31758 (4723306 bp)
islandpick_81_1	913308	921945	8638	8638	100	0	0	6132	71	0	0	8638	100	0	0	8638	100	8638	100
islandpick_81_2	2509173	2519054	9882	9882	100	0	0	2016	20.4	0	0	0	0	0	0	2219	22.5	4578	46.3
islandpick_81_3	2519360	2540421	21062	21062	100	0	0	2229	10.6	0	0	0	0	0	0	11165	53	6151	29.2
islandpick_81_4	848464	866567	18104	18104	100	0	0	4835	26.7	0	0	0	0	0	0	9330	51.5	12590	69.5
islandpick_81_5	784575	801706	17132	17132	100	0	0	2286	13.3	15426	90	0	0	0	0	0	0	17132	100
islandpick_81_6	807044	838053	31010	31010	100	0	0	0	0	0	0	0	0	0	0	0	0	7603	24.5
islandpick_81_7	709128	724475	15348	15348	100	0	0	0	0	14873	96.9	0	0	0	0	15271	99.5	14841	96.7
Total			121176	121176	100	0	0	17498	14.4	30299	25	8638	7.1	0	0	46623	38.5	71533	59
NC_009052.1, Shewanella baltica OS155 (5127376 bp)
islandpick_82_1	916639	927354	10716	10716	100	0	0	71	0.7	0	0	8638	80.6	0	0	8638	80.6	10716	100
islandpick_82_2	1311969	1320670	8702	8702	100	0	0	1955	22.5	0	0	6890	79.2	0	0	6890	79.2	8362	96.1
islandpick_82_3	1446557	1461145	14589	14589	100	0	0	3513	24.1	0	0	10816	74.1	0	0	12685	86.9	14589	100
islandpick_82_4	2113916	2122385	8470	8470	100	0	0	5809	68.6	8470	100	7613	89.9	0	0	7613	89.9	8470	100
islandpick_82_5	2525465	2542678	17214	17214	100	0	0	3975	23.1	13214	76.8	15047	87.4	17214	100	15047	87.4	16924	98.3
islandpick_82_6	2689966	2699777	9812	9812	100	0	0	356	3.6	0	0	8119	82.7	0	0	8119	82.7	9513	97
islandpick_82_7	4164561	4175117	10557	10557	100	0	0	2609	24.7	3117	29.5	0	0	0	0	0	0	10557	100
islandpick_82_8	4177052	4187631	10580	10580	100	0	0	3043	28.8	4949	46.8	0	0	0	0	0	0	10580	100
Total			90640	90640	100	0	0	21331	23.5	29750	32.8	57123	63	17214	19	58992	65.1	89711	99
NC_009567.1, Haemophilus influenzae PittGG (1887192 bp)
islandpick_83_1	739432	750434	11003	11003	100	0	0	5244	47.7	10569	96.1	10854	98.6	0	0	10854	98.6	11001	100
islandpick_83_2	758060	766848	8789	8789	100	0	0	1045	11.9	0	0	8399	95.6	0	0	8399	95.6	8789	100
Total			19792	19792	100	0	0	6289	31.8	10569	53.4	19253	97.3	0	0	19253	97.3	19790	100
NC_006086.1, Streptococcus pyogenes MGAS10394 (1899877 bp)
islandpick_84_1	1119538	1177901	58364	58364	100	0	0	9628	16.5	0	0	17674	30.3	0	0	30643	52.5	58086	99.5
Total			58364	58364	100	0	0	9628	16.5	0	0	17674	30.3	0	0	30643	52.5	58086	99.5
NC_010473.1, Escherichia coli str. K-12 substr. DH10B (4686137 bp)
islandpick_85_1	513115	525666	12552	12552	100	0	0	11074	88.2	12552	100	11074	88.2	11886	94.7	11074	88.2	11504	91.7
islandpick_85_2	627606	638926	11321	11321	100	0	0	9843	86.9	10926	96.5	9843	86.9	0	0	9843	86.9	10273	90.7
islandpick_85_3	2845916	2855144	9229	9229	100	0	0	3530	38.2	9144	99.1	0	0	9229	100	9229	100	9229	100
Total			33102	33102	100	0	0	24447	73.9	32622	98.5	20917	63.2	21115	63.8	30146	91.1	31006	93.7
NC_003047.1, Sinorhizobium meliloti 1021 (3654135 bp)
islandpick_86_1	493140	503967	10828	10828	100	0	0	0	0	0	0	0	0	0	0	10828	100	10828	100
islandpick_86_2	539649	561403	21755	21755	100	0	0	11775	54.1	10000	46	17042	78.3	20000	91.9	17042	78.3	21715	99.8
islandpick_86_3	1836435	1845540	9106	9106	100	0	0	0	0	0	0	0	0	0	0	5038	55.3	5396	59.3
islandpick_86_4	2483206	2496703	13498	13498	100	0	0	13498	100	12795	94.8	0	0	13498	100	10620	78.7	13498	100
islandpick_86_5	3356259	3375744	19486	19486	100	0	0	16241	83.3	17744	91.1	19486	100	19486	100	19486	100	19486	100
islandpick_86_6	3375844	3385114	9271	9271	100	0	0	9271	100	9271	100	9271	100	9271	100	9271	100	9271	100
islandpick_86_7	3399664	3438596	38933	38933	100	0	0	25502	65.5	38933	100	38933	100	38933	100	38933	100	38933	100
Total			122877	122877	100	0	0	76287	62.1	88743	72.2	84732	69	101188	82.3	111218	90.5	119127	96.9
NC_002695.1, Escherichia coli O157:H7 str. Sakai (5498450 bp)
islandpick_87_1	579579	597135	17557	17557	100	0	0	0	0	17135	97.6	0	0	17135	97.6	17557	100	15382	87.6	0	0
islandpick_87_2	665644	674042	8399	8399	100	0	0	938	11.2	0	0	0	0	0	0	0	0	8399	100	0	0
islandpick_87_3	902901	928838	25938	25938	100	0	0	6889	26.6	0	0	0	0	0	0	25938	100	25938	100	25938	100
islandpick_87_4	1167198	1175767	8570	8570	100	0	0	4291	50.1	0	0	0	0	0	0	3784	44.2	8442	98.5	8570	100
islandpick_87_5	1175952	1200440	24489	24489	100	0	0	5020	20.5	0	0	9347	38.2	0	0	12608	51.5	24489	100	24489	100
islandpick_87_6	1261816	1308716	46901	46901	100	0	0	16679	35.6	0	0	7838	16.7	0	0	29436	62.8	35917	76.6	46901	100
islandpick_87_7	1370470	1384332	13863	13863	100	0	0	10702	77.2	0	0	12311	88.8	0	0	12311	88.8	10736	77.4	13863	100
islandpick_87_8	1576223	1586031	9809	9809	100	0	0	9281	94.6	9809	100	9809	100	0	0	9809	100	9809	100	9809	100
islandpick_87_9	1632954	1649857	16904	16904	100	0	0	0	0	0	0	0	0	0	0	5883	34.8	16904	100	16904	100
islandpick_87_10	1794373	1806433	12061	12061	100	0	0	6189	51.3	0	0	12061	100	0	0	12061	100	12061	100	12061	100
islandpick_87_11	1806491	1814623	8133	8133	100	0	0	8133	100	0	0	5003	61.5	0	0	5003	61.5	8133	100	8133	100
islandpick_87_12	2163038	2176999	13962	13962	100	0	0	0	0	0	0	0	0	0	0	13478	96.5	13962	100	13962	100
islandpick_87_13	2186820	2199651	12832	12832	100	0	0	5274	41.1	0	0	0	0	0	0	2622	20.4	625	4.9	12832	100
islandpick_87_14	2209428	2217596	8169	8169	100	0	0	2320	28.4	0	0	0	0	0	0	7454	91.2	8169	100	8169	100
islandpick_87_15	2668007	2692135	24129	24129	100	0	0	4860	20.1	0	0	0	0	0	0	14502	60.1	24129	100	24129	100
islandpick_87_16	2703534	2712022	8489	8489	100	0	0	3516	41.4	0	0	0	0	0	0	4595	54.1	0	0	8489	100
islandpick_87_17	2895919	2926517	30599	30599	100	0	0	2810	9.2	0	0	21441	70.1	0	0	21441	70.1	21416	70	30592	100
islandpick_87_18	3194299	3205055	10757	10757	100	0	0	7994	74.3	0	0	0	0	0	0	0	0	7340	68.2	7235	67.3
islandpick_87_19	3853555	3863175	9621	9621	100	0	0	9621	100	5175	53.8	8687	90.3	0	0	8687	90.3	6192	64.4	9621	100
islandpick_87_20	3866046	3874934	8889	8889	100	0	0	0	0	3955	44.5	6666	75	0	0	6666	75	8843	99.5	8889	100
islandpick_87_21	4584154	4606879	22726	22726	100	0	0	18291	80.5	4879	21.5	1147	5	21879	96.3	18767	82.6	18456	81.2	22726	100
islandpick_87_22	5359700	5390700	31001	31001	100	0	0	7544	24.3	0	0	0	0	0	0	0	0	8107	26.2	31001	100
Total			373798	373798	100	0	0	130352	34.9	40953	11	94310	25.2	39014	10.4	232602	62.2	293449	78.5	344313	92.1
NC_010515.1, Burkholderia cenocepacia MC0-3 chromosome 2 (3213911 bp)
islandpick_88_1	1227519	1238429	10911	10911	100	0	0	9620	88.2	0	0	9617	88.1	7482	68.6	9617	88.1	9967	91.3
islandpick_88_2	1426416	1443876	17461	17461	100	0	0	9189	52.6	0	0	0	0	3585	20.5	0	0	17461	100
islandpick_88_3	1629920	1643859	13940	13940	100	0	0	831	6	7940	57	13940	100	13940	100	13940	100	13940	100
islandpick_88_4	1644979	1671729	26751	26751	100	0	0	26751	100	7022	26.2	26751	100	20022	74.8	26751	100	26751	100
islandpick_88_5	1677815	1698147	20333	20333	100	0	0	16876	83	10147	49.9	20333	100	18147	89.2	20333	100	20333	100
islandpick_88_6	1703026	1720810	17785	17785	100	0	0	17785	100	17785	100	17785	100	17785	100	17785	100	17785	100
islandpick_88_7	3080959	3113325	32367	32367	100	0	0	0	0	0	0	0	0	0	0	919	2.8	12791	39.5
Total			139548	139548	100	0	0	81052	58.1	42894	30.7	88426	63.4	80961	58	89345	64	119028	85.3
NC_007958.1, Rhodopseudomonas palustris BisB5 (4892717 bp)
islandpick_89_1	11340	46264	34925	34925	100	0	0	10230	29.3	12661	36.3	18460	52.9	0	0	32362	92.7	34925	100
islandpick_89_2	46864	68344	21481	21481	100	0	0	1847	8.6	0	0	2939	13.7	0	0	2939	13.7	11064	51.5
islandpick_89_3	415639	424369	8731	8731	100	0	0	2554	29.3	0	0	0	0	0	0	0	0	8233	94.3
islandpick_89_4	835418	851662	16245	16245	100	0	0	15936	98.1	16245	100	16245	100	16245	100	16245	100	15948	98.2
islandpick_89_5	1676746	1690493	13748	13748	100	0	0	0	0	0	0	0	0	0	0	13016	94.7	4400	32
islandpick_89_6	2386063	2400825	14763	14763	100	0	0	14763	100	14763	100	14763	100	14763	100	14763	100	14763	100
islandpick_89_7	2405978	2427581	21604	21604	100	0	0	15996	74	7604	35.2	21604	100	21604	100	21604	100	21604	100
islandpick_89_8	4073927	4091274	17348	17348	100	0	0	10603	61.1	10000	57.6	17147	98.8	0	0	17147	98.8	17348	100
Total			148845	148845	100	0	0	71929	48.3	61273	41.2	91158	61.2	52612	35.3	118076	79.3	128285	86.2
NC_009632.1, Staphylococcus aureus subsp. aureus JH1 (2906507 bp)
islandpick_90_1	1097279	1113909	16631	16631	100	0	0	0	0	0	0	0	0	0	0	16631	100	16631	100
Total			16631	16631	100	0	0	0	0	0	0	0	0	0	0	16631	100	16631	100
NC_004088.1, Yersinia pestis KIM (4600755 bp)
islandpick_91_1	3390242	3398734	8493	8493	100	0	0	3984	46.9	0	0	6804	80.1	0	0	6804	80.1	4273	50.3
Total			8493	8493	100	0	0	3984	46.9	0	0	6804	80.1	0	0	6804	80.1	4273	50.3
NC_007297.1, Streptococcus pyogenes MGAS5005 (1838554 bp)
islandpick_92_1	1410055	1421842	11788	11788	100	0	0	8276	70.2	0	0	0	0	0	0	9970	84.6	11788	100
Total			11788	11788	100	0	0	8276	70.2	0	0	0	0	0	0	9970	84.6	11788	100
NC_003198.1, Salmonella enterica subsp. enterica serovar Typhi str. CT18 (4809037 bp)
islandpick_93_1	1538737	1559415	20679	20679	100	0	0	3674	17.8	0	0	20153	97.5	0	0	20153	97.5	20397	98.6	20679	100
islandpick_93_2	2759629	2768828	9200	9200	100	0	0	1396	15.2	0	0	8294	90.2	0	0	8294	90.2	9200	100	8324	90.5
islandpick_93_3	3528870	3538948	10079	10079	100	0	0	0	0	0	0	10079	100	0	0	10079	100	10079	100	10079	100
islandpick_93_4	3539124	3549058	9935	9935	100	0	0	0	0	0	0	9849	99.1	0	0	9849	99.1	9935	100	9935	100
islandpick_93_5	4409569	4428221	18653	18653	100	0	0	8464	45.4	0	0	18653	100	0	0	18653	100	18653	100	18570	99.6
islandpick_93_6	4436017	4460911	24895	24895	100	0	0	19066	76.6	0	0	24895	100	0	0	24895	100	24895	100	24895	100
islandpick_93_7	4460928	4474851	13924	13924	100	0	0	8701	62.5	0	0	13924	100	0	0	13924	100	13924	100	13924	100
islandpick_93_8	4510151	4518993	8843	8843	100	0	0	3126	35.3	0	0	0	0	3993	45.2	0	0	8843	100	8843	100
islandpick_93_9	4519045	4536621	17577	17577	100	0	0	15016	85.4	0	0	15050	85.6	15956	90.8	15050	85.6	17577	100	17577	100
islandpick_93_10	4696670	4705392	8723	8723	100	0	0	8522	97.7	8723	100	0	0	8331	95.5	8723	100	8723	100	8723	100
islandpick_93_11	4706310	4716575	10266	10266	100	0	0	3300	32.1	0	0	0	0	0	0	10226	99.6	7844	76.4	10266	100
Total			152774	152774	100	0	0	71265	46.6	8723	5.7	120897	79.1	28280	18.5	139846	91.5	150070	98.2	151815	99.4
NC_007005.1, Pseudomonas syringae pv. syringae B728a (6093698 bp)
islandpick_94_1	115265	123600	8336	8336	100	0	0	4491	53.9	8336	100	8336	100	8336	100	8336	100	8336	100
islandpick_94_2	1669427	1678863	9437	9437	100	0	0	8777	93	2574	27.3	6147	65.1	9437	100	6147	65.1	9437	100
islandpick_94_3	2192661	2206675	14015	14015	100	0	0	13896	99.2	10675	76.2	0	0	14015	100	14015	100	14015	100
islandpick_94_4	3093377	3101902	8526	8526	100	0	0	0	0	0	0	0	0	0	0	0	0	0	0
islandpick_94_5	3206999	3235233	28235	28235	100	0	0	28235	100	22235	78.7	28235	100	28235	100	28235	100	28235	100
islandpick_94_6	3534778	3543533	8756	8756	100	0	0	0	0	0	0	0	0	0	0	0	0	5016	57.3
islandpick_94_7	5000247	5010063	9817	9817	100	0	0	7509	76.5	9754	99.4	0	0	0	0	0	0	9783	99.7
islandpick_94_8	5135290	5151222	15933	15933	100	0	0	4892	30.7	0	0	0	0	1222	7.7	4095	25.7	15933	100
Total			103055	103055	100	0	0	67800	65.8	53574	52	42718	41.5	61245	59.4	60828	59	90755	88.1
NC_010400.1, Acinetobacter baumannii (3421954 bp)
islandpick_95_1	1294019	1305346	11328	11328	100	0	0	492	4.3	0	0	0	0	0	0	0	0	8817	77.8
islandpick_95_2	2272056	2296734	24679	24679	100	0	0	2720	11	0	0	0	0	0	0	0	0	24679	100
islandpick_95_3	2380107	2389075	8969	8969	100	0	0	275	3.1	0	0	272	3	0	0	272	3	8969	100
Total			44976	44976	100	0	0	3487	7.8	0	0	272	0.6	0	0	272	0.6	42465	94.4
NC_009445.1, Bradyrhizobium sp. ORS278 (7456587 bp)
islandpick_96_1	449143	458925	9783	9783	100	0	0	1725	17.6	0	0	0	0	0	0	7079	72.4	2900	29.6
islandpick_96_2	471502	488656	17155	17155	100	0	0	16578	96.6	17155	100	17155	100	17155	100	17155	100	17155	100
islandpick_96_3	848939	862182	13244	13244	100	0	0	5818	43.9	7062	53.3	0	0	13244	100	3158	23.8	8563	64.7
islandpick_96_4	1319917	1345962	26046	26046	100	0	0	19727	75.7	16084	61.8	0	0	26046	100	23528	90.3	26046	100
islandpick_96_5	1361247	1372212	10966	10966	100	0	0	0	0	0	0	0	0	0	0	8631	78.7	6136	56
islandpick_96_6	2318804	2372543	53740	53740	100	0	0	10091	18.8	0	0	0	0	0	0	24451	45.5	53740	100
islandpick_96_7	2393568	2406317	12750	12750	100	0	0	0	0	0	0	0	0	0	0	0	0	0	0
islandpick_96_8	2434858	2444520	9663	9663	100	0	0	768	7.9	0	0	0	0	0	0	0	0	9633	99.7
islandpick_96_9	3407598	3417795	10198	10198	100	0	0	2754	27	0	0	10198	100	0	0	10198	100	10198	100
islandpick_96_10	3789921	3834510	44590	44590	100	0	0	5813	13	0	0	3324	7.5	0	0	15297	34.3	26911	60.4
islandpick_96_11	4555015	4596581	41567	41567	100	0	0	6827	16.4	0	0	0	0	0	0	0	0	12131	29.2
islandpick_96_12	4610018	4618538	8521	8521	100	0	0	2229	26.2	0	0	0	0	0	0	8521	100	8521	100
islandpick_96_13	4938625	4953164	14540	14540	100	0	0	0	0	0	0	0	0	0	0	0	0	14160	97.4
islandpick_96_14	5014526	5034239	19714	19714	100	0	0	0	0	0	0	0	0	0	0	0	0	4708	23.9
islandpick_96_15	5393474	5403648	10175	10175	100	0	0	9520	93.6	10175	100	0	0	10175	100	10175	100	10154	99.8
islandpick_96_16	6423673	6437722	14050	14050	100	0	0	3642	25.9	14050	100	0	0	14050	100	14050	100	14050	100
islandpick_96_17	6575207	6584433	9227	9227	100	0	0	0	0	0	0	0	0	0	0	0	0	0	0
islandpick_96_18	6625900	6645961	20062	20062	100	0	0	17413	86.8	19961	99.5	19069	95.1	20062	100	19069	95.1	19250	96
islandpick_96_19	6661424	6670865	9442	9442	100	0	0	9442	100	9442	100	9442	100	9442	100	9442	100	9442	100
islandpick_96_20	7321328	7331644	10317	10317	100	0	0	8531	82.7	3644	35.3	0	0	10317	100	1658	16.1	10317	100
islandpick_96_21	7333118	7357384	24267	24267	100	0	0	7203	29.7	10883	44.8	0	0	24267	100	11881	49	18706	77.1
islandpick_96_22	7358038	7394513	36476	36476	100	0	0	17009	46.6	0	0	13322	36.5	21963	60.2	13322	36.5	22290	61.1
Total			426493	426493	100	0	0	145090	34	108456	25.4	72510	17	166721	39.1	197615	46.3	305011	71.5
NC_009504.1, Brucella ovis ATCC 25840 chromosome II (1164220 bp)
islandpick_97_1	507058	519790	12733	12733	100	0	0	7847	61.6	0	0	8994	70.6	12733	100	8994	70.6	12733	100
Total			12733	12733	100	0	0	7847	61.6	0	0	8994	70.6	12733	100	8994	70.6	12733	100
NC_009879.1, Rickettsia canadensis str. McKiel (1159772 bp)
islandpick_98_1	495692	505731	10040	10040	100	0	0	0	0	0	0	0	0	0	0	0	0	6332	63.1
islandpick_98_2	700937	713514	12578	12578	100	0	0	0	0	0	0	0	0	0	0	0	0	1817	14.4
Total			22618	22618	100	0	0	0	0	0	0	0	0	0	0	0	0	8149	36
NC_004116.1, Streptococcus agalactiae 2603V/R (2160267 bp)
islandpick_99_1	1843032	1852236	9205	9205	100	0	0	5505	59.8	0	0	9205	100	9205	100	9205	100	9205	100
Total			9205	9205	100	0	0	5505	59.8	0	0	9205	100	9205	100	9205	100	9205	100
NC_006155.1, Yersinia pseudotuberculosis IP 32953 (4744671 bp)
islandpick_100_1	4625620	4636664	11045	11045	100	0	0	4642	42	0	0	11045	100	0	0	11045	100	7376	66.8
islandpick_100_2	3918395	3936988	18594	18594	100	0	0	0	0	12000	64.5	0	0	0	0	0	0	18594	100
islandpick_100_3	4293893	4303278	9386	9386	100	0	0	1169	12.5	0	0	0	0	0	0	0	0	5093	54.3
islandpick_100_4	2130637	2146272	15636	15636	100	0	0	3599	23	0	0	0	0	0	0	0	0	1423	9.1
islandpick_100_5	2148212	2166586	18375	18375	100	0	0	6839	37.2	0	0	10482	57	0	0	10482	57	0	0
islandpick_100_6	2168874	2194607	25734	25734	100	0	0	38	0.1	0	0	0	0	0	0	0	0	8777	34.1
islandpick_100_7	2209918	2219722	9805	9805	100	0	0	4751	48.5	0	0	9805	100	0	0	9805	100	4326	44.1
islandpick_100_8	2224488	2232679	8192	8192	100	0	0	8192	100	7513	91.7	8192	100	0	0	8192	100	8192	100
islandpick_100_9	3853588	3875780	22193	22193	100	0	0	8027	36.2	0	0	0	0	0	0	14764	66.5	17584	79.2
islandpick_100_10	3886164	3917255	31092	31092	100	0	0	0	0	0	0	0	0	0	0	0	0	16881	54.3
Total			170052	170052	100	0	0	37257	21.9	19513	11.5	39524	23.2	0	0	54288	31.9	88246	51.9
NC_007651.1, Burkholderia thailandensis E264 chromosome I (3809201 bp)
islandpick_101_1	1038008	1047515	9508	9508	100	0	0	1545	16.2	0	0	9508	100	0	0	9508	100	9508	100
islandpick_101_2	1625241	1637308	12068	12068	100	0	0	10252	85	12068	100	12068	100	12068	100	12068	100	12068	100
islandpick_101_3	3108262	3119566	11305	11305	100	0	0	10646	94.2	11305	100	11305	100	11305	100	11305	100	11305	100
islandpick_101_4	3133521	3148739	15219	15219	100	0	0	8676	57	10739	70.6	15219	100	15219	100	15219	100	15219	100
Total			48100	48100	100	0	0	31119	64.7	34112	70.9	48100	100	38592	80.2	48100	100	48100	100
NC_009512.1, Pseudomonas putida F1 (5959964 bp)
islandpick_102_1	1032368	1040723	8356	8356	100	0	0	7269	87	0	0	0	0	0	0	6126	73.3	8356	100
islandpick_102_2	2113777	2122986	9210	9210	100	0	0	8277	89.9	8986	97.6	0	0	9210	100	8277	89.9	9210	100
islandpick_102_3	2416247	2431622	15376	15376	100	0	0	0	0	0	0	0	0	0	0	0	0	0	0
islandpick_102_4	2794361	2807256	12896	12896	100	0	0	1186	9.2	0	0	0	0	0	0	0	0	2085	16.2
islandpick_102_5	3049808	3060112	10305	10305	100	0	0	0	0	0	0	0	0	0	0	0	0	216	2.1
islandpick_102_6	3064726	3075700	10975	10975	100	0	0	3047	27.8	0	0	0	0	0	0	0	0	5304	48.3
islandpick_102_7	3109634	3117680	8047	8047	100	0	0	767	9.5	0	0	0	0	0	0	0	0	2952	36.7
islandpick_102_8	3266714	3276293	9580	9580	100	0	0	9438	98.5	0	0	0	0	9580	100	9580	100	9580	100
islandpick_102_9	3279575	3300416	20842	20842	100	0	0	14392	69.1	0	0	0	0	426	2	20842	100	20842	100
islandpick_102_10	3352565	3368599	16035	16035	100	0	0	0	0	1436	9	0	0	0	0	0	0	12301	76.7
islandpick_102_11	3555605	3567517	11913	11913	100	0	0	0	0	0	0	0	0	0	0	0	0	1501	12.6
islandpick_102_12	4379970	4391076	11107	11107	100	0	0	11107	100	11076	99.7	0	0	11107	100	11107	100	11107	100
islandpick_102_13	4393805	4419562	25758	25758	100	0	0	4144	16.1	2196	8.5	8966	34.8	10758	41.8	8966	34.8	13893	53.9
islandpick_102_14	4419647	4432014	12368	12368	100	0	0	12368	100	10014	81	0	0	12368	100	0	0	12368	100
islandpick_102_15	5658409	5675521	17113	17113	100	0	0	15415	90.1	17113	100	17113	100	17113	100	17113	100	17113	100
Total			199881	199881	100	0	0	87410	43.7	50821	25.4	26079	13	70562	35.3	82011	41	126828	63.5
NC_008595.1, Mycobacterium avium 104 (5475491 bp)
islandpick_103_1	1422167	1441405	19239	19239	100	0	0	19239	100	0	0	10143	52.7	19239	100	10143	52.7	19239	100
islandpick_103_2	1977459	1990545	13087	13087	100	0	0	3368	25.7	0	0	0	0	0	0	0	0	10059	76.9
islandpick_103_3	5173495	5183749	10255	10255	100	0	0	7606	74.2	0	0	10026	97.8	8749	85.3	10026	97.8	10255	100
islandpick_103_4	5184253	5195298	11046	11046	100	0	0	7797	70.6	0	0	0	0	11046	100	0	0	11046	100
islandpick_103_5	5200966	5216954	15989	15989	100	0	0	15989	100	0	0	0	0	15989	100	0	0	15989	100
islandpick_103_6	5229454	5245185	15732	15732	100	0	0	15732	100	0	0	0	0	15185	96.5	604	3.8	15732	100
Total			85348	85348	100	0	0	69731	81.7	0	0	20169	23.6	70208	82.3	20773	24.3	82320	96.5
NC_009342.1, Corynebacterium glutamicum R (3314179 bp)
islandpick_104_1	178263	188128	9866	9866	100	0	0	6453	65.4	5738	58.2	9866	100	9866	100	9866	100	9866	100
islandpick_104_2	471691	490825	19135	19135	100	0	0	0	0	18310	95.7	0	0	19135	100	0	0	19135	100
islandpick_104_3	599593	611763	12171	12171	100	0	0	7151	58.8	0	0	12171	100	0	0	12171	100	12171	100
islandpick_104_4	2071925	2109577	37653	37653	100	0	0	12611	33.5	0	0	0	0	0	0	12364	32.8	30341	80.6
islandpick_104_5	2413611	2421710	8100	8100	100	0	0	0	0	0	0	0	0	0	0	0	0	5297	65.4
islandpick_104_6	2525520	2541790	16271	16271	100	0	0	0	0	0	0	0	0	0	0	8333	51.2	16271	100
islandpick_104_7	3167618	3177659	10042	10042	100	0	0	0	0	0	0	0	0	0	0	7845	78.1	10042	100
Total			113238	113238	100	0	0	26215	23.2	24048	21.2	22037	19.5	29001	25.6	50579	44.7	103123	91.1
NC_007761.1, Rhizobium etli CFN 42 (4381608 bp)
islandpick_105_1	607946	618541	10596	10596	100	0	0	880	8.3	0	0	0	0	0	0	0	0	10596	100
islandpick_105_2	622801	632013	9213	9213	100	0	0	0	0	0	0	0	0	0	0	0	0	6323	68.6
islandpick_105_3	784347	801357	17011	17011	100	0	0	16831	98.9	17011	100	15439	90.8	17011	100	15439	90.8	17011	100
islandpick_105_4	801650	821709	20060	20060	100	0	0	14476	72.2	14351	71.5	14191	70.7	20060	100	14191	70.7	18861	94
islandpick_105_5	1110338	1125822	15485	15485	100	0	0	10463	67.6	11485	74.2	0	0	14663	94.7	15485	100	15485	100
islandpick_105_6	1409147	1423195	14049	14049	100	0	0	6609	47	0	0	0	0	13195	93.9	13649	97.2	14049	100
islandpick_105_7	2049656	2104831	55176	55176	100	0	0	48505	87.9	36000	65.2	55176	100	54831	99.4	55176	100	55176	100
islandpick_105_8	3051925	3064514	12590	12590	100	0	0	10275	81.6	12590	100	12590	100	12590	100	12590	100	12590	100
Total			154180	154180	100	0	0	108039	70.1	91437	59.3	97396	63.2	132350	85.8	126530	82.1	150091	97.3
NC_007793.1, Staphylococcus aureus subsp. aureus USA300 (2872769 bp)
islandpick_106_1	1553008	1573103	20096	20096	100	0	0	0	0	0	0	0	0	0	0	20096	100	20096	100
Total			20096	20096	100	0	0	0	0	0	0	0	0	0	0	20096	100	20096	100
NC_009487.1, Staphylococcus aureus subsp. aureus JH9 (2906700 bp)
islandpick_107_1	1097405	1114035	16631	16631	100	0	0	0	0	0	0	0	0	0	0	16631	100	16631	100
Total			16631	16631	100	0	0	0	0	0	0	0	0	0	0	16631	100	16631	100
NC_009438.1, Shewanella putrefaciens CN-32 (4659220 bp)
islandpick_108_1	177938	196352	18415	18415	100	0	0	4371	23.7	0	0	16720	90.8	0	0	16720	90.8	18415	100
islandpick_108_2	215950	243828	27879	27879	100	0	0	26825	96.2	25828	92.6	24512	87.9	27879	100	24609	88.3	27475	98.6
islandpick_108_3	243880	261527	17648	17648	100	0	0	0	0	121	0.7	0	0	1121	6.4	9045	51.3	17648	100
islandpick_108_4	269982	278967	8986	8986	100	0	0	8932	99.4	6967	77.5	8986	100	0	0	8986	100	8986	100
islandpick_108_5	279024	287601	8578	8578	100	0	0	8578	100	8578	100	7658	89.3	0	0	7658	89.3	8578	100
islandpick_108_6	1355766	1364379	8614	8614	100	0	0	0	0	0	0	0	0	0	0	0	0	0	0
islandpick_108_7	2254131	2273610	19480	19480	100	0	0	6118	31.4	0	0	0	0	0	0	19185	98.5	19480	100
islandpick_108_8	2349264	2357632	8369	8369	100	0	0	0	0	0	0	0	0	0	0	0	0	0	0
islandpick_108_9	3799163	3811836	12674	12674	100	0	0	0	0	0	0	0	0	0	0	0	0	6511	51.4
islandpick_108_10	4093403	4103477	10075	10075	100	0	0	0	0	0	0	0	0	0	0	0	0	13	0.1
islandpick_108_11	4436885	4451459	14575	14575	100	0	0	0	0	0	0	1155	7.9	0	0	1155	7.9	470	3.2
islandpick_108_12	4453721	4462446	8726	8726	100	0	0	7175	82.2	0	0	8726	100	0	0	8726	100	8726	100
islandpick_108_13	4623976	4640565	16590	16590	100	0	0	2648	16	0	0	3826	23.1	0	0	3826	23.1	16590	100
Total			180609	180609	100	0	0	64647	35.8	41494	23	71583	39.6	29000	16.1	99910	55.3	132892	73.6
NC_008060.1, Burkholderia cenocepacia AU 1054 chromosome 1 (3294563 bp)
islandpick_109_1	316791	325161	8371	8371	100	0	0	8045	96.1	8371	100	8371	100	8371	100	8371	100	8371	100
islandpick_109_2	1429645	1461777	32133	32133	100	0	0	3671	11.4	0	0	0	0	0	0	8974	27.9	13283	41.3
islandpick_109_3	1491646	1509548	17903	17903	100	0	0	0	0	0	0	0	0	0	0	0	0	0	0
islandpick_109_4	1521249	1529419	8171	8171	100	0	0	0	0	0	0	0	0	0	0	4001	49	0	0
islandpick_109_5	1550123	1571961	21839	21839	100	0	0	19789	90.6	0	0	0	0	0	0	10430	47.8	21667	99.2
islandpick_109_6	1586748	1606893	20146	20146	100	0	0	0	0	0	0	0	0	0	0	0	0	273	1.4
islandpick_109_7	1612410	1648736	36327	36327	100	0	0	0	0	0	0	0	0	0	0	0	0	6966	19.2
islandpick_109_8	1672260	1684139	11880	11880	100	0	0	2057	17.3	0	0	0	0	0	0	9789	82.4	11714	98.6
islandpick_109_9	1684758	1724821	40064	40064	100	0	0	3024	7.5	0	0	0	0	0	0	0	0	20718	51.7
islandpick_109_10	1729554	1739259	9706	9706	100	0	0	0	0	0	0	0	0	0	0	0	0	1892	19.5
Total			206540	206540	100	0	0	36586	17.7	8371	4.1	8371	4.1	8371	4.1	41565	20.1	84884	41.1
NC_010084.1, Burkholderia multivorans ATCC 17616 chromosome 1 (3448466 bp)
islandpick_110_1	547958	558752	10795	10795	100	0	0	3015	27.9	10795	100	10795	100	10795	100	10795	100	10795	100
islandpick_110_2	2490210	2500595	10386	10386	100	0	0	10386	100	10386	100	10386	100	10386	100	10386	100	10386	100
islandpick_110_3	2532556	2543040	10485	10485	100	0	0	8904	84.9	0	0	10485	100	0	0	10485	100	10485	100
islandpick_110_4	2831186	2843435	12250	12250	100	0	0	11800	96.3	12250	100	12250	100	12250	100	12250	100	12224	99.8
Total			43916	43916	100	0	0	34105	77.7	33431	76.1	43916	100	33431	76.1	43916	100	43890	99.9
NC_009782.1, Staphylococcus aureus subsp. aureus Mu3 (2880168 bp)
islandpick_111_1	436006	464315	28310	28310	100	0	0	18725	66.1	0	0	28239	99.7	18995	67.1	28239	99.7	28310	100
Total			28310	28310	100	0	0	18725	66.1	0	0	28239	99.7	18995	67.1	28239	99.7	28310	100
NC_002944.2, Mycobacterium avium subsp. paratuberculosis K-10 (4829781 bp)
islandpick_112_1	1877242	1886352	9111	9111	100	0	0	5858	64.3	0	0	0	0	0	0	0	0	9111	100
islandpick_112_2	4146327	4159661	13335	13335	100	0	0	9065	68	0	0	0	0	13335	100	6001	45	13335	100
islandpick_112_3	4159963	4183561	23599	23599	100	0	0	14284	60.5	0	0	0	0	23599	100	0	0	23599	100
Total			46045	46045	100	0	0	29207	63.4	0	0	0	0	36934	80.2	6001	13	46045	100
NC_004368.1, Streptococcus agalactiae NEM316 (2211485 bp)
islandpick_113_1	1395289	1419011	23723	23723	100	0	0	10166	42.9	0	0	0	0	23723	100	9747	41.1	23723	100
islandpick_113_2	1382305	1395262	12958	12958	100	0	0	4138	31.9	0	0	0	0	262	2	0	0	12958	100
islandpick_113_3	1163554	1197455	33902	33902	100	0	0	5285	15.6	0	0	0	0	0	0	18726	55.2	29498	87
Total			70583	70583	100	0	0	19589	27.8	0	0	0	0	23985	34	28473	40.3	66179	93.8
NC_000913.2, Escherichia coli str. K-12 substr. MG1655 (4639675 bp)
islandpick_114_1	289660	297702	8043	8043	100	0	0	8043	100	2341	29.1	6718	83.5	341	4.2	6718	83.5	8043	100
islandpick_114_2	2754151	2766805	12655	12655	100	0	0	6858	54.2	11850	93.6	12655	100	0	0	12655	100	12655	100
islandpick_114_3	4507810	4516496	8687	8687	100	0	0	347	4	0	0	6891	79.3	0	0	6891	79.3	8443	97.2
islandpick_114_4	4517263	4530588	13326	13326	100	0	0	1305	9.8	0	0	0	0	0	0	0	0	6293	47.2
Total			42711	42711	100	0	0	16553	38.8	14191	33.2	26264	61.5	341	0.8	26264	61.5	35434	83
NC_010465.1, Yersinia pseudotuberculosis YPIII (4689441 bp)
islandpick_115_1	862099	885750	23652	23652	100	0	0	9407	39.8	0	0	0	0	0	0	8346	35.3	16016	67.7
islandpick_115_2	1357137	1366835	9699	9699	100	0	0	0	0	0	0	0	0	0	0	9699	100	9699	100
islandpick_115_3	826660	857724	31065	31065	100	0	0	0	0	0	0	0	0	0	0	0	0	9006	29
islandpick_115_4	803426	825520	22095	22095	100	0	0	0	0	14000	63.4	0	0	0	0	0	0	22095	100
islandpick_115_5	431177	448449	17273	17273	100	0	0	6024	34.9	0	0	0	0	13824	80	6183	35.8	17273	100
islandpick_115_6	448572	460062	11491	11491	100	0	0	820	7.1	0	0	0	0	0	0	112	1	3251	28.3
islandpick_115_7	238812	249039	10228	10228	100	0	0	1503	14.7	0	0	0	0	0	0	0	0	0	0
islandpick_115_8	3428809	3443828	15020	15020	100	0	0	10378	69.1	0	0	0	0	0	0	14637	97.5	14967	99.6
islandpick_115_9	3406184	3423871	17688	17688	100	0	0	2070	11.7	0	0	0	0	0	0	1992	11.3	1234	7
islandpick_115_10	2545879	2562027	16149	16149	100	0	0	0	0	0	0	0	0	0	0	5583	34.6	0	0
Total			174360	174360	100	0	0	30202	17.3	14000	8	0	0	13824	7.9	46552	26.7	93541	53.6
NC_008611.1, Mycobacterium ulcerans Agy99 (5631606 bp)
islandpick_116_1	3588934	3597094	8161	8161	100	0	0	1419	17.4	8161	100	5686	69.7	8161	100	5686	69.7	8161	100
Total			8161	8161	100	0	0	1419	17.4	8161	100	5686	69.7	8161	100	5686	69.7	8161	100
AC_000091.1, Escherichia coli W3110 DNA (4646332 bp)
islandpick_117_1	2754785	2768394	13610	13610	100	0	0	6858	50.4	10000	73.5	13610	100	0	0	13610	100	13610	100
islandpick_117_2	4514467	4523153	8687	8687	100	0	0	347	4	0	0	6891	79.3	0	0	6891	79.3	8456	97.3
Total			22297	22297	100	0	0	7205	32.3	10000	44.8	20501	91.9	0	0	20501	91.9	22066	99
NC_005773.3, Pseudomonas syringae pv. phaseolicola 1448A (5928787 bp)
islandpick_118_1	109610	126085	16476	16476	100	0	0	6901	41.9	0	0	16476	100	0	0	16476	100	16476	100
islandpick_118_2	715935	732174	16240	16240	100	0	0	13150	81	16000	98.5	16240	100	16240	100	16240	100	16240	100
islandpick_118_3	899932	925154	25223	25223	100	0	0	10988	43.6	18069	71.6	23544	93.3	25223	100	23544	93.3	25223	100
islandpick_118_4	1773784	1785607	11824	11824	100	0	0	630	5.3	0	0	0	0	0	0	0	0	9206	77.9
islandpick_118_5	2193046	2201201	8156	8156	100	0	0	8156	100	8156	100	8156	100	8156	100	8156	100	8156	100
islandpick_118_6	2900978	2920080	19103	19103	100	0	0	0	0	0	0	0	0	0	0	0	0	0	0
islandpick_118_7	3225903	3242361	16459	16459	100	0	0	7230	43.9	14000	85.1	12948	78.7	16459	100	12948	78.7	16104	97.8
islandpick_118_8	3358613	3372818	14206	14206	100	0	0	0	0	0	0	0	0	0	0	10815	76.1	0	0
islandpick_118_9	4296400	4308962	12563	12563	100	0	0	3414	27.2	9601	76.4	4539	36.1	12563	100	4539	36.1	12563	100
islandpick_118_10	4804726	4814224	9499	9499	100	0	0	7002	73.7	9499	100	9499	100	9499	100	9499	100	9499	100
islandpick_118_11	5172263	5199193	26931	26931	100	0	0	21355	79.3	25738	95.6	18869	70.1	26931	100	18869	70.1	26931	100
islandpick_118_12	5623010	5642436	19427	19427	100	0	0	1170	6	2436	12.5	842	4.3	2436	12.5	10749	55.3	18006	92.7
islandpick_118_13	5642564	5650801	8238	8238	100	0	0	7258	88.1	8238	100	8238	100	8238	100	8238	100	8238	100
Total			204345	204345	100	0	0	87254	42.7	111737	54.7	119351	58.4	125745	61.5	140073	68.5	166642	81.5
Grand Total			12376375	12376375	100	1	0	4079062	33	3178445	25.7	4403127	35.6	3980570	32.2	6600991	53.3	9530982	77	797100	87
