# Supplementary material for: Evaluation of genomic island predictors using a comparative genomics approach
Source: BMC Bioinformatics. 2008 Aug 5;9:329. doi: 10.1186/1471-2105-9-329 (PMC2518932; doi:10.1186/1471-2105-9-329)
Supplement: Additional file 3 — Gene lists for each genomic island predicted using IslandPick. [file 1471-2105-9-329-S3.xls]

## Sheet: Sheet1
Additional file 3 - Gene lists for each genomic island predicted using IslandPick
Query Accession	Query Description	GI ID	GI Start	GI End	Gene Accession	Gene Start	Gene End	Gene Product
NC_009665.1	Shewanella baltica OS185	islandpick_1_1	642102	650843	YP_001364793	648245	650395	AAA ATPase
					YP_001364791	647204	647728	hypothetical protein
					YP_001364792	647811	648245	hypothetical protein
					YP_001364790	645123	647201	hypothetical protein
					YP_001364789	643577	645127	phage integrase family protein
					YP_001364788	642271	643590	phage integrase family protein
		islandpick_1_2	653689	684682	YP_001364806	681381	684266	YD repeat protein
					YP_001364805	676466	681085	virulence plasmid 65kDa B protein
					YP_001364804	669783	676370	hypothetical protein
					YP_001364801	665084	665350	hypothetical protein
					YP_001364802	665667	666065	hypothetical protein
					YP_001364803	666441	668726	hypothetical protein
					YP_001364800	663514	664620	transposase IS4 family protein
					YP_001364797	660391	661497	transposase IS4 family protein
					YP_001364798	661752	662426	hypothetical protein
					YP_001364799	662549	663403	Domain of unknown function DUF1835
					YP_001364796	658564	659730	UDP-glucose/GDP-mannose dehydrogenase
		islandpick_1_3	691563	721135	YP_001364825	719519	719806	transposase IS3/IS911 family protein
					YP_001364826	720222	720503	SMC domain protein
					YP_001364822	716818	717156	hypothetical protein
					YP_001364823	717913	718344	hypothetical protein
					YP_001364824	718380	719027	hypothetical protein
					YP_001364821	714722	715291	OmpA domain protein transmembrane region-containing protein
					YP_001364820	711074	713995	Ig domain protein group 1 domain protein
					YP_001364818	708059	708607	hypothetical protein
					YP_001364819	709250	710347	transposase IS4 family protein
					YP_001364817	706209	707213	hypothetical protein
					YP_001364816	705473	706204	hypothetical protein
					YP_001364815	702634	705477	P pilus assembly protein porin PapC-like protein
					YP_001364814	701549	702115	hypothetical protein
					YP_001364813	697296	700199	Ig domain protein group 1 domain protein
					YP_001364812	693481	696420	Ig domain protein group 1 domain protein
					YP_001364811	692523	693143	putative two component transcriptional regulator, winged helix family
					YP_001364810	692090	692512	hypothetical protein
		islandpick_1_4	722194	733069	YP_001364835	731551	731892	IS66 Orf2 family protein
					YP_001364836	731895	732191	hypothetical protein
					YP_001364833	729100	729903	IS element transposase
					YP_001364834	729922	731463	transposase IS66
					YP_001364832	726613	728556	ABC transporter related
					YP_001364831	725386	726603	efflux transporter, RND family, MFP subunit
					YP_001364830	724512	725315	PEBP family protein
					YP_001364829	722989	724422	integral membrane sensor signal transduction histidine kinase
					YP_001364828	722296	722976	two component transcriptional regulator, winged helix family
		islandpick_1_5	2237111	2246644	YP_001366087	2246629	2247069	protein tyrosine phosphatase
					YP_001366086	2245243	2246175	Domain of unknown function DUF1814
					YP_001366085	2244462	2245247	hypothetical protein
					YP_001366083	2239642	2241849	Amidohydrolase 3
					YP_001366084	2242675	2243412	ABC-type amino acid transport/signal transduction systems, periplasmic component/domain
					YP_001366082	2239168	2239440	hypothetical protein
		islandpick_1_6	2332821	2342724	YP_001366173	2342360	2342980	hypothetical protein
					YP_001366171	2341288	2342076	putative phage repressor
					YP_001366172	2342125	2342325	hypothetical protein
					YP_001366168	2338547	2338894	hypothetical protein
					YP_001366169	2339481	2339687	hypothetical protein
					YP_001366170	2339881	2340840	protein of unknown function DUF450
					YP_001366167	2338059	2338403	hypothetical protein
					YP_001366165	2337013	2337399	hypothetical protein
					YP_001366166	2337399	2338025	hypothetical protein
					YP_001366162	2335582	2335857	hypothetical protein
					YP_001366163	2335861	2336151	hypothetical protein
					YP_001366164	2336366	2337013	hypothetical protein
					YP_001366159	2334406	2334750	GP46
					YP_001366160	2334750	2335355	hypothetical protein
					YP_001366161	2335355	2335582	hypothetical protein
					YP_001366158	2334090	2334299	hypothetical protein
					YP_001366157	2332798	2334087	phage integrase family protein
		islandpick_1_7	2354372	2368451	YP_001366192	2367657	2367974	hypothetical protein
					YP_001366193	2368352	2369137	peptidase S1 and S6 chymotrypsin/Hap
					YP_001366191	2366703	2367644	Radical SAM domain protein
					YP_001366190	2364429	2366576	hypothetical protein
					YP_001366188	2362309	2362641	transcriptional regulator, XRE family
					YP_001366189	2362631	2363890	HipA domain protein
					YP_001366187	2360142	2361425	hypothetical protein
					YP_001366186	2358338	2360152	GTPase subunit of restriction endonuclease-like protein
					YP_001366185	2354452	2357985	phospholipase D/transphosphatidylase
					YP_001366184	2352528	2354375	restriction modification system DNA specificity domain protein
		islandpick_1_8	2492828	2501913	YP_001366297	2499176	2500054	hypothetical protein
					YP_001366298	2500354	2501442	hypothetical protein
					YP_001366299	2501446	2501871	hypothetical protein
					YP_001366300	2501876	2502580	hypothetical protein
					YP_001366296	2498679	2499128	phage virion morphogenesis protein
					YP_001366295	2497361	2498671	phage putative head morphogenesis protein, SPP1 gp7 family
					YP_001366294	2495782	2497365	protein of unknown function DUF935
					YP_001366292	2493428	2493994	hypothetical protein
					YP_001366293	2494142	2495779	prophage MuSo1, portal protein, putative
					YP_001366290	2492794	2493126	hypothetical protein
					YP_001366291	2493129	2493422	hypothetical protein
		islandpick_1_9	2501930	2514312	YP_001366309	2512313	2512675	hypothetical protein
					YP_001366310	2512706	2515177	hypothetical protein
					YP_001366307	2507535	2508278	hypothetical protein
					YP_001366308	2508393	2512313	phage tape measure protein
					YP_001366305	2506619	2507071	protein of unknown function DUF1320
					YP_001366306	2507074	2507511	hypothetical protein
					YP_001366304	2506077	2506613	Rho termination factor domain protein
					YP_001366303	2505074	2505991	prophage MuSo1, major head subunit, putative
					YP_001366302	2504115	2505017	transposase IS3/IS911 family protein
					YP_001366302	2503861	2504115	transposase IS3/IS911 family protein
					YP_001366301	2502679	2503803	prophage MuSo1, protein Gp32, putative
					YP_001366300	2501876	2502580	hypothetical protein
		islandpick_1_10	2607307	2624859	YP_001366401	2623000	2623740	protein of unknown function DUF45
					YP_001366400	2619809	2622997	type I site-specific deoxyribonuclease, HsdR family
					YP_001366399	2617578	2619809	protein of unknown function DUF262
					YP_001366398	2615773	2617578	protein of unknown function DUF262
					YP_001366397	2614480	2615760	restriction modification system DNA specificity domain protein
					YP_001366396	2611940	2614480	type I restriction-modification system, M subunit
					YP_001366394	2609537	2610568	transcriptional factor MdcH
					YP_001366395	2610810	2611478	hypothetical protein
					YP_001366393	2608503	2609489	hypothetical protein
					YP_001366392	2607563	2608513	hypothetical protein
		islandpick_1_11	3031136	3039466	YP_001366740	3037599	3038501	transposase IS3/IS911 family protein
					YP_001366741	3039212	3039754	hypothetical protein
					YP_001366740	3037345	3037599	transposase IS3/IS911 family protein
					YP_001366738	3032553	3033293	hypothetical protein
					YP_001366739	3035352	3036734	hypothetical protein
					YP_001366737	3031263	3032375	hypothetical protein
		islandpick_1_12	3042153	3052500	YP_001366750	3051085	3052044	transcriptional regulator, LysR family
					YP_001366749	3049438	3050871	Disulphide bond formation protein DsbB
					YP_001366748	3047113	3049323	molydopterin dinucleotide-binding region
					YP_001366747	3046557	3047099	4Fe-4S ferredoxin iron-sulfur binding domain protein
					YP_001366746	3045958	3046554	cytoplasmic chaperone TorD family protein
					YP_001366745	3044886	3045863	formate dehydrogenase, gamma subunit
					YP_001366744	3043657	3044775	porin Gram-negative type
					YP_001366743	3041675	3043573	methyl-accepting chemotaxis sensory transducer
		islandpick_1_13	3860646	3883912	YP_001367436	3883170	3883649	hypothetical protein
					YP_001367435	3882231	3883043	hypothetical protein
					YP_001367433	3880305	3880742	response regulator receiver protein
					YP_001367434	3880746	3881903	response regulator receiver protein
					YP_001367432	3876969	3880289	hypothetical protein
					YP_001367431	3873300	3874274	CRISPR-associated protein Cas1
					YP_001367430	3869907	3873284	CRISPR-associated helicase Cas3 family
					YP_001367429	3868555	3869913	CRISPR-associated protein, Csy1 family
					YP_001367428	3867558	3868550	CRISPR-associated protein, Csy2 family
					YP_001367427	3866554	3867534	CRISPR-associated protein, Csy3 family
					YP_001367426	3865960	3866541	CRISPR-associated protein, Csy4 family
					YP_001367425	3859116	3860684	peptide chain release factor 3
		islandpick_1_14	3888875	3898162	YP_001367454	3897161	3897505	hypothetical protein
					YP_001367455	3897539	3898165	hypothetical protein
					YP_001367453	3896672	3897031	hypothetical protein
					YP_001367452	3895597	3896319	putative phage repressor
					YP_001367450	3894308	3894928	hypothetical protein
					YP_001367451	3894928	3895251	hypothetical protein
					YP_001367448	3893060	3893809	hypothetical protein
					YP_001367449	3893976	3894299	hypothetical protein
					YP_001367443	3889653	3889865	transcriptional regulator, XRE family
					YP_001367444	3889917	3891182	phage integrase family protein
					YP_001367445	3891186	3891407	hypothetical protein
					YP_001367446	3891400	3892080	replication P family protein
					YP_001367447	3892080	3892913	putative replication protein
					YP_001367442	3889304	3889660	hypothetical protein
		islandpick_1_15	3973592	3996618	YP_001367542	3996065	3996574	NUDIX hydrolase
					YP_001367540	3994310	3994654	putative transcriptional regulator, XRE family
					YP_001367541	3994654	3995913	HipA domain protein
					YP_001367539	3992843	3993682	alpha/beta hydrolase fold
					YP_001367538	3991851	3992741	transcriptional regulator, LysR family
					YP_001367537	3988112	3989671	ABC transporter related
					YP_001367536	3986517	3988112	ABC transporter related
					YP_001367535	3984083	3986197	TonB-dependent receptor
					YP_001367534	3983280	3983987	hypothetical protein
					YP_001367533	3982266	3983204	transport system permease protein
					YP_001367532	3981319	3982266	transport system permease protein
					YP_001367530	3979524	3980540	periplasmic binding protein
					YP_001367531	3980540	3981319	ABC transporter related
					YP_001367529	3976075	3978837	TonB-dependent receptor
					YP_001367528	3973637	3975979	glycoside hydrolase family 2 sugar binding
					YP_001367527	3972567	3973628	galactose-1-phosphate uridylyltransferase
		islandpick_1_16	4002703	4014772	YP_001367565	4013934	4014719	hypothetical protein
					YP_001367564	4012675	4013811	hypothetical protein
					YP_001367563	4012089	4012571	hypothetical protein
					YP_001367562	4011168	4011971	hypothetical protein
					YP_001367559	4009325	4009945	hypothetical protein
					YP_001367560	4009992	4010183	hypothetical protein
					YP_001367561	4010289	4010975	putative phage repressor
					YP_001367558	4008993	4009325	hypothetical protein
					YP_001367555	4006390	4007073	replication P family protein
					YP_001367556	4007073	4007906	putative replication protein
					YP_001367557	4008060	4008824	hypothetical protein
					YP_001367554	4006176	4006397	hypothetical protein
					YP_001367552	4004619	4004831	transcriptional regulator, XRE family
					YP_001367553	4004907	4006172	phage integrase family protein
					YP_001367551	4004270	4004626	hypothetical protein
					YP_001367550	4002938	4003894	integron integrase
		islandpick_1_17	4735185	4747008	YP_001368166	4732694	4752742	putative outer membrane adhesin like proteiin
		islandpick_1_18	5040136	5054369	YP_001368420	5054350	5055093	protein of unknown function DUF548
					YP_001368419	5053431	5054234	TonB family protein
					YP_001368415	5051273	5051638	hypothetical protein
					YP_001368416	5051650	5052573	MotA/TolQ/ExbB proton channel
					YP_001368417	5052560	5053027	Biopolymer transport protein ExbD/TolR
					YP_001368418	5053030	5053431	Biopolymer transport protein ExbD/TolR
					YP_001368413	5049214	5049573	hypothetical protein
					YP_001368414	5049573	5051249	PepSY-associated TM helix domain protein
					YP_001368412	5046812	5049208	TonB-dependent receptor
					YP_001368411	5045721	5046707	anti-FecI sigma factor, FecR
					YP_001368410	5045212	5045715	RNA polymerase, sigma-24 subunit, ECF subfamily
					YP_001368409	5044113	5044853	hypothetical protein
					YP_001368408	5043143	5043787	Chloramphenicol O-acetyltransferase
					YP_001368407	5042173	5043090	transcriptional regulator, LysR family
					YP_001368406	5041242	5041988	short-chain dehydrogenase/reductase SDR
					YP_001368405	5040617	5041075	hypothetical protein
					YP_001368404	5038226	5040334	cytochrome c biogenesis protein transmembrane region
NC_007606.1	Shigella dysenteriae Sd197	islandpick_2_1	406150	418491	YP_402129.1	416949	417566	hypothetical protein
					YP_402130.1	417654	417926	IS1 ORF1
					YP_402131.1	417974	418348	IS1 ORF2
					YP_402128.1	416646	416936	hypothetical protein
					YP_402126.1	415839	416036	hypothetical protein
					YP_402127.1	416231	416623	iso-IS1 ORF2
					YP_402125.1	412892	415765	hypothetical protein
					YP_402124.1	411489	412979	hypothetical protein
					YP_402123.1	407528	411472	hypothetical protein
					YP_402122.1	403106	407500	hypothetical protein
		islandpick_2_2	952241	961243	YP_402674.1	960581	961420	IS600 ORF2
					YP_402672.1	958266	958526	hypothetical protein
					YP_402673.1	959180	959644	hypothetical protein
					YP_402671.1	957051	957869	hypothetical protein
					YP_402668.1	955540	955758	hypothetical protein
					YP_402669.1	955830	956279	Putative radC-like protein yeeS
					YP_402670.1	956298	956840	hypothetical protein
					YP_402667.1	954877	955518	hypothetical protein
					YP_402663.1	953332	953526	hypothetical protein
					YP_402664.1	953541	954029	hypothetical protein
					YP_402665.1	954029	954400	hypothetical protein
					YP_402666.1	954450	954824	putative structural protein
					YP_402662.1	952393	953232	hypothetical protein
		islandpick_2_3	1748015	1757342	YP_403524.1	1755771	1756721	type II site-specific deoxyribonuclease
					YP_403523.1	1754305	1755771	site-specific DNA-methyltransferase
					YP_403520.1	1752284	1752652	hypothetical protein
					YP_403521.1	1753202	1753402	hypothetical protein
					YP_403522.1	1753498	1754208	repressor protein CI
					YP_403519.1	1751628	1752287	hypothetical protein
					YP_403517.1	1750428	1750727	IS600 ORF1
					YP_403518.1	1750871	1751581	IS600 ORF2
					YP_403516.1	1749623	1750015	iso-IS1 ORF2
NC_006350.1	Burkholderia pseudomallei K96243 chromosome 1, complete sequence.	islandpick_3_1	149366	165398	YP_106781.1	165241	165792	hypothetical protein
					YP_106780.1	162867	165236	phage-related tail fiber protein
					YP_106779.1	162179	162847	putative phage tail fiber assembly protein
					YP_106775.1	159902	160012	hypothetical protein
					YP_106776.1	160024	160365	hypothetical protein
					YP_106777.1	160426	160932	phage major tail tube protein
					YP_106778.1	160951	162120	phage major tail sheath protein
					YP_106773.1	156496	156918	hypothetical protein
					YP_106774.1	156939	159902	putative phage-encoded membrane protein
					YP_106772.1	155399	156493	hypothetical protein
					YP_106771.1	154888	155385	hypothetical protein
					YP_106770.1	154096	154842	putative phage-encoded membrane protein
					YP_106769.1	153540	154040	putative phage DNA-binding protein
					YP_106768.1	153268	153459	hypothetical protein
					YP_106766.1	152732	152977	hypothetical protein
					YP_106767.1	152968	153261	putative phage DNA-binding protein
					YP_106763.1	151664	151858	hypothetical protein
					YP_106764.1	151867	152082	hypothetical protein
					YP_106765.1	152101	152643	hypothetical protein
					YP_106759.1	150446	150811	hypothetical protein
					YP_106760.1	150808	151011	hypothetical protein
					YP_106761.1	151183	151419	hypothetical protein
					YP_106762.1	151426	151632	putative phage-encoded membrane protein
					YP_106758.1	150195	150446	hypothetical protein
					YP_106757.1	147391	150180	hypothetical protein
		islandpick_3_2	885156	896561	YP_107397.1	896540	898423	phage integrase family protein
					YP_107396.1	896326	896559	hypothetical protein
					YP_107394.1	893583	894083	hypothetical protein
					YP_107395.1	894083	896026	hypothetical protein
					YP_107392.1	891474	892271	putative phospholipase protein
					YP_107393.1	892358	893587	hypothetical protein
					YP_107391.1	889636	891468	hypothetical protein
					YP_107390.1	886079	889636	putative helicase family protein
					YP_107389.1	881805	886046	hypothetical protein
		islandpick_3_3	1322434	1334002	YP_107773.1	1333895	1334116	hypothetical protein
					YP_107768.1	1332748	1332972	hypothetical protein
					YP_107769.1	1332972	1333262	hypothetical protein
					YP_107770.1	1333201	1333476	hypothetical protein
					YP_107771.1	1333472	1333720	hypothetical protein
					YP_107772.1	1333716	1333895	hypothetical protein
					YP_107766.1	1331137	1331427	putative phage-related protein
					YP_107767.1	1332200	1332745	hypothetical protein
					YP_107765.1	1330592	1331029	hypothetical protein
					YP_107764.1	1329090	1330607	putative phage terminase
					YP_107762.1	1326952	1327128	hypothetical protein
					YP_107763.1	1327144	1329036	putative phage-related protein
					YP_107759.1	1323959	1324654	hypothetical protein
					YP_107760.1	1325356	1325670	hypothetical protein
					YP_107761.1	1325663	1326949	putative phage-related protein
					YP_107758.1	1322871	1323959	hypothetical protein
		islandpick_3_4	3098599	3107131	YP_109183.1	3105706	3106971	putative phage integrase
					YP_109180.1	3104509	3105051	hypothetical protein
					YP_109181.1	3105142	3105351	hypothetical protein
					YP_109182.1	3105347	3105631	hypothetical protein
					YP_109177.1	3103590	3103862	hypothetical protein
					YP_109178.1	3103858	3104205	hypothetical protein
					YP_109179.1	3104214	3104420	hypothetical protein
					YP_109174.1	3101936	3102235	hypothetical protein
					YP_109175.1	3102332	3102535	hypothetical protein
					YP_109176.1	3102535	3103590	hypothetical protein
					YP_109173.1	3101272	3101904	hypothetical protein
					YP_109171.1	3100235	3100567	hypothetical protein
					YP_109172.1	3100571	3101269	hypothetical protein
					YP_109168.1	3099368	3099673	hypothetical protein
					YP_109169.1	3099673	3099987	hypothetical protein
					YP_109170.1	3099963	3100235	hypothetical protein
					YP_109167.1	3098814	3099368	hypothetical protein
		islandpick_3_5	3872811	3888118	YP_109866.1	3886325	3887254	putative plasmid replication protein
					YP_109865.1	3884981	3885772	hypothetical protein
					YP_109864.1	3884037	3884948	hypothetical protein
					YP_109863.1	3883136	3883870	hypothetical protein
					YP_109861.1	3882111	3882494	putative plasmid conjugal transfer protein
					YP_109862.1	3882781	3883023	hypothetical protein
					YP_109859.1	3879174	3879950	putative plasmid conjugal transfer protein
					YP_109860.1	3880129	3882111	putative plasmid conjugal transfer protein
					YP_109853.1	3873083	3874081	putative plasmid recombinase
					YP_109854.1	3874162	3876579	hypothetical protein
					YP_109855.1	3876614	3876817	putative plasmid conjugal transfer protein
					YP_109856.1	3876829	3877173	hypothetical protein
					YP_109857.1	3877167	3877454	hypothetical protein
					YP_109858.1	3877523	3878950	putative plasmid conjugal transfer protein
NC_004431.1	Escherichia coli CFT073	islandpick_4_1	258073	270993	NP_752234.1	269540	270640	hypothetical protein
					NP_752231.1	268318	268662	hypothetical protein
					NP_752232.1	268883	269005	hypothetical protein
					NP_752233.1	269025	269378	hypothetical protein
					NP_752225.1	262739	262984	hypothetical protein
					NP_752226.1	263018	263653	hypothetical protein
					NP_752227.1	263703	264206	hypothetical protein
					NP_752228.1	264299	265366	hypothetical protein
					NP_752229.1	265366	266268	hypothetical protein
					NP_752230.1	266268	268076	hypothetical protein
					NP_752223.1	261780	262010	Hypothetical protein ykfF
					NP_752224.1	262131	262613	hypothetical protein
					NP_752222.1	260859	261677	Hypothetical protein yafZ
					NP_752219.1	260047	260589	Hypothetical protein yafX
					NP_752220.1	260614	260835	hypothetical protein
					NP_752221.1	260823	261668	hypothetical protein
					NP_752218.1	259564	260520	hypothetical protein
					NP_752216.1	259271	259489	Hypothetical protein yeeT
					NP_752217.1	259555	260043	Putative radC-like protein yeeS
					NP_752214.1	258184	258645	Hypothetical protein yeeU
					NP_752215.1	258608	259249	hypothetical protein
					NP_752213.1	257760	258134	Hypothetical protein yeeV
		islandpick_4_2	271673	289384	NP_752259.1	288306	288518	hypothetical protein
					NP_752260.1	288430	288717	hypothetical protein
					NP_752261.1	288649	288783	hypothetical protein
					NP_752262.1	289109	289744	hypothetical protein
					NP_752257.1	287635	288198	hypothetical protein
					NP_752258.1	288254	288406	hypothetical protein
					NP_752255.1	286738	287160	hypothetical protein
					NP_752256.1	287365	287604	hypothetical protein
					NP_752254.1	286352	286738	hypothetical protein
					NP_752252.1	285015	285152	Haemolysin expression modulating protein
					NP_752253.1	285387	285983	hypothetical protein
					NP_752251.1	283152	283940	hypothetical protein
					NP_752250.1	282562	282765	hypothetical protein
					NP_752245.1	280838	281020	hypothetical protein
					NP_752246.1	281124	281258	hypothetical protein
					NP_752247.1	281173	281313	hypothetical protein
					NP_752248.1	281760	281957	hypothetical protein
					NP_752249.1	281866	282471	hypothetical protein
					NP_752244.1	279923	280066	hypothetical protein
					NP_752241.1	278252	279016	hypothetical protein
					NP_752242.1	279868	280233	hypothetical protein
					NP_752243.1	279881	280303	hypothetical protein
					NP_752240.1	277197	278252	hypothetical protein
					NP_752239.1	276186	277175	hypothetical protein
					NP_752237.1	272724	273530	hypothetical protein
					NP_752238.1	274013	276175	hypothetical protein
					NP_752236.1	271866	272600	hypothetical protein
		islandpick_4_3	289557	300231	NP_752272.1	299625	299861	hypothetical protein
					NP_752273.1	299991	300113	hypothetical protein
					NP_752270.1	297878	298303	hypothetical protein
					NP_752271.1	298649	299116	hypothetical protein
					NP_752268.1	295184	295303	hypothetical protein
					NP_752269.1	296575	297552	hypothetical protein
					NP_752267.1	294176	296479	Putative exopolygalacturonate lyase
					NP_752266.1	292732	294243	Putative oligogalacturonide transporter
					NP_752263.1	289986	291155	Putative oligogalacturonide lyase
					NP_752264.1	290962	291114	hypothetical protein
					NP_752265.1	291188	291985	gluconate 5-dehydrogenase
					NP_752262.1	289109	289744	hypothetical protein
		islandpick_4_4	327267	348601	NP_752304.1	347302	347775	hypothetical protein
					NP_752305.1	348228	348350	hypothetical protein
					NP_752301.1	345925	346404	hypothetical protein
					NP_752302.1	346408	346935	hypothetical protein
					NP_752303.1	346892	347158	hypothetical protein
					NP_752300.1	340972	345801	Putative RTX family exoprotein A gene
					NP_752298.1	337318	339462	Putative cytoplasmic membrane export protein
					NP_752299.1	339511	340770	Putative membrane spanning export protein
					NP_752297.1	336046	337290	hypothetical protein
					NP_752295.1	334872	335348	hypothetical protein
					NP_752296.1	335172	335291	hypothetical protein
					NP_752291.1	331420	331623	Partial Transposase
					NP_752292.1	332307	332630	Unknown protein of IS629 encoded within prophage
					NP_752293.1	333750	334043	hypothetical protein
					NP_752294.1	334492	334872	hypothetical protein
					NP_752290.1	330391	330549	hypothetical protein
					NP_752289.1	326212	330324	Pic serine protease precursor
		islandpick_4_5	386937	401286	NP_752354.1	401176	402057	2,5-diketo-D-gluconic acid reductase A
					NP_752353.1	400089	400976	Hypothetical transcriptional regulator ykgA
					NP_752352.1	395711	399958	Putative adhesin
					NP_752351.1	394297	395145	2,5-diketo-D-gluconic acid reductase A
					NP_752350.1	393281	394267	Putative aldo/keto reductase
					NP_752349.1	392279	393244	Hypothetical transcriptional regulator ycjZ
					NP_752348.1	391165	392151	Putative LysR-like transcriptional regulator
					NP_752345.1	388838	388978	hypothetical protein
					NP_752346.1	388993	389979	Putative oxidoreductase
					NP_752347.1	390154	391071	Hypothetical protein ycjY
					NP_752343.1	387495	387635	50S ribosomal protein L36
					NP_752344.2	387635	387895	50S ribosomal protein L31 type B
		islandpick_4_6	1127538	1138421	NP_753100.1	1138356	1139519	Putative aminotransferase
					NP_753097.1	1136063	1136317	hypothetical protein
					NP_753098.1	1136063	1136266	hypothetical protein
					NP_753099.1	1136441	1138438	hypothetical protein
					NP_753096.1	1135368	1135958	hypothetical protein
					NP_753092.1	1131195	1131356	hypothetical protein
					NP_753093.1	1131407	1131796	Unknown in IS1N
					NP_753094.1	1132071	1132316	Prophage CP4-57 Regulatory protein alpA
					NP_753095.1	1132944	1134401	Hypothetical protein yfjI
					NP_753091.1	1129095	1130909	hypothetical protein
					NP_753090.1	1127702	1128901	Putative P4-family integrase
		islandpick_4_7	1158636	1174407	NP_753138.1	1173449	1173679	hypothetical protein
					NP_753139.1	1174032	1174160	hypothetical protein
					NP_753136.1	1170836	1171582	Putative Transposase
					NP_753137.1	1172485	1173558	phospho-2-dehydro-3-deoxyheptonate aldolase
					NP_753129.1	1166398	1166571	hypothetical protein
					NP_753130.1	1167823	1168383	hypothetical protein
					NP_753131.1	1168466	1168702	Cea protein
					NP_753132.1	1169460	1169666	Entry exclusion protein 2
					NP_753133.1	1169795	1169947	hypothetical protein
					NP_753134.1	1169971	1170276	hypothetical protein
					NP_753135.1	1170361	1170861	hypothetical protein
					NP_753128.1	1166202	1166594	hypothetical protein
					NP_753127.1	1165325	1165699	hypothetical protein
					NP_753126.1	1163191	1164801	hypothetical protein
					NP_753125.1	1161999	1163228	hypothetical protein
					NP_753124.1	1159313	1162036	hypothetical protein
					NP_753123.1	1158362	1158748	hypothetical protein
		islandpick_4_8	1182743	1191603	NP_753148.1	1184361	1184828	hypothetical protein
					NP_753149.1	1185274	1185783	hypothetical protein
					NP_753150.1	1186019	1186594	hypothetical protein
					NP_753151.1	1186875	1187156	Putative F1C and S fimbrial switch Regulatory protein
					NP_753152.1	1187512	1187838	Putative F1C and S fimbrial switch Regulatory protein
					NP_753153.1	1188213	1188752	F1C major fimbrial subunit precursor
					NP_753154.1	1188841	1189362	Putative minor F1C fimbrial subunit precursor
					NP_753155.1	1189406	1190098	F1C periplasmic chaperone
					NP_753156.1	1190123	1192798	F1C fimbrial usher
					NP_753147.1	1183575	1184258	hypothetical protein
					NP_753146.1	1180751	1182862	Probable microcin H47 secretion ATP-binding protein
		islandpick_4_9	1211250	1221028	NP_753184.1	1220895	1221434	hypothetical protein
					NP_753181.1	1217510	1218769	hypothetical protein
					NP_753182.1	1218882	1219061	hypothetical protein
					NP_753183.1	1219723	1220856	hypothetical protein
					NP_753179.1	1214529	1216496	Outer membrane heme/hemoglobin receptor
					NP_753180.1	1216518	1217306	hypothetical protein
					NP_753178.1	1213746	1214183	hypothetical protein
					NP_753177.1	1213394	1213717	Unknown protein of IS629 encoded within prophage
					NP_753174.1	1211510	1211965	Putative Transposase
					NP_753175.1	1211980	1212342	hypothetical protein
					NP_753176.1	1212507	1213394	Putative Transposase for IS629
		islandpick_4_10	1221378	1241062	NP_753206.1	1240489	1240752	hypothetical protein
					NP_753204.1	1239426	1239932	hypothetical protein
					NP_753205.1	1240069	1240893	hypothetical protein
					NP_753203.1	1239076	1239270	hypothetical protein
					NP_753201.1	1238191	1238568	Hypothetical protein yeeV
					NP_753202.1	1238568	1239053	Unknown protein encoded within prophage
					NP_753200.1	1237977	1238141	hypothetical protein
					NP_753199.1	1237770	1237958	hypothetical protein
					NP_753197.1	1236836	1237054	Hypothetical protein yeeT
					NP_753198.1	1237076	1237717	hypothetical protein
					NP_753196.1	1233881	1234354	Putative radC-like protein yeeS
					NP_753194.1	1233320	1233862	Hypothetical protein yafX
					NP_753195.1	1233389	1234345	hypothetical protein
					NP_753193.1	1232317	1233222	hypothetical protein
					NP_753189.1	1231442	1231894	hypothetical protein
					NP_753190.1	1231915	1232040	hypothetical protein
					NP_753191.1	1232019	1232204	hypothetical protein
					NP_753192.1	1232308	1233126	Hypothetical protein yafZ
					NP_753188.1	1228844	1231363	Hypothetical protein yeeR
					NP_753186.1	1224407	1225276	Hypothetical protein yeeP
					NP_753187.1	1225454	1228726	Antigen 43 precursor
					NP_753184.1	1220895	1221434	hypothetical protein
					NP_753185.1	1223814	1224107	hypothetical protein
		islandpick_4_11	1355966	1373084	NP_753385.1	1373055	1373915	spermidine/putrescine ABC transporter membrane protein
					NP_753384.1	1372554	1372817	Hypothetical protein ylcE
					NP_753383.1	1371832	1372494	Hypothetical protein ybcY precursor
					NP_753382.1	1371747	1371869	hypothetical protein
					NP_753381.1	1371426	1371797	hypothetical protein
					NP_753379.1	1371055	1371330	hypothetical protein
					NP_753380.1	1371343	1371633	hypothetical protein
					NP_753378.1	1369342	1369503	hypothetical protein
					NP_753377.1	1368995	1371055	hypothetical protein
					NP_753376.1	1368244	1368840	Putative Lom-like outer membrane protein of prophage
					NP_753375.1	1364484	1368173	Putative tail component of prophage
					NP_753374.1	1363526	1364137	Putative tail assembly protein of cryptic prophage
					NP_753373.1	1362864	1363559	Putative tail fiber component K of prophage
					NP_753372.1	1362169	1362969	hypothetical protein
					NP_753371.1	1362115	1362810	Putative tail component of prophage
					NP_753370.1	1361786	1362112	Putative tail fiber component M of prophage
					NP_753367.1	1358376	1358804	Putative tail component of prophage
					NP_753368.1	1358834	1359244	Putative tail component of prophage
					NP_753369.1	1359228	1361786	Putative tail component of prophage
					NP_753365.1	1357611	1358354	Putative tail fiber component V of prophage
					NP_753366.1	1358357	1359004	hypothetical protein
					NP_753362.1	1356309	1356659	Putative head-tail joining protein of prophage
					NP_753363.1	1356678	1357208	Putative tail component of prophage
					NP_753364.1	1357208	1357600	Putative tail component of prophage
					NP_753361.1	1355885	1356313	hypothetical protein
		islandpick_4_12	2194347	2210333	NP_754299.1	2210085	2210234	hypothetical protein
					NP_754298.1	2208808	2209767	hypothetical protein
					NP_754297.1	2207575	2208753	hypothetical protein
					NP_754294.1	2206265	2206399	hypothetical protein
					NP_754295.1	2206594	2207079	hypothetical protein
					NP_754296.1	2207072	2207281	hypothetical protein
					NP_754293.1	2205649	2206221	hypothetical protein
					NP_754291.1	2203821	2204327	hypothetical protein
					NP_754292.1	2204464	2205297	hypothetical protein
					NP_754290.1	2202763	2203683	hypothetical protein
					NP_754289.1	2201204	2202703	hypothetical protein
					NP_754287.1	2199300	2199854	Putative type IV pilin protein precursor
					NP_754288.1	2200256	2200567	hypothetical protein
					NP_754286.1	2197784	2199244	PilV-like protein
					NP_754285.1	2195846	2197663	hypothetical protein
					NP_754284.1	2194512	2195729	Putative P4-family integrase
		islandpick_4_13	2342644	2363818	NP_754412.1	2363732	2364139	hypothetical protein
					NP_754411.1	2362931	2363713	hypothetical protein
					NP_754408.1	2360113	2360286	hypothetical protein
					NP_754409.1	2360931	2361833	hypothetical protein
					NP_754410.1	2361833	2362900	hypothetical protein
					NP_754407.1	2358550	2360931	hypothetical protein
					NP_754405.1	2354307	2355296	Periplasmic binding protein
					NP_754406.1	2355307	2357469	TonB dependent receptor
					NP_754404.1	2353230	2354285	ABC transporter, FecCD transport family
					NP_754403.1	2352466	2353230	Putative ABC transporter
					NP_754402.1	2350449	2351618	hypothetical protein
					NP_754401.1	2349506	2349880	hypothetical protein
					NP_754399.1	2347154	2347933	transposase/IS protein
					NP_754400.1	2347933	2348952	Transposase
					NP_754398.1	2345772	2346122	hypothetical protein
					NP_754394.1	2342736	2343011	hypothetical protein
					NP_754395.1	2343093	2343329	hypothetical protein
					NP_754396.1	2344396	2344917	hypothetical protein
					NP_754397.1	2344917	2345669	Insertion sequence ATP-binding protein
		islandpick_4_14	3415400	3425881	NP_755449.1	3424183	3425616	Hemolysin D
					NP_755447.1	3421805	3422014	hypothetical protein
					NP_755448.1	3422041	3424161	Hemolysin B
					NP_755446.1	3421461	3421610	hypothetical protein
					NP_755444.1	3418210	3418881	Hemolysin C
					NP_755445.1	3418896	3421967	Hemolysin A
					NP_755443.1	3416947	3417186	hypothetical protein
					NP_755442.1	3416056	3416889	hypothetical protein
					NP_755441.1	3415551	3415943	hypothetical protein
					NP_755440.1	3414694	3415413	Putative response regulator
		islandpick_4_15	3470573	3480285	NP_755515.1	3480253	3480612	Unknown in ISEc8
					NP_755513.1	3477699	3478571	N-acetylmannosamine kinase
					NP_755514.1	3478608	3479522	N-acetylneuraminate lyase
					NP_755512.2	3476178	3477647	putative sialic acid transporter
					NP_755511.1	3475344	3476150	hypothetical protein
					NP_755509.1	3473466	3474581	Hypothetical protein yjhT precursor
					NP_755510.1	3474588	3475325	Hypothetical protein yjhA precursor
					NP_755506.1	3471920	3472081	hypothetical protein
					NP_755507.1	3472360	3472488	hypothetical protein
					NP_755508.1	3472478	3473413	hypothetical protein
					NP_755505.1	3470633	3471619	Hypothetical protein yjhS precursor
		islandpick_4_16	3480340	3496072	NP_755532.1	3495431	3495820	Unknown in ISEc8
					NP_755533.1	3495830	3497428	hypothetical protein
					NP_755531.1	3495115	3495441	hypothetical protein
					NP_755530.1	3491808	3494933	Antigen 43 precursor
					NP_755528.1	3489474	3489692	hypothetical protein
					NP_755529.1	3490608	3491477	Hypothetical protein yeeP
					NP_755523.1	3484400	3484966	hypothetical protein
					NP_755524.1	3485697	3485918	Haemolysin expression modulating protein
					NP_755525.1	3486747	3487004	hypothetical protein
					NP_755526.1	3487066	3487662	hypothetical protein
					NP_755527.1	3487789	3489294	Hypothetical protein yfjI
					NP_755521.1	3483547	3483738	hypothetical protein
					NP_755522.1	3483815	3484267	hypothetical protein
					NP_755519.1	3481923	3482084	hypothetical protein
					NP_755520.1	3482090	3483625	Unknown protein encoded by ISEc8 within prophage
					NP_755518.1	3480993	3482090	Unknown in ISEc8
					NP_755516.1	3480612	3480959	Unknown in ISEc8
					NP_755517.1	3480630	3480971	hypothetical protein
					NP_755515.1	3480253	3480612	Unknown in ISEc8
		islandpick_4_17	3498117	3510912	NP_755558.1	3510482	3510691	hypothetical protein
					NP_755554.1	3508176	3508370	hypothetical protein
					NP_755555.1	3508458	3509300	hypothetical protein
					NP_755556.1	3509372	3509764	hypothetical protein
					NP_755557.1	3509760	3510674	hypothetical protein
					NP_755552.1	3507297	3507671	Hypothetical protein yeeV
					NP_755553.1	3507671	3508156	hypothetical protein
					NP_755551.1	3506840	3507217	Hypothetical protein yeeU
					NP_755550.1	3506816	3507376	hypothetical protein
					NP_755548.1	3505906	3506124	Hypothetical protein yeeT
					NP_755549.1	3506146	3506787	hypothetical protein
					NP_755544.1	3504866	3505348	Hypothetical protein yfjX
					NP_755545.1	3504923	3505831	hypothetical protein
					NP_755546.1	3505352	3505840	Putative radC-like protein yeeS
					NP_755547.1	3505843	3506568	hypothetical protein
					NP_755543.1	3503993	3504808	Hypothetical protein yafZ
					NP_755541.1	3503659	3503889	Hypothetical protein ykfF
					NP_755542.1	3503704	3503889	hypothetical protein
					NP_755540.1	3503125	3503577	hypothetical protein
					NP_755538.1	3500024	3500401	hypothetical protein
					NP_755539.1	3500527	3503046	Hypothetical protein yeeR
					NP_755537.1	3498838	3499938	Unknown protein encoded by ISEc8
					NP_755535.1	3498471	3498815	Unknown protein encoded by ISEc8
					NP_755536.1	3498555	3498731	hypothetical protein
					NP_755534.1	3497824	3498468	Unknown protein encoded by ISEc8
		islandpick_4_18	3519797	3532820	NP_755576.1	3532774	3534120	Transposase insG for insertion sequence element IS4
					NP_755574.1	3530469	3531002	putative general secretion pathway protein YghD
					NP_755575.1	3532181	3532591	hypothetical protein
					NP_755573.1	3528519	3529292	KpsM protein
					NP_755572.1	3527851	3528519	KpsT protein
					NP_755570.1	3526193	3527425	hypothetical protein
					NP_755571.1	3527444	3527848	Putative glycerol-3-phosphate cytidyltransferase
					NP_755568.1	3521208	3522233	hypothetical protein
					NP_755569.1	3522339	3526136	hypothetical protein
					NP_755567.1	3520207	3521199	hypothetical protein
					NP_755566.1	3518804	3520039	KpsS protein
		islandpick_4_19	4294097	4311802	NP_756391.1	4310429	4310605	hypothetical protein
					NP_756392.1	4311760	4312008	hypothetical protein
					NP_756389.1	4309804	4310298	hypothetical protein
					NP_756390.1	4310306	4311523	propionate/acetate kinase
					NP_756387.1	4308770	4309492	hypothetical protein
					NP_756388.1	4309507	4309773	Ethanolamine utilization protein eutN
					NP_756385.1	4307287	4307970	Putative chormophorylate of CpcA
					NP_756386.1	4308028	4308783	Ethanolamine utilization protein eutJ
					NP_756384.1	4306029	4307144	Putative propanol dehydrogenase
					NP_756379.1	4304033	4304158	hypothetical protein
					NP_756380.1	4304606	4304794	hypothetical protein
					NP_756381.1	4304853	4305158	hypothetical protein
					NP_756382.1	4305133	4305534	hypothetical protein
					NP_756383.1	4305182	4305580	hypothetical protein
					NP_756377.1	4303109	4303504	hypothetical protein
					NP_756378.1	4303579	4304013	hypothetical protein
					NP_756376.1	4299661	4301442	hypothetical protein
					NP_756375.1	4298909	4299658	hypothetical protein
					NP_756374.1	4297608	4298924	hypothetical protein
					NP_756372.1	4295755	4296327	hypothetical protein
					NP_756373.1	4296886	4297608	hypothetical protein
					NP_756371.1	4294419	4295744	hypothetical protein
					NP_756370.1	4294099	4294281	hypothetical protein
		islandpick_4_20	4313542	4328985	NP_756408.1	4325744	4326382	hypothetical protein
					NP_756409.1	4326881	4327087	hypothetical protein
					NP_756410.1	4327165	4327731	hypothetical protein
					NP_756411.1	4327834	4328895	hypothetical protein
					NP_756407.1	4324644	4325792	S-adenosylmethionine synthetase
					NP_756406.1	4323460	4324512	hypothetical protein
					NP_756405.1	4322181	4323440	hypothetical protein
					NP_756402.1	4321370	4321687	hypothetical protein
					NP_756403.1	4321940	4322071	hypothetical protein
					NP_756404.1	4321953	4322138	hypothetical protein
					NP_756401.1	4321110	4321628	Putative maturase-related protein
					NP_756399.1	4319152	4320054	hypothetical protein
					NP_756400.1	4320543	4321079	Putative maturase-related protein
					NP_756398.1	4318098	4319012	Putative pyruvate formate-lyase 3 activating enzyme
					NP_756396.1	4314777	4315385	hypothetical protein
					NP_756397.1	4315437	4317986	hypothetical protein
					NP_756395.1	4314503	4314799	hypothetical protein
					NP_756394.1	4312962	4314476	Ethanolamine utilization protein eutE
		islandpick_4_21	4329339	4343043	NP_756442.1	4342988	4343962	Hypothetical transport protein yicL
					NP_756439.1	4341558	4341758	hypothetical protein
					NP_756440.1	4342016	4342234	hypothetical protein
					NP_756441.1	4342378	4342872	hypothetical protein
					NP_756437.1	4340433	4340852	hypothetical protein
					NP_756438.1	4340940	4341779	hypothetical protein
					NP_756436.1	4340059	4340433	Hypothetical protein yeeV
					NP_756434.1	4339304	4339522	Hypothetical protein yeeT
					NP_756435.1	4339544	4339966	Hypothetical protein yeeU
					NP_756433.1	4338795	4339238	Putative radC-like protein yeeS
					NP_756431.1	4338265	4338747	Hypothetical protein yfjX
					NP_756432.1	4338322	4338765	hypothetical protein
					NP_756430.1	4337355	4338170	Hypothetical protein yafZ
					NP_756429.1	4337032	4337262	Hypothetical protein ykfF
					NP_756427.1	4336088	4336216	hypothetical protein
					NP_756428.1	4336244	4337023	hypothetical protein
					NP_756422.1	4333323	4333457	hypothetical protein
					NP_756423.1	4333721	4333891	hypothetical protein
					NP_756424.1	4334434	4335315	hypothetical protein
					NP_756425.1	4335337	4335489	hypothetical protein
					NP_756426.1	4335521	4336198	Hypothetical transcriptional regulator yfjR
					NP_756421.1	4333122	4334249	hypothetical protein
					NP_756419.1	4331010	4331153	hypothetical protein
					NP_756420.1	4331703	4331858	hypothetical protein
					NP_756418.1	4330871	4331599	hypothetical protein
					NP_756415.1	4329525	4329647	hypothetical protein
					NP_756416.1	4329647	4329877	hypothetical protein
					NP_756417.1	4329949	4330710	hypothetical protein
					NP_756414.1	4329430	4329759	hypothetical protein
					NP_756412.1	4329034	4329366	Transposase insC for insertion element IS2A/D/F/H/I/K
					NP_756413.1	4329417	4329605	hypothetical protein
		islandpick_4_22	4919335	4938192	NP_757018.1	4934126	4934371	hypothetical protein
					NP_757019.1	4934166	4934429	hypothetical protein
					NP_757020.1	4934476	4935213	hypothetical protein
					NP_757021.1	4935304	4935519	hypothetical protein
					NP_757022.1	4935990	4938035	Putative iron-regulated outer membrane virulence protein
					NP_757016.1	4932815	4933138	Unknown protein of IS629 encoded within prophage
					NP_757017.1	4933881	4934114	hypothetical protein
					NP_757015.1	4932141	4932815	Putative Transposase for IS629
					NP_757013.1	4930708	4930887	hypothetical protein
					NP_757014.1	4931926	4932141	Partial Transposase
					NP_757012.1	4930684	4931556	hypothetical protein
					NP_757011.1	4929731	4930681	hypothetical protein
					NP_757010.1	4928747	4929628	hypothetical protein
					NP_757005.1	4926800	4927030	Hypothetical protein ykfF
					NP_757006.1	4927039	4927818	hypothetical protein
					NP_757007.1	4927846	4927974	hypothetical protein
					NP_757008.1	4927864	4928541	Hypothetical transcriptional regulator yfjR
					NP_757009.1	4928573	4928725	hypothetical protein
					NP_757004.1	4925892	4926707	Hypothetical protein yafZ
					NP_757003.1	4925316	4925798	Hypothetical protein yfjX
					NP_756999.1	4924535	4924753	Hypothetical protein yeeT
					NP_757000.1	4924825	4925298	Putative radC-like protein yeeS
					NP_757001.1	4924834	4925361	hypothetical protein
					NP_757002.1	4925298	4925741	hypothetical protein
					NP_756996.1	4923136	4923621	Unknown protein encoded within prophage
					NP_756997.1	4923621	4923995	Hypothetical protein yeeV
					NP_756998.1	4924088	4924513	Hypothetical protein yeeU
					NP_756994.1	4922318	4922839	hypothetical protein
					NP_756995.1	4922927	4923121	hypothetical protein
					NP_756993.1	4921500	4922252	hypothetical protein
					NP_756991.1	4919572	4919811	hypothetical protein
					NP_756992.1	4920004	4921500	hypothetical protein
NC_003485.1	Streptococcus pyogenes MGAS8232	islandpick_5_1	311382	323333	NP_606633.1	322780	323547	hypothetical protein
					NP_606631.1	318139	318438	hypothetical protein
					NP_606632.1	318667	322764	hypothetical protein
					NP_606629.1	317070	317447	hypothetical protein
					NP_606630.1	317462	318043	putative major tail protein
					NP_606628.1	316679	317074	hypothetical protein
					NP_606627.1	316315	316674	hypothetical protein
					NP_606625.1	315841	316011	hypothetical protein
					NP_606626.1	316014	316319	hypothetical protein
					NP_606624.1	314694	315824	hypothetical protein
					NP_606623.1	313871	314674	hypothetical protein
					NP_606622.1	312703	313887	hypothetical protein
					NP_606621.1	310605	312332	hypothetical protein
NC_008543.1	Burkholderia cenocepacia HI2424 chromosome 2, complete sequence.	islandpick_6_1	110986	122080	YP_836918.1	121603	122388	IstB domain protein ATP-binding protein
					YP_836915.1	118853	119014	hypothetical protein
					YP_836916.1	120142	120534	transposase, IS21 family
					YP_836917.1	120537	121625	transposase
					YP_836912.1	115274	116278	transcriptional regulator, AraC family
					YP_836913.1	116340	116618	hypothetical protein
					YP_836914.1	117248	118621	glycoside hydrolase, family 28
					YP_836911.1	114257	115192	hypothetical protein
					YP_836910.1	113005	114231	major facilitator superfamily MFS_1
					YP_836909.1	111526	112965	Amidase
					YP_836908.1	110147	111016	5-oxopent-3-ene-1,2,5-tricarboxylate decarboxylase
NC_003997.3	Bacillus anthracis str. Ames	islandpick_7_1	472370	483188	NP_843023.1	483043	483183	hypothetical protein
					NP_843024.1	483186	483980	prophage LambdaBa04, glycosyl hydrolase, family 25, putative
					NP_843022.1	482731	482967	hypothetical protein
					NP_843021.1	482157	482633	hypothetical protein
					NP_843019.1	480275	480433	hypothetical protein
					NP_843020.1	480505	482136	phage minor structural protein
					NP_843018.1	476631	480206	hypothetical protein
					NP_843017.1	475807	476613	hypothetical protein
					NP_843016.1	471875	475807	prophage LambdaBa04, tape measure protein, putative
		islandpick_7_2	3762449	3772343	NP_846335.1	3771680	3772039	prophage LambdaBa02, HNH endonuclease family protein
					NP_846336.1	3772035	3772247	hypothetical protein
					NP_846334.1	3771138	3771515	hypothetical protein
					NP_846333.1	3769385	3771070	prophage LambdaBa02, terminase, large subunit, putative
					NP_846332.1	3768155	3769321	hypothetical protein
					NP_846331.1	3767422	3768174	prophage LambdaBa02, Clp protease family protein
					NP_846330.1	3766238	3767422	prophage LambdaBa02, major capsid protein, putative
					NP_846326.1	3764918	3765352	hypothetical protein
					NP_846327.1	3765343	3765696	hypothetical protein
					NP_846328.1	3765677	3765949	hypothetical protein
					NP_846329.1	3765961	3766158	hypothetical protein
					NP_846322.1	3763352	3763489	hypothetical protein
					NP_846323.1	3763494	3763901	hypothetical protein
					NP_846324.1	3763964	3764545	prophage LambdaBa02, major tail protein, putative
					NP_846325.1	3764562	3764918	hypothetical protein
					NP_846321.1	3760457	3763333	prophage LambdaBa02, tape measure protein, putative
		islandpick_7_3	4841752	4858386	NP_847537.1	4857338	4858240	prophage LambdaBa03, site-specific recombinase, phage integrase family
					NP_847536.1	4856349	4857212	hypothetical protein
					NP_847535.1	4855298	4856275	hypothetical protein
					NP_847534.1	4854171	4855208	phage major capsid protein, HK97 family
					NP_847533.1	4853614	4854108	prophage LambdaBa03, prohead protease, putative
					NP_847531.1	4851586	4851912	hypothetical protein
					NP_847532.1	4852332	4853639	hypothetical protein
					NP_847529.1	4849308	4849805	hypothetical protein
					NP_847530.1	4849801	4851369	prophage LambdaBa03, terminase, large subunit, putative
					NP_847528.1	4848858	4849121	hypothetical protein
					NP_847523.1	4846708	4846917	hypothetical protein
					NP_847524.1	4846926	4847153	hypothetical protein
					NP_847525.1	4847168	4847410	hypothetical protein
					NP_847526.1	4847563	4847763	hypothetical protein
					NP_847527.1	4847785	4848519	prophage LambdaBa03, transcriptional regulator domain protein
					NP_847520.1	4845498	4845845	hypothetical protein
					NP_847521.1	4845990	4846463	hypothetical protein
					NP_847522.1	4846535	4846708	hypothetical protein
					NP_847519.1	4844681	4845307	hypothetical protein
					NP_847516.1	4843391	4843585	hypothetical protein
					NP_847517.1	4843591	4843722	hypothetical protein
					NP_847518.1	4843697	4844503	prophage LambdaBa03, HNH endonuclease family protein
					NP_847515.1	4842822	4843277	hypothetical protein
					NP_847514.1	4842152	4842661	hypothetical protein
NC_010334.1	Shewanella halifaxensis HAW-EB4	islandpick_8_1	629042	637906	YP_001672762	637905	638681	Elongator protein 3/MiaB/NifB
					YP_001672761	636197	637411	hypothetical protein
					YP_001672760	635498	636106	hypothetical protein
					YP_001672759	634070	635122	hypothetical protein
					YP_001672758	632749	634089	hypothetical protein
					YP_001672757	632226	632762	hypothetical protein
					YP_001672756	629105	632233	ATPase involved in DNA repair-like protein
		islandpick_8_2	768728	784588	YP_001672876	784187	784573	hypothetical protein
					YP_001672875	777916	782844	pyruvate flavodoxin/ferredoxin oxidoreductase domain protein
					YP_001672874	775175	777910	oxidoreductase FAD/NAD(P)-binding domain protein
					YP_001672873	773399	774325	carbamate kinase
					YP_001672872	771917	773314	dihydropyrimidinase
					YP_001672871	770506	771714	peptidase dimerisation domain protein
					YP_001672870	769189	770400	diaminopropionate ammonia-lyase
					YP_001672869	767916	769100	aspartate/ornithine carbamoyltransferase carbamoyl-P binding domain
		islandpick_8_3	784634	808858	YP_001672894	808636	810009	Xanthine/uracil/vitamin C permease
					YP_001672893	807095	808408	Guanine deaminase
					YP_001672892	805530	806933	uracil-xanthine permease
					YP_001672891	802384	805251	Xanthine dehydrogenase
					YP_001672890	801587	802378	molybdopterin dehydrogenase FAD-binding
					YP_001672889	800786	801241	aspartate carbamoyltransferase, regulatory subunit
					YP_001672887	798899	799738	molybdopterin dehydrogenase FAD-binding
					YP_001672888	799854	800783	aspartate carbamoyltransferase
					YP_001672885	796238	798436	Xanthine dehydrogenase
					YP_001672886	798423	798899	(2Fe-2S)-binding domain protein
					YP_001672884	794613	795845	putative endoribonuclease L-PSP
					YP_001672883	792447	793772	amidohydrolase
					YP_001672882	789331	792432	FAD-dependent pyridine nucleotide-disulphide oxidoreductase
					YP_001672881	788359	788952	hypotehtical YgfJ
					YP_001672880	787311	788333	hypothetical protein
					YP_001672878	785126	785329	hypothetical protein
					YP_001672879	785618	787207	protein of unknown function DUF182
					YP_001672877	784696	784995	hypothetical protein
NC_004722.1	Bacillus cereus ATCC 14579	islandpick_9_1	2392474	2411647	NP_832218.1	2410451	2420722	Peptide synthetase
					NP_832216.1	2405841	2406536	Peptide synthetase
					NP_832217.1	2406529	2408076	Peptide synthetase
					NP_832215.1	2399374	2405841	Peptide synthetase
					NP_832213.1	2394812	2395384	Peptide synthetase
					NP_832214.1	2396036	2399368	Peptide synthetase
					NP_832211.1	2391854	2392483	Lipase/Acylhydrolase with GDSL-like motif
					NP_832212.1	2393545	2394795	Macrolide-efflux protein
		islandpick_9_2	4386695	4405413	NP_834172.1	4404245	4404808	Type I restriction-modification system specificity subunit
					NP_834173.1	4405366	4405914	DNA repair protein radC
					NP_834171.1	4402816	4404219	Type I restriction-modification system methylation subunit
					NP_834170.1	4401395	4402636	Type I restriction-modification system specificity subunit
					NP_834169.1	4399737	4401368	Type I restriction-modification system restriction subunit
					NP_834168.1	4398212	4399561	Type I restriction-modification system restriction subunit
					NP_834167.1	4396632	4398131	IG hypothetical 17788
					NP_834164.1	4394457	4394567	hypothetical protein
					NP_834165.1	4394897	4395580	Phage protein
					NP_834166.1	4395993	4396610	hypothetical protein
					NP_834163.1	4393191	4393886	hypothetical protein
					NP_834162.1	4391483	4393195	Phage integrase family protein
					NP_834161.1	4388199	4391471	hypothetical Membrane Spanning Protein
					NP_834159.1	4386529	4386711	DNA repair protein radC
					NP_834160.1	4386875	4388221	hypothetical protein
		islandpick_9_3	5010147	5018295	NP_834783.1	5017896	5018285	Transposase
					NP_834776.1	5010425	5011000	Zinc finger protein
					NP_834777.1	5011010	5011369	hypothetical protein
					NP_834778.1	5011381	5012496	hypothetical ATP-binding protein
					NP_834779.1	5012504	5015071	Transposase
					NP_834780.1	5015383	5015568	hypothetical protein
					NP_834781.1	5015731	5016594	Zinc finger protein
					NP_834782.1	5017022	5017819	hypothetical protein
		islandpick_9_4	5018340	5029259	NP_834793.1	5027765	5028676	hypothetical protein
					NP_834792.1	5025636	5027765	hypothetical protein
					NP_834791.1	5024974	5025627	hypothetical protein
					NP_834790.1	5023658	5024908	hypothetical Cytosolic Protein
					NP_834789.1	5023010	5023606	hypothetical protein
					NP_834786.1	5020119	5020832	ABC transporter ATP-binding protein
					NP_834787.1	5020861	5021493	hypothetical protein
					NP_834788.1	5021497	5023026	hypothetical Cytosolic Protein
					NP_834785.1	5019370	5020119	ABC transporter permease protein
					NP_834784.1	5018750	5018935	hypothetical protein
NC_004606.1	Streptococcus pyogenes SSI-1	islandpick_10_1	661145	670661	NP_801925.1	670462	671175	hypothetical protein
					NP_801924.1	669369	670445	hypothetical protein
					NP_801923.1	667563	669293	putative two-component sensor histidine kinase
					NP_801919.1	664373	664999	SpeL precursor
					NP_801920.1	665478	666050	hypothetical protein
					NP_801921.1	666047	666331	putative domain protein
					NP_801922.1	666835	667563	putative two-component response regulator
					NP_801918.1	663053	663916	hypothetical protein
					NP_801917.1	662541	663062	hypothetical protein
					NP_801916.1	661199	662398	conserved hypothetical protein (phage associated)
		islandpick_10_2	1122488	1135939	NP_802413.1	1135204	1135539	putative repressor protein
					NP_802410.1	1133224	1133796	putative integrase/recombinase, XerC/XerD family
					NP_802411.1	1133959	1134357	putative transcriptional activator (phage 31 late promoter)
					NP_802412.1	1134375	1135235	B-cell receptor associated protein-related protein
					NP_802408.1	1132516	1132716	hypothetical protein
					NP_802409.1	1132777	1133067	hypothetical protein
					NP_802407.1	1132104	1132538	hypothetical protein
					NP_802405.1	1131348	1131662	hypothetical protein
					NP_802406.1	1131806	1132114	hypothetical protein
					NP_802404.1	1129605	1131332	hypothetical protein
					NP_802402.1	1127263	1128066	putative scaffolding protein
					NP_802403.1	1128050	1129234	hypothetical protein
					NP_802399.1	1125618	1125923	hypothetical protein
					NP_802400.1	1125926	1126096	hypothetical protein
					NP_802401.1	1126113	1127243	hypothetical protein
					NP_802397.1	1124863	1125258	hypothetical protein
					NP_802398.1	1125263	1125622	hypothetical protein
					NP_802394.1	1123499	1123798	hypothetical protein
					NP_802395.1	1123894	1124475	putative major tail protein
					NP_802396.1	1124490	1124867	hypothetical protein
					NP_802393.1	1123317	1123430	hypothetical protein
					NP_802392.1	1119173	1123288	putative tail protein, phage assocaited
NC_010322.1	Pseudomonas putida GB-1	islandpick_11_1	589293	607080	YP_001666776	604313	605011	hypothetical protein
					YP_001666777	605102	606649	hypothetical protein
					YP_001666775	603837	604250	DNA mismatch endonuclease Vsr
					YP_001666774	602085	603803	hypothetical protein
					YP_001666773	600943	602073	DNA-cytosine methyltransferase
					YP_001666772	599228	600571	hypothetical protein
					YP_001666771	598263	599159	hypothetical protein
					YP_001666769	595912	597429	transposase IS66
					YP_001666770	597636	598106	hypothetical protein
					YP_001666766	594790	595062	helix-turn-helix domain protein
					YP_001666767	595148	595477	hypothetical protein
					YP_001666768	595525	595881	IS66 Orf2 family protein
					YP_001666765	594321	594782	hypothetical protein
					YP_001666764	592259	594325	integrase family protein
					YP_001666763	590704	592266	integrase family protein
					YP_001666762	589425	590708	integrase family protein
		islandpick_11_2	774209	784797	YP_001666934	783153	783686	hypothetical protein
					YP_001666935	783812	784414	hypothetical protein
					YP_001666931	777835	778269	hypothetical protein
					YP_001666932	778308	779192	phage integrase family protein
					YP_001666933	780340	782277	hypothetical protein
					YP_001666929	776374	776580	phage transcriptional regulator, AlpA
					YP_001666930	776862	777503	hypothetical protein
					YP_001666928	775506	776252	hypothetical protein
					YP_001666927	774308	775510	integrase family protein
		islandpick_11_3	1546621	1563682	YP_001667634	1563538	1564677	UDP-N-acetylglucosamine 2-epimerase
					YP_001667633	1562279	1563538	nucleotide sugar dehydrogenase
					YP_001667632	1555927	1562262	Methyltransferase type 12
					YP_001667630	1553160	1553540	hypothetical protein
					YP_001667631	1553560	1555386	hypothetical protein
					YP_001667629	1551349	1553109	hypothetical protein
					YP_001667628	1550114	1551358	glycosyl transferase group 1
					YP_001667627	1548891	1550114	putative group 1 glycosyl transferase
					YP_001667625	1545768	1546646	glucose-1-phosphate thymidylyltransferase
					YP_001667626	1547276	1548235	hypothetical protein
		islandpick_11_4	1823418	1833418	YP_001667860	1833127	1833405	transcriptional regulator, XRE family
					YP_001667858	1828258	1828773	Group II intron maturase-specific domain protein
					YP_001667859	1830344	1831759	Radical SAM domain protein
					YP_001667857	1826861	1828147	beta-lactamase domain protein
					YP_001667856	1825306	1826814	heat shock protein
					YP_001667854	1823952	1824227	transposase IS3/IS911 family protein
					YP_001667855	1824221	1825099	Integrase catalytic region
					YP_001667853	1822104	1823447	histidine kinase
		islandpick_11_5	1835095	1859357	YP_001667881	1859261	1861648	putative PAS/PAC sensor protein
					YP_001667880	1856709	1858967	hypothetical protein
					YP_001667879	1854464	1856713	hypothetical protein
					YP_001667878	1853940	1854461	hypothetical protein
					YP_001667877	1852564	1853940	integrase family protein
					YP_001667875	1850583	1850864	hypothetical protein
					YP_001667876	1850919	1851860	restriction endonuclease-like protein
					YP_001667873	1846846	1847259	hypothetical protein
					YP_001667874	1847667	1849100	RNA-directed DNA polymerase (Reverse transcriptase)
					YP_001667872	1845588	1846598	hypothetical protein
					YP_001667870	1841524	1842120	hypothetical protein
					YP_001667871	1842919	1843548	prophage PSPPH06, putative reverse transcriptase/maturase
					YP_001667868	1838550	1838708	transposase IS116/IS110/IS902 family protein
					YP_001667869	1839105	1841156	hypothetical protein
					YP_001667867	1838019	1838222	hypothetical protein
					YP_001667866	1836753	1837850	protein of unknown function DUF955
					YP_001667865	1836088	1836753	hypothetical protein
					YP_001667864	1835488	1835772	hypothetical protein
					YP_001667863	1834668	1835165	hypothetical protein
		islandpick_11_6	1959529	1981738	YP_001668002	1981302	1981571	hypothetical protein
					YP_001668001	1979192	1981177	acyltransferase 3
					YP_001668000	1976799	1979213	hypothetical protein
					YP_001667999	1974141	1976705	hypothetical protein
					YP_001667998	1972387	1974138	hypothetical protein
					YP_001667997	1969964	1972387	hypothetical protein
					YP_001667995	1969057	1969497	hypothetical protein
					YP_001667996	1969500	1969958	hypothetical protein
					YP_001667994	1966731	1969052	hypothetical protein
					YP_001667992	1965599	1966036	hypothetical protein
					YP_001667993	1966099	1966731	hypothetical protein
					YP_001667991	1965143	1965586	hypothetical protein
					YP_001667990	1964107	1965102	hypothetical protein
					YP_001667988	1963093	1963395	hypothetical protein
					YP_001667989	1963395	1964093	hypothetical protein
					YP_001667986	1961132	1961392	hypothetical protein
					YP_001667987	1961398	1963089	putative tail protein
					YP_001667985	1959622	1961118	putative phage terminase, large subunit
					YP_001667984	1959114	1959644	Terminase small subunit
		islandpick_11_7	2008675	2018070	YP_001668037	2018049	2019140	luciferase family protein
					YP_001668036	2015832	2017754	AMP-dependent synthetase and ligase
					YP_001668035	2014449	2015756	aminotransferase class-III
					YP_001668034	2012887	2014434	amino acid permease-associated region
					YP_001668033	2012072	2012842	short-chain dehydrogenase/reductase SDR
					YP_001668032	2010835	2011842	aminoglycoside phosphotransferase
					YP_001668031	2009560	2010636	transcriptional regulator, AraC family
					YP_001668030	2008899	2009456	protein of unknown function DUF925
					YP_001668029	2007681	2008889	major facilitator superfamily MFS_1
		islandpick_11_8	2471008	2482264	YP_001668463	2482263	2482754	hypothetical protein
					YP_001668462	2480672	2482156	Aldehyde Dehydrogenase
					YP_001668460	2478769	2479302	methylamine utilisation MauE
					YP_001668461	2479321	2480469	Amine dehydrogenase
					YP_001668459	2478123	2478761	methylamine dehydrogenase accessory protein MauD
					YP_001668457	2477064	2477579	hypothetical protein
					YP_001668458	2477587	2478105	Amine dehydrogenase
					YP_001668456	2475825	2476736	transcriptional regulator, AraC family
					YP_001668455	2475302	2475697	cytochrome c class I
					YP_001668454	2473804	2475120	hypothetical protein
					YP_001668453	2473137	2473646	hypothetical protein
					YP_001668451	2471388	2471864	transcriptional regulator, MarR family
					YP_001668452	2472005	2473141	Amidase
					YP_001668450	2470872	2471366	flavin reductase domain protein FMN-binding
		islandpick_11_9	3159686	3169902	YP_001669050	3168849	3169826	Alcohol dehydrogenase zinc-binding domain protein
					YP_001669049	3167987	3168832	Taurine dioxygenase
					YP_001669048	3166889	3167938	protein of unknown function DUF849
					YP_001669047	3165416	3166693	major facilitator superfamily MFS_1
					YP_001669046	3164758	3165408	DSBA oxidoreductase
					YP_001669045	3164438	3164758	Rieske (2Fe-2S) domain protein
					YP_001669044	3163403	3164407	transcriptional regulator, AraC family
					YP_001669043	3162634	3163209	protein of unknown function DUF1234
					YP_001669042	3160604	3162556	protein of unknown function DUF1302
					YP_001669041	3159207	3160562	protein of unknown function DUF1329
		islandpick_11_10	3324198	3333162	YP_001669209	3332327	3333289	transcriptional regulator, AraC family
					YP_001669208	3331096	3332121	dienelactone hydrolase
					YP_001669207	3329838	3331043	major facilitator superfamily MFS_1
					YP_001669202	3326049	3326318	Propeptide PepSY amd peptidase M4
					YP_001669203	3326737	3326961	hypothetical protein
					YP_001669204	3327198	3327515	NUDIX hydrolase
					YP_001669205	3327671	3328120	hypothetical protein
					YP_001669206	3328356	3329738	methyltransferase small
					YP_001669200	3325153	3325428	transposase IS3/IS911 family protein
					YP_001669201	3325595	3325975	transcriptional regulator, AraC family
					YP_001669198	3324075	3324278	transcriptional regulator, LysR family
					YP_001669199	3324281	3325159	Integrase catalytic region
		islandpick_11_11	3426231	3442844	YP_001669304	3441257	3442762	outer membrane efflux protein
					YP_001669303	3430693	3441216	outer membrane adhesin like proteiin
					YP_001669302	3428508	3430595	peptidase M50
					YP_001669301	3427162	3428505	hypothetical protein
					YP_001669300	3426413	3427162	hypothetical protein
		islandpick_11_12	3709626	3717895	YP_001669541	3717602	3718504	catechol 1,2-dioxygenase
					YP_001669540	3715746	3717431	putative sigma54 specific transcriptional regulator
					YP_001669539	3715116	3715370	Phenol hydroxylase subunit
					YP_001669537	3713799	3714065	monooxygenase component MmoB/DmpM
					YP_001669538	3714065	3715057	Phenol 2-monooxygenase
					YP_001669535	3711827	3712183	Phenol hydroxylase conserved region
					YP_001669536	3712252	3713763	methane/phenol/toluene hydroxylase
					YP_001669534	3710754	3711812	Oxidoreductase FAD-binding domain protein
					YP_001669533	3709778	3710674	MetA-pathway phenol degradation-like protein
		islandpick_11_13	3821573	3838268	YP_001669628	3838066	3838221	Arc domain protein DNA binding domain protein
					YP_001669627	3837137	3837988	prophage antirepressor
					YP_001669625	3836114	3836569	hypothetical protein
					YP_001669626	3836565	3837137	hypothetical protein
					YP_001669624	3835433	3835744	hypothetical protein
					YP_001669623	3832650	3835373	phage tail tape measure protein, lambda family
					YP_001669622	3832049	3832630	hypothetical protein
					YP_001669620	3831046	3831441	hypothetical protein
					YP_001669621	3831447	3832046	hypothetical protein
					YP_001669619	3823844	3831043	Protein of unknown function DUF1983
					YP_001669618	3822789	3823841	hypothetical protein
					YP_001669617	3821814	3822776	hypothetical protein
					YP_001669616	3821513	3821737	hypothetical protein
		islandpick_11_14	4631435	4660597	YP_001670390	4655794	4659951	hypothetical protein
					YP_001670389	4655216	4655494	hypothetical protein
					YP_001670386	4651437	4651673	hypothetical protein
					YP_001670387	4652907	4653272	hypothetical protein
					YP_001670388	4653523	4654896	Relaxase/mobilization nuclease family protein
					YP_001670384	4648601	4648924	hypothetical protein
					YP_001670385	4650658	4651332	hypothetical protein
					YP_001670383	4646399	4648240	hypothetical protein
					YP_001670382	4643855	4645759	hypothetical protein
					YP_001670381	4642968	4643687	hypothetical protein
					YP_001670380	4641198	4642832	UvrD/REP helicase
					YP_001670379	4639471	4641192	SMC domain protein
					YP_001670378	4638371	4639081	hypothetical protein
					YP_001670376	4635673	4636305	hypothetical protein
					YP_001670377	4637046	4638140	Sel1 domain protein repeat-containing protein
					YP_001670374	4633131	4633295	phage transcriptional regulator, AlpA
					YP_001670375	4634652	4635275	hypothetical protein
					YP_001670373	4631637	4632977	integrase family protein
		islandpick_11_15	4663989	4675420	YP_001670401	4672665	4673396	hypothetical protein
					YP_001670400	4671846	4672556	hypothetical protein
					YP_001670398	4670584	4670826	transcriptional regulator, XRE family
					YP_001670399	4671147	4671584	hypothetical protein
					YP_001670397	4667623	4668267	Cobyrinic acid ac-diamide synthase
					YP_001670395	4665353	4665814	hypothetical protein
					YP_001670396	4666726	4667010	transcriptional regulator, XRE family
					YP_001670394	4664438	4664815	hypothetical protein
		islandpick_11_16	5308854	5323342	YP_001670982	5323281	5324153	transcriptional regulator
					YP_001670981	5322907	5323161	hypothetical protein
					YP_001670980	5321141	5322841	labile enterotoxin output A
					YP_001670978	5315869	5316627	hypothetical protein
					YP_001670979	5317896	5321138	protein of unknown function DUF900 hydrolase family protein
					YP_001670976	5313962	5314558	transposase
					YP_001670977	5315110	5315289	phage transcriptional regulator, AlpA
					YP_001670975	5311800	5313698	Non-specific serine/threonine protein kinase
					YP_001670974	5311384	5311794	hypothetical protein
					YP_001670973	5309756	5311366	hypothetical protein
					YP_001670972	5308903	5309745	HNH endonuclease
		islandpick_11_17	5377891	5389588	YP_001671041	5386970	5387236	hypothetical protein
					YP_001671042	5387474	5389177	diguanylate cyclase/phosphodiesterase with PAS/PAC sensor(s)
					YP_001671040	5386521	5386886	ISPs1, transposase OrfA
					YP_001671039	5386036	5386470	transposase IS4 family protein
					YP_001671038	5384333	5385697	hypothetical protein
					YP_001671036	5381367	5382308	hypothetical protein
					YP_001671037	5382292	5384160	KAP P-loop domain protein
					YP_001671031	5378197	5378616	hypothetical protein
					YP_001671032	5378671	5378934	hypothetical protein
					YP_001671033	5379060	5379263	hypothetical protein
					YP_001671034	5379269	5379520	hypothetical protein
					YP_001671035	5380102	5381367	hypothetical protein
					YP_001671030	5375564	5378095	ATP-dependent helicase HrpB
NC_007384.1	Shigella sonnei Ss046	islandpick_12_1	1866301	1875760	YP_310694.1	1875731	1876018	putative bacteriophage protein
					YP_310693.1	1874227	1874448	IS600 ORF2
					YP_310690.1	1872995	1873294	IS600 ORF1
					YP_310691.1	1873474	1873773	IS600 ORF1
					YP_310692.1	1873812	1874234	IS600 ORF2
					YP_310689.1	1872594	1872956	hypothetical protein
					YP_310687.1	1871557	1872252	minor tail protein
					YP_310688.1	1872265	1872591	putative minor tail protein
					YP_310686.1	1870809	1871549	tail assembly protein
					YP_310685.1	1870270	1870809	putative tail component of prophage
					YP_310683.1	1866063	1866659	putative membrane protein precursor
					YP_310684.1	1866730	1870206	host specificity protein
		islandpick_12_2	2548468	2561327	YP_311300.1	2560415	2560810	putative DNA-packaging protein
					YP_311301.1	2560855	2561877	putative major capsid protein
					YP_311299.1	2560050	2560400	putative head-tail joining protein of prophage
					YP_311298.1	2559460	2560035	putative tail component of prophage
					YP_311297.1	2559068	2559460	putative tail component of prophage
					YP_311295.1	2557882	2558301	putative tail component of prophage
					YP_311296.1	2558320	2559057	putative tail component of prophage
					YP_311294.1	2557466	2557897	putative tail component of prophage
					YP_311293.1	2554912	2557470	putative tail length tape measure protein
					YP_311291.1	2553888	2554583	putative minor tail protein
					YP_311292.1	2554586	2554912	putative minor tail protein
					YP_311290.1	2553139	2553879	tail assembly protein
					YP_311289.1	2552570	2553199	putative tail component of prophage
					YP_311288.1	2549012	2552506	putative host specificity protein
					YP_311287.1	2548459	2548938	putative outer membrane protein
		islandpick_12_3	2828296	2838104	YP_311533.1	2835971	2837239	hypothetical protein
					YP_311534.1	2837427	2837735	conjugative transfer: assembly
					YP_311535.1	2837753	2838031	conjugative transfer: fimbrial subunit
					YP_311532.1	2835588	2835971	conjugative transfer
					YP_311529.1	2831480	2832190	IS600 ORF2
					YP_311530.1	2832905	2833462	conjugative transfer: regulation
					YP_311531.1	2834287	2835486	hypothetical protein
					YP_311526.1	2828986	2829486	IS1 ORF
					YP_311527.1	2829782	2830954	putative transposase
					YP_311528.1	2831037	2831336	IS600 ORF1
		islandpick_12_4	4102876	4113137	YP_312670.1	4110461	4111246	aminoglycoside-resistance protein
					YP_312669.1	4106927	4108432	transposition regulatory protein
					YP_312668.1	4105292	4106815	transposition protein
					YP_312667.1	4103622	4105286	ATP-binding protein
					YP_312666.1	4101517	4103622	putative transposase
NC_008819.1	Prochlorococcus marinus str. NATL1A	islandpick_13_1	784075	793520	YP_001014685	792690	793934	Glycosyltransferase-like protein
					YP_001014684	791798	792694	hypothetical protein
					YP_001014683	790791	791735	UDP-N-acetylmuramyl pentapeptide phosphotransferase/UDP-N- acetylglucosamine-1-phosphate transferase
					YP_001014682	788812	790689	Nucleotide-diphosphate-sugar epimerase, membrane associated
					YP_001014680	786366	787439	dTDP-D-glucose 4,6-dehydratase
					YP_001014681	787610	788719	UDP-N-acetylglucosamine 2-epimerase
					YP_001014677	784438	784599	hypothetical protein
					YP_001014678	784866	785444	dTDP-4-dehydrorhamnose 3,5-epimerase
					YP_001014679	785447	786337	putative dTDP-4-dehydrorhamnose reductase
					YP_001014676	783035	784078	UDP-glucose 4-epimerase
		islandpick_13_2	814673	824227	YP_001014709	824151	824708	hypothetical protein
					YP_001014706	822171	822401	hypothetical protein
					YP_001014707	822600	823004	hypothetical protein
					YP_001014708	822967	823647	hypothetical protein
					YP_001014705	821234	821902	hypothetical protein
					YP_001014703	820405	820941	hypothetical protein
					YP_001014704	821041	821205	hypothetical protein
					YP_001014702	818589	820397	hypothetical protein
					YP_001014701	816934	818178	hypothetical protein
					YP_001014700	814881	816602	hypothetical protein
NC_004631.1	Salmonella enterica subsp. enterica serovar Typhi Ty2	islandpick_14_1	956416	978570	NP_804705.1	973894	974412	hypothetical protein
					NP_804704.1	970924	973881	hypothetical protein
					NP_804703.1	962482	962715	hypothetical protein
					NP_804702.1	956794	957654	hypothetical protein
		islandpick_14_2	1421251	1441929	NP_805192.1	1441377	1441763	putative bacteriophage transcriptional regulator
					NP_805189.1	1440528	1440755	hypothetical protein
					NP_805190.1	1440748	1440960	hypothetical protein
					NP_805191.1	1440953	1441402	hypothetical protein
					NP_805186.1	1439260	1439640	hypothetical protein
					NP_805187.1	1439636	1439848	hypothetical protein
					NP_805188.1	1439848	1440528	hypothetical protein
					NP_805182.1	1437860	1438387	bacteriophage host-nuclease inhibitor protein
					NP_805183.1	1438488	1438679	hypothetical protein
					NP_805184.1	1438679	1438948	hypothetical protein
					NP_805185.1	1438961	1439260	hypothetical protein
					NP_805181.1	1437563	1437829	hypothetical protein
					NP_805177.1	1433416	1433943	hypothetical protein
					NP_805178.1	1434005	1434433	hypothetical protein
					NP_805179.1	1434446	1434607	hypothetical protein
					NP_805180.1	1434614	1436380	hypothetical protein
					NP_805175.1	1432091	1432318	hypothetical protein
					NP_805176.1	1432822	1433169	hypothetical protein
					NP_805170.1	1430278	1430820	hypothetical protein
					NP_805171.1	1430823	1431131	hypothetical protein
					NP_805172.1	1431134	1431457	hypothetical protein
					NP_805173.1	1431457	1432104	putative lipoprotein
					NP_805174.1	1432091	1432816	hypothetical protein
					NP_805169.1	1428686	1430278	hypothetical protein
					NP_805168.1	1427190	1428683	hypothetical protein
					NP_805166.1	1425927	1426382	putative bacteriophage protein
					NP_805167.1	1426388	1427206	hypothetical protein
					NP_805165.1	1424597	1425709	hypothetical protein
					NP_805163.1	1423281	1423616	hypothetical protein
					NP_805164.1	1423629	1424579	hypothetical protein
					NP_805162.1	1422833	1423276	conserved bacteriophage hypothetical protein
					NP_805160.1	1422118	1422369	hypothetical protein
					NP_805161.1	1422369	1422830	hypothetical protein
					NP_805159.1	1420701	1422125	bacteriophage tail sheath protein
		islandpick_14_3	2745483	2754685	NP_806378.1	2754059	2754628	putative DNA-invertase
					NP_806377.1	2752744	2753913	putative bacteriophage major tail sheath protein
					NP_806375.1	2751862	2752161	putative phage tail protein
					NP_806376.1	2752219	2752731	probable major tail tube protein
					NP_806374.1	2751728	2751844	putative bacteriophage protein
					NP_806372.1	2748176	2748658	putative bacteriophage tail protein
					NP_806373.1	2748658	2751732	putative bacteriophage tail protein
					NP_806370.1	2746770	2746985	putative bacteriophage late gene regulator
					NP_806371.1	2747079	2748176	putative bacteriophage late gene regulator
					NP_806368.1	2745593	2746363	putative reverse transcriptase
					NP_806369.1	2746335	2746520	hypothetical protein
		islandpick_14_4	3514530	3524608	NP_807096.1	3523832	3525343	probable variable tail fiber protein
					NP_807092.1	3521408	3521983	putative phage baseplate assembly protein
					NP_807093.1	3521983	3522339	phage baseplate assembly protein
					NP_807094.1	3522329	3523234	phage baseplate assembly protein
					NP_807095.1	3523230	3523832	putative phage tail protein
					NP_807091.1	3520893	3521336	putative phage tail protein
					NP_807086.1	3518861	3519073	possible secretory protein
					NP_807087.1	3519096	3519566	putative lysozyme
					NP_807088.1	3519571	3519945	hypothetical protein
					NP_807089.1	3519945	3520370	putative regulatory protein
					NP_807090.1	3520469	3520897	putative phage tail protein
					NP_807084.1	3518127	3518651	putative capsid completion protein
					NP_807085.1	3518654	3518854	probable phage tail protein
					NP_807083.1	3517444	3518091	terminase, endonuclease subunit
					NP_807082.1	3516382	3517437	major capsid protein
					NP_807080.1	3513626	3515389	terminase, ATPase subunit
					NP_807081.1	3515532	3516362	putative capsid scaffolding protein
		islandpick_14_5	3524784	3534718	NP_807105.1	3532744	3533226	putative phage tail protein
					NP_807106.1	3533226	3534323	putative regulator of late gene expression
					NP_807107.1	3534417	3534632	putative positive regulator of late gene transcription
					NP_807099.1	3526780	3527343	DNA-invertase
					NP_807100.1	3527489	3528658	probable major tail sheath protein
					NP_807101.1	3528671	3529183	probable major tail tube protein
					NP_807102.1	3529241	3529540	putative phage tail protein
					NP_807103.1	3529558	3529674	hypothetical protein
					NP_807104.1	3529670	3532744	hypothetical protein
					NP_807097.1	3525346	3525936	hypothetical protein
					NP_807098.1	3525914	3526351	hypothetical protein
					NP_807096.1	3523832	3525343	probable variable tail fiber protein
		islandpick_14_6	4394219	4412871	NP_807842.1	4411887	4413179	putative pilus assembly protein
					NP_807841.1	4409765	4410181	hypothetical protein
					NP_807840.1	4408518	4409759	hypothetical protein
					NP_807838.1	4406570	4406785	hypothetical protein
					NP_807839.1	4406801	4407334	single-strand DNA-binding protein
					NP_807837.1	4406040	4406486	hypothetical protein
					NP_807836.1	4403378	4405369	DNA topoisomerase III
					NP_807834.1	4400559	4401899	hypothetical protein
					NP_807835.1	4402488	4403264	hypothetical protein
					NP_807833.1	4399757	4400311	hypothetical protein
					NP_807831.1	4398658	4398960	hypothetical protein
					NP_807832.1	4399091	4399669	hypothetical protein
					NP_807830.1	4396690	4398486	hypothetical protein
					NP_807829.1	4395333	4396694	DNA helicase
					NP_807828.1	4394302	4395333	hypothetical protein
		islandpick_14_7	4420667	4444504	NP_807876.1	4444245	4444856	hypothetical protein
					NP_807875.1	4442986	4444230	hypothetical protein
					NP_807874.1	4441242	4442744	hypothetical protein
					NP_807873.1	4440906	4441235	hypothetical protein
					NP_807871.1	4438496	4439461	hypothetical protein
					NP_807872.1	4439479	4440906	hypothetical protein
					NP_807869.1	4437566	4437949	hypothetical protein
					NP_807870.1	4438107	4438496	hypothetical protein
					NP_807866.1	4434132	4434572	putative lipoprotein
					NP_807867.1	4434572	4434988	hypothetical protein
					NP_807868.1	4434988	4437408	hypothetical protein
					NP_807865.1	4432661	4434136	hypothetical protein
					NP_807863.1	4431119	4431769	possible exported protein
					NP_807864.1	4431772	4432668	hypothetical protein
					NP_807861.1	4430107	4430343	hypothetical protein
					NP_807862.1	4430376	4430735	hypothetical protein
					NP_807860.1	4429835	4430104	hypothetical protein
					NP_807859.1	4428858	4429613	hypothetical protein
					NP_807857.1	4426182	4426748	hypothetical protein
					NP_807858.1	4426771	4428858	hypothetical protein
					NP_807855.1	4425085	4425633	hypothetical protein
					NP_807856.1	4425672	4426169	hypothetical protein
					NP_807853.1	4423298	4424209	hypothetical protein
					NP_807854.1	4424231	4424968	hypothetical protein
					NP_807852.1	4421916	4422788	hypothetical protein
					NP_807851.1	4421237	4421701	hypothetical protein
					NP_807850.1	4419989	4421137	shufflon-specific DNA recombinase
		islandpick_14_8	4444521	4458443	NP_807891.1	4458032	4458247	putative positive regulator of late gene transcription
					NP_807892.1	4458318	4459415	putative regulator of late gene expression
					NP_807890.1	4457565	4457939	hypothetical protein
					NP_807889.1	4456075	4457346	DNA polymerase V subunit UmuC
					NP_807888.1	4455674	4455940	hypothetical protein
					NP_807887.1	4455212	4455568	hypothetical protein
					NP_807886.1	4454271	4455167	hypothetical protein
					NP_807885.1	4453289	4454194	hypothetical protein
					NP_807883.1	4450721	4451176	hypothetical protein
					NP_807884.1	4451268	4453214	hypothetical protein
					NP_807881.1	4449766	4450347	hypothetical protein
					NP_807882.1	4450347	4450640	hypothetical protein
					NP_807880.1	4448920	4449297	hypothetical protein
					NP_807879.1	4448315	4448821	hypothetical protein
					NP_807877.1	4445073	4445612	hypothetical protein
					NP_807878.1	4446878	4447795	hypothetical protein
					NP_807876.1	4444245	4444856	hypothetical protein
		islandpick_14_9	4493737	4519430	NP_807955.1	4517446	4519116	hypothetical protein
					NP_807954.1	4515080	4517362	hypothetical protein
					NP_807953.1	4513991	4514440	hypothetical protein
					NP_807952.1	4513320	4513805	hypothetical protein
					NP_807951.1	4513030	4513320	hypothetical protein
					NP_807950.1	4511590	4512600	probable phage integrase
					NP_807949.1	4509837	4511423	hypothetical protein
					NP_807948.1	4508342	4509850	putative DNA helicase
					NP_807947.1	4508029	4508214	hypothetical protein
					NP_807946.1	4506952	4507488	Vi polysaccharide biosynthesis protein
					NP_807945.1	4505430	4506704	Vi polysaccharide biosynthesis protein, UDP-glucose/GDP-mannose dehydrogenase
					NP_807944.1	4504381	4505424	Vi polysaccharide biosynthesis protein, epimerase
					NP_807943.1	4501862	4504354	Vi polysaccharide biosynthesis protein
					NP_807940.1	4498210	4499001	Vi polysaccharide export inner-membrane protein
					NP_807941.1	4499014	4500078	Vi polysaccharide export protein
					NP_807942.1	4500126	4501859	Vi polysaccharide biosynthesis protein TviE
					NP_807937.1	4494172	4496139	Vi polysaccharide export protein
					NP_807938.1	4496162	4497463	Vi polysaccharide export inner-membrane protein
					NP_807939.1	4497489	4498181	Vi polysaccharide export ATP-binding protein
					NP_807936.1	4493121	4493864	hypothetical protein
		islandpick_14_10	4679558	4688316	NP_808118.1	4685640	4685846	probable regulatory protein
					NP_808119.1	4685834	4686181	putative GerE-family regulatory protein
					NP_808120.1	4687270	4688112	putative outer membrane protein
					NP_808117.1	4681221	4683770	outer membrane fimbrial usher protein
					NP_808116.1	4680464	4681213	fimbrial chaperone protein
		islandpick_14_11	4689234	4699499	NP_808124.1	4699223	4699459	hypothetical protein
					NP_808123.1	4695663	4698959	hypothetical protein
					NP_808122.1	4693113	4695647	DEAD-box helicase-related protein
					NP_808121.1	4689326	4693072	helicase related protein
NC_002655.2	Escherichia coli O157:H7 EDL933	islandpick_15_1	579582	596829	NP_286230.1	585949	601512	putative RTX family exoprotein
					NP_286229.1	581356	585738	hypothetical protein
					NP_286228.1	579898	581250	putative outer membrane export protein
		islandpick_15_2	665140	673824	NP_286294.1	673272	675170	hypothetical protein
					NP_286293.1	672783	673241	hypothetical protein
					NP_286292.1	667826	672760	hypothetical protein
					NP_286290.1	665649	665867	hypothetical protein
					NP_286291.1	665897	667228	hypothetical protein
					NP_286289.1	664298	665431	putative receptor
		islandpick_15_3	904611	918373	NP_286524.1	917970	918296	putative tail component of prophage CP-933K
					NP_286525.1	918309	919004	putative tail component of prophage CP-933K
					NP_286522.1	914616	914930	putative tail component of prophage CP-933K
					NP_286523.1	914905	917967	putative tail component of prophage CP-933K
					NP_286521.1	914197	914592	putative tail component of prophage CP-933K
					NP_286520.1	913399	914145	putative tail component of prophage CP-933K
					NP_286519.1	912993	913391	putative tail component of prophage CP-933K
					NP_286516.1	911815	912135	unknown protein encoded by prophage CP-933K
					NP_286517.1	912131	912403	unknown protein encoded by prophage CP-933K
					NP_286518.1	912418	912993	putative tail component of prophage CP-933K
					NP_286514.1	909394	909753	unknown protein encoded by prophage CP-933K
					NP_286515.1	909701	911725	putative protease encoded in prophage CP-933K
					NP_286513.1	908175	909296	unknown protein encoded by prophage CP-933K
					NP_286510.1	905203	905295	unknown protein encoded by prophage CP-933K
					NP_286511.1	905445	905933	unknown protein encoded by prophage CP-933K
					NP_286512.1	905936	908035	putative DNA packaging protein of prophage CP-933K
					NP_286509.1	904163	904627	putative endopeptidase protein Rz of prophage CP-933K
		islandpick_15_4	1109626	1118396	NP_286730.1	1118316	1118936	hypothetical protein
					NP_286728.1	1116805	1117272	hypothetical protein
					NP_286729.1	1117718	1118224	hypothetical protein
					NP_286726.1	1115593	1115865	hypothetical protein
					NP_286727.1	1115870	1116370	IS1 protein InsB
					NP_286724.1	1113678	1113794	hypothetical protein
					NP_286725.1	1114324	1115445	putative glucosyltransferase
					NP_286718.1	1110930	1111262	hypothetical protein
					NP_286719.1	1111782	1111913	hypothetical protein
					NP_286720.1	1112049	1112240	hypothetical protein
					NP_286721.1	1112560	1112829	hypothetical protein
					NP_286722.1	1113224	1113328	hypothetical protein
					NP_286723.1	1113397	1113591	hypothetical protein
					NP_286716.1	1110079	1110294	hypothetical protein
					NP_286717.1	1110702	1110797	hypothetical protein
		islandpick_15_5	1261803	1273783	NP_286878.1	1273463	1273744	unknown protein encoded by cryptic prophage CP-933M
					NP_286876.1	1272282	1272746	putative endopeptidase of cryptic prophage CP-933M
					NP_286877.1	1273115	1273339	unknown protein encoded by cryptic prophage CP-933M
					NP_286874.1	1270754	1271101	putative endolysin of cryptic prophage CP-933M
					NP_286875.1	1271559	1272125	putative antirepressor protein of cryptic prophage CP-933M
					NP_286872.1	1270148	1270351	putative holin protein of cryptic prophage CP-933M
					NP_286873.1	1270356	1270700	unknown protein encoded by cryptic prophage CP-933M
					NP_286870.1	1267367	1267531	unknown protein encoded by cryptic prophage CP-933M
					NP_286871.1	1267849	1269696	conserved hypothetical protein similar to yjhS for cryptic prophage CP-933M
					NP_286868.1	1267020	1267073	unknown protein encoded by cryptic prophage CP-933M
					NP_286869.1	1267098	1267367	unknown protein encoded by cryptic prophage CP-933M
					NP_286867.1	1265949	1266767	antitermination protein Q homolog of cryptic prophage CP-933M
					NP_286866.1	1265578	1265949	putative endonuclease of cryptic prophage CP-933M
					NP_286864.1	1263856	1264065	putative cell killing protein encoded within cryptic prophage CP-933M
					NP_286865.1	1264516	1265562	unknown protein encoded by cryptic prophage CP-933M
					NP_286862.1	1261770	1262180	unknown protein encoded by cryptic prophage CP-933M
					NP_286863.1	1262538	1263308	unknown protein encoded by cryptic prophage CP-933M
		islandpick_15_6	1344387	1392488	NP_287010.1	1392482	1392541	Amino terminal fragment of WrbA
					NP_287009.1	1391297	1391923	unknown protein encoded by bacteriophage BP-933W
					NP_287008.1	1390132	1391028	unknown protein encoded by bacteriophage BP-933W
					NP_287006.1	1388827	1389168	unknown protein encoded by bacteriophage BP-933W
					NP_287007.1	1389737	1390129	unknown protein encoded by bacteriophage BP-933W
					NP_287005.1	1379853	1388270	unknown protein encoded by bacteriophage BP-933W
					NP_287003.1	1378295	1378543	unknown protein encoded by bacteriophage BP-933W
					NP_287004.1	1378557	1379819	unknown protein encoded by bacteriophage BP-933W
					NP_287002.1	1377839	1378282	unknown protein encoded by bacteriophage BP-933W
					NP_287000.1	1376685	1377083	unknown protein encoded by bacteriophage BP-933W
					NP_287001.1	1377180	1377833	unknown protein encoded by bacteriophage BP-933W
					NP_286998.1	1374813	1375427	unknown protein encoded by bacteriophage BP-933W
					NP_286999.1	1375521	1376252	putative outer membrane protein Lom precursor of bacteriophage BP-933W
					NP_286997.1	1373291	1374511	unknown protein encoded by bacteriophage BP-933W
					NP_286995.1	1371048	1371326	unknown protein encoded by bacteriophage BP-933W
					NP_286996.1	1371546	1373246	unknown protein encoded by bacteriophage BP-933W
					NP_286994.1	1370693	1370998	putative tail fiber protein of bacteriophage BP-933W
					NP_286993.1	1368793	1370727	putative tail fiber protein of bacteriophage BP-933W
					NP_286991.1	1367138	1367596	unknown protein encoded by bacteriophage BP-933W
					NP_286992.1	1368146	1368793	unknown protein encoded by bacteriophage BP-933W
					NP_286989.1	1365429	1366640	unknown protein encoded by bacteriophage BP-933W
					NP_286990.1	1366699	1367085	unknown protein encoded by bacteriophage BP-933W
					NP_286988.1	1364398	1365402	unknown protein encoded by bacteriophage BP-933W
					NP_286987.1	1362096	1364237	putative portal protein of bacteriophage BP-933W
					NP_286986.1	1360390	1362093	partial putative terminase large subunit of bacteriophage BP-933W
					NP_286983.1	1358405	1358866	putative endopeptidase Rz of bacteriophage BP-933W
					NP_286984.1	1358904	1359194	putative Bor protein precursor of bacteriophage BP-933W
					NP_286985.1	1359603	1360406	putative terminase small subunit of bacteriophage BP-933W
					NP_286982.1	1357682	1358248	putative antirepressor protein Ant of bacteriophage BP-933W
					NP_286980.1	1356658	1356870	putative lysis protein S of bacteriophage BP-933W
					NP_286981.1	1356878	1357408	putative lysozyme protein R of bacteriophage BP-933W
					NP_286979.1	1356135	1356578	unknown protein encoded by bacteriophage BP-933W
					NP_286978.1	1354017	1355951	unknown protein encoded by bacteriophage BP-933W
					NP_286977.1	1353261	1353527	shiga-like toxin II B subunit encoded by bacteriophage BP-933W
					NP_286974.1	1351072	1351503	antitermination protein Q of bacteriophage BP-933W
					NP_286975.1	1351809	1351904	unknown protein encoded by bacteriophage BP-933W
					NP_286976.1	1352290	1353246	shiga-like toxin II A subunit encoded by bacteriophage BP-933W
					NP_286973.1	1350283	1350885	unknown protein encoded by bacteriophage BP-933W
					NP_286972.1	1349555	1350280	putative DNA-binding protein Roi of bacteriophage BP-933W
					NP_286968.1	1346378	1346653	unknown protein encoded by bacteriophage BP-933W
					NP_286969.1	1347208	1347651	unknown protein encoded by bacteriophage BP-933W
					NP_286970.1	1347651	1348175	putative DNA N-6-adenine-methyltransferase of bacteriophage BP-933W
					NP_286971.1	1348366	1349406	unknown protein encoded by bacteriophage BP-933W
					NP_286966.1	1344384	1345319	putative replication protein O of bacteriophage BP-933W
					NP_286967.1	1345319	1346017	putative replication protein P of bacteriophage BP-933W
		islandpick_15_7	1433836	1452086	NP_287060.1	1450709	1452094	hypothetical protein
					NP_287059.1	1449924	1450709	hypothetical protein
					NP_287058.1	1448605	1449912	hypothetical protein
					NP_287054.1	1445073	1446293	hypothetical protein
					NP_287055.1	1446293	1447243	hypothetical protein
					NP_287056.1	1447257	1447961	hypothetical protein
					NP_287057.1	1447948	1448601	hypothetical protein
					NP_287053.1	1442510	1445065	putative beta-ketoacyl-[acyl carrier protein] synthase
					NP_287050.1	1440389	1440934	putative fatty acyl chain dehydrase
					NP_287051.1	1440959	1441237	putative acyl-carrier protein
					NP_287052.1	1441276	1442433	putative aminomethyltransferase
					NP_287049.1	1439630	1440382	putative fatty acyl chain reductase
					NP_287048.1	1439242	1439607	putative acyl-carrier protein synthase
					NP_287047.1	1437607	1439223	putative outer membrane transporter of ShlA/HecA/FhaA exoprotein family
					NP_287046.1	1433706	1437515	putative member of ShlA/HecA/FhaA exoprotein family
		islandpick_15_8	1500854	1513855	NP_287136.1	1512412	1512879	hypothetical protein
					NP_287137.1	1513325	1513831	hypothetical protein
					NP_287131.1	1509005	1509199	hypothetical protein
					NP_287132.1	1509286	1509402	hypothetical protein
					NP_287133.1	1509932	1510384	Glycosyl transferase
					NP_287133.1	1510384	1511052	Glycosyl transferase
					NP_287134.1	1511200	1511472	hypothetical protein
					NP_287135.1	1511477	1511977	IS1 protein InsB
					NP_287129.1	1508168	1508437	hypothetical protein
					NP_287130.1	1508832	1508936	hypothetical protein
					NP_287127.1	1507389	1507520	hypothetical protein
					NP_287128.1	1507656	1507847	hypothetical protein
					NP_287122.1	1504367	1504426	hypothetical protein
					NP_287123.1	1504905	1505189	hypothetical protein
					NP_287124.1	1505686	1505901	hypothetical protein
					NP_287125.1	1506309	1506404	hypothetical protein
					NP_287126.1	1506537	1506869	hypothetical protein
					NP_287121.1	1502145	1504232	putative receptor
					NP_287120.1	1501242	1501547	partial putative phage inhibition, colicin resistance and tellurite resistance protein
		islandpick_15_9	1652294	1662119	NP_287307.1	1662096	1662830	putative tail component K homolog encoded by prophage CP-933N
					NP_287304.1	1660546	1660701	unknown protein encoded by prophage CP-933N
					NP_287305.1	1660751	1660858	unknown protein encoded by prophage CP-933N
					NP_287306.1	1661164	1662039	putative antirepressor protein encoded by prophage CP-933N
					NP_287303.1	1659673	1660368	putative tail component L homolog encoded by prophage CP-933N
					NP_287301.1	1657926	1658204	unknown protein encoded by prophage CP-933N
					NP_287302.1	1658259	1659449	unknown protein encoded by prophage CP-933N
					NP_287300.1	1657480	1657899	putative tail assembly chaperone encoded by prophage CP-933N
					NP_287295.1	1655261	1655584	unknown protein encoded by prophage CP-933N
					NP_287296.1	1655744	1655944	unknown protein encoded by prophage CP-933N
					NP_287297.1	1655944	1656387	unknown protein encoded by prophage CP-933N
					NP_287298.1	1656387	1656728	unknown protein encoded by prophage CP-933N
					NP_287299.1	1656728	1657510	putative tail component encoded by prophage CP-933N
					NP_287293.1	1652512	1652730	unknown protein encoded by prophage CP-933N
					NP_287294.1	1652679	1655255	unknown protein encoded by prophage CP-933N
					NP_287292.1	1650530	1652464	unknown protein encoded by prophage CP-933N
		islandpick_15_10	1711726	1734699	NP_287390.1	1733056	1736133	putative tail component of prophage CP-933X
					NP_287388.1	1732327	1732566	unknown protein encoded by prophage CP-933X
					NP_287389.1	1732727	1733005	unknown protein encoded by prophage CP-933X
					NP_287386.1	1731192	1731533	unknown protein encoded by prophage CP-933X
					NP_287387.1	1731533	1732318	putative tail component of prophage CP-933X
					NP_287384.1	1730748	1730990	unknown protein encoded by prophage CP-933X
					NP_287385.1	1730929	1731192	unknown protein encoded by prophage CP-933X
					NP_287382.1	1730065	1730388	unknown protein encoded by prophage CP-933X
					NP_287383.1	1730401	1730748	putative head-tail adaptor of prophage CP-933X
					NP_287381.1	1724410	1725748	putative tail component of prophage CP-933X
					NP_287380.1	1723983	1724414	putative tail component of prophage CP-933X
					NP_287379.1	1723579	1723998	putative tail component of prophage CP-933X
					NP_287378.1	1722793	1723560	putative tail component of prophage CP-933X
					NP_287377.1	1722420	1722812	putative tail component of prophage CP-933X
					NP_287376.1	1722178	1722420	putative tail component of prophage CP-933X
					NP_287374.1	1721031	1721465	putative DNA packaging protein of prophage CP-933X
					NP_287375.1	1721480	1721830	putative head-tail joining protein of prophage CP-933X
					NP_287372.2	1719608	1719952	putative head-DNA stabilization protein of prophage CP-933X
					NP_287373.1	1720003	1721025	putative capsid protein of prophage CP-933X
					NP_287371.1	1718285	1719601	putative capsid protein of prophage CP-933X
					NP_287370.1	1716703	1718301	putative capsid structural protein of prophage CP-933X
					NP_287369.1	1716551	1716703	putative head-tail joining protein of prophage CP-933X
					NP_287368.1	1714578	1716500	putative DNA packaging protein of prophage CP-933X
					NP_287367.1	1714058	1714600	putative DNA packaging protein of prophage CP-933X
					NP_287365.1	1713104	1713307	unknown protein encoded by prophage CP-933X
					NP_287366.1	1713478	1713669	unknown protein encoded by prophage CP-933X
					NP_287362.1	1711474	1711788	putative endopeptidase of prophage CP-933X
					NP_287363.1	1711826	1712116	putative Bor protein of prophage CP-933X
					NP_287364.1	1712411	1712860	putative envelope protein of prophage CP-933X
		islandpick_15_11	1865988	1874594	NP_287534.1	1873441	1873590	unknown protein encoded by prophage CP-933O
					NP_287535.1	1873867	1874511	unknown protein encoded by prophage CP-933O
					NP_287532.1	1871967	1872290	putative IS encoded protein within CP-933O
					NP_287533.1	1872625	1873116	unknown protein encoded by prophage CP-933O
					NP_287531.1	1871080	1871724	putative transposase within CP-933O
					NP_287529.1	1869546	1869773	putative endolysin of prophage CP933-O; partial
					NP_287530.1	1870229	1870573	putative IS encoded proteinen coded by prophage CP-933O
					NP_287528.1	1869148	1869492	unknown protein encoded by prophage CP-933O
					NP_287526.1	1868303	1868488	unknown protein encoded by prophage CP-933O
					NP_287527.1	1868940	1869143	putative holin protein of prophage CP-933O
					NP_287525.1	1867576	1868445	unknown protein encoded by prophage CP-933O
					NP_287524.1	1866638	1867585	similar to conserved hypothetical phage protein YjhS encoded within prophage CP-933O
					NP_287523.1	1866047	1866394	unknown protein encoded by prophage CP-933O
		islandpick_15_12	1897667	1923763	NP_287599.1	1921846	1925319	putative tail component of prophage CP-933O
					NP_287598.1	1920928	1921602	putative tail component of prophage CP-933O
					NP_287595.1	1919249	1919575	putative tail component of prophage CP-933O
					NP_287596.1	1919578	1920273	putative tail component of prophage CP-933O
					NP_287597.1	1920149	1921027	putative tail component of prophage CP-933O
					NP_287592.1	1915749	1916249	putative tail component of prophage CP-933O
					NP_287593.1	1916279	1916689	putative tail component of prophage CP-933O
					NP_287594.1	1916673	1919249	putative tail component of prophage CP-933O
					NP_287590.1	1914819	1915082	partial putative major capsid protein of prophage CP-933O
					NP_287591.1	1915178	1915804	putative tail component of prophage CP-933O
					NP_287589.1	1914414	1914758	putative capsid protein small subunit of prophage CP-933O
					NP_287588.1	1912872	1914374	putative head-tail preconnector protein of prophage CP-933O
					NP_287586.1	1911153	1911290	putative head completion protein of prophage CP-933O
					NP_287587.1	1911290	1912879	putative capsid assembly protein of prophage CP-933O
					NP_287585.1	1909139	1911100	putative terminase large subunit of prophage CP-933O
					NP_287583.1	1906763	1907320	putative IS encoded protein encoded within prophage CP-933O
					NP_287584.1	1907373	1908908	putative IS encoded protein encoded within prophage CP-933O
					NP_287581.1	1905505	1905663	unknown protein encoded within prophage CP-933O
					NP_287582.1	1906248	1906520	unknown protein encoded within prophage CP-933O
					NP_287579.1	1904721	1905032	unknown protein encoded within prophage CP-933O
					NP_287580.1	1905294	1905497	putative holin protein of prophage CP-933O
					NP_287576.1	1903270	1903734	putative endopeptidase Rz of prophage CP-933O
					NP_287577.1	1903739	1903888	unknown protein encoded within prophage CP-933O
					NP_287578.1	1904073	1904603	putative endolysin of prophage CP-933O
					NP_287575.1	1902339	1902812	unknown protein encoded within prophage CP-933O
					NP_287574.1	1900723	1902228	unknown protein encoded within prophage CP-933O similar to terminase large subunit of phage lambda
					NP_287572.1	1899503	1900006	unknown protein encoded within prophage CP-933O
					NP_287573.1	1900218	1900775	unknown protein encoded within prophage CP-933O
					NP_287571.1	1898653	1899156	unknown protein encoded within prophage CP-933O
					NP_287570.1	1897628	1898422	putative ClpP-like protease encoded within prophage CP-933O
		islandpick_15_13	2131480	2139655	NP_287800.1	2139382	2139519	unknown protein encoded within prophage CP-933R
					NP_287801.1	2139605	2140069	putative endopeptidase Rz of prophage CP-933R
					NP_287798.1	2138517	2138738	unknown protein encoded within prophage CP-933R
					NP_287799.1	2139140	2139250	unknown protein encoded within prophage CP-933R
					NP_287797.1	2137616	2138122	putative DNA packaging protein of prophage CP-933R; terminase small subunit
					NP_287795.1	2135526	2135663	putative DNA packaging protein of prophage CP-933R
					NP_287796.1	2135716	2137677	putative DNA packaging protein of prophage CP-933R; terminase large subunit
					NP_287794.1	2133937	2135526	putative capsid protein of prophage CP-933R
					NP_287793.1	2132442	2133944	putative capsid assembly protein of prophage CP-933R
					NP_287791.1	2131734	2131997	partial putative capsid structural protein of prophage CP-933R
					NP_287792.1	2132058	2132402	putative capsid protein of prophage CP-933R
					NP_287790.1	2131012	2131671	putative tail component of prophage CP-933R
		islandpick_15_14	2749782	2769747	NP_288460.1	2767500	2767973	unknown protein encoded within prophage CP-933U
					NP_288461.1	2768431	2768895	putative endopeptidase of prophage CP-933U
					NP_288462.1	2769052	2769618	putative antirepressor protein of prophage CP-933U
					NP_288459.1	2765380	2767389	putative DNA packaging protein of prophage CP-933U
					NP_288458.1	2763669	2765168	putative head-tail preconnector protein of prophage CP-933U
					NP_288457.1	2762765	2763721	putative peptidase encoded within prophage CP-933U
					NP_288455.1	2761545	2761868	unknown in IS629 encoded within prophage CP-933U
					NP_288456.1	2761893	2762756	putative transposase encoded within prophage CP-933U
					NP_288454.1	2760386	2761423	unknown protein encoded within prophage CP-933U
					NP_288452.1	2759698	2759976	unknown protein encoded within prophage CP-933U
					NP_288453.1	2759972	2760295	unknown protein encoded within prophage CP-933U
					NP_288450.1	2758661	2759056	putative tail fiber component U of prophage CP-933U
					NP_288451.1	2759072	2759698	putative tail fiber component Z of prophage CP-933U
					NP_288449.1	2757901	2758650	putative tail fiber component V of prophage CP-933U
					NP_288447.1	2757130	2757435	putative tail fiber component T of prophage CP-933U
					NP_288448.1	2757465	2757884	putative tail fiber component G of prophage CP-933U
					NP_288445.1	2754115	2754441	putative tail fiber component M of prophage CP-933U
					NP_288446.1	2754441	2757092	putative tail fiber component H of prophage CP-933U
					NP_288444.1	2753417	2754112	putative tail fiber component L of prophage CP-933U
					NP_288442.1	2752088	2752621	putative tail fiber component I of prophage CP-933U
					NP_288443.1	2752663	2753541	putative tail fiber component K of prophage CP-933U
					NP_288441.1	2748368	2751844	putative tail fiber component J of prophage CP-933U
		islandpick_15_15	2777421	2787075	NP_288483.1	2784122	2784307	putative inhibitor of cell division encoded within prophage CP-933U
					NP_288484.1	2784593	2787061	putative exodeoxyribonuclease VIII of prophage CP-933U
					NP_288480.1	2781826	2782248	unknown protein encoded within prophage CP-933U
					NP_288481.1	2782567	2783154	putative repressor protein of prophage CP-933U
					NP_288482.1	2783489	2783638	unknown protein encoded within prophage CP-933U
					NP_288478.1	2780266	2780925	unknown protein encoded within prophage CP-933U
					NP_288479.1	2780720	2781754	unknown protein encoded within prophage CP-933U
					NP_288476.1	2778934	2779287	unknown protein encoded within prophage CP-933U
					NP_288477.1	2779533	2780294	unknown protein encoded within prophage CP-933U
					NP_288473.1	2777537	2777638	unknown protein encoded within prophage CP-933U
					NP_288474.1	2777751	2778311	unknown protein encoded within prophage CP-933U
					NP_288475.1	2778441	2778749	unknown protein encoded within prophage CP-933U
		islandpick_15_16	2989369	2998131	NP_288675.1	2998108	2998710	unknown protein encoded within prophage CP-933V
					NP_288674.1	2997490	2997921	putative antitermination protein Q for prophage CP-933V
					NP_288672.1	2995757	2996023	shiga-like toxin 1 subunit B encoded within prophage CP-933V
					NP_288673.1	2996036	2996980	shiga-like toxin 1 subunit A encoded within prophage CP-933V
					NP_288671.1	2993300	2995243	unknown protein encoded within prophage CP-933V
					NP_288669.1	2992404	2992673	putative lysis protein S of prophage CP-933V
					NP_288670.1	2992697	2993113	unknown protein encoded within prophage CP-933V
					NP_288668.1	2991866	2992396	putative endolysin R of prophage CP-933V
					NP_288666.2	2990405	2990869	putative endopeptidase Rz for prophage CP-933V
					NP_288667.1	2991026	2991592	putative antirepressor of prophage CP-933V
					NP_288664.1	2989505	2989747	unknown protein encoded within prophage CP-933V
					NP_288665.1	2989810	2990034	unknown protein encoded within prophage CP-933V
		islandpick_15_17	3002923	3014798	NP_288700.1	3012591	3012950	unknown protein encoded within prophage CP-933V
					NP_288701.1	3013095	3013280	unknown protein encoded within prophage CP-933V
					NP_288702.1	3013287	3013418	unknown protein encoded within prophage CP-933V
					NP_288703.1	3013728	3015011	putative integrase for prophage CP-933V
					NP_288699.1	3012238	3012591	unknown protein encoded within prophage CP-933V
					NP_288698.1	3010779	3011723	unknown protein encoded within prophage CP-933V
					NP_288696.1	3009979	3010167	unknown protein encoded within prophage CP-933V
					NP_288697.1	3010181	3010459	unknown protein encoded within prophage CP-933V
					NP_288695.1	3009147	3009821	putative exonuclease of prophage CP-933V
					NP_288693.1	3008063	3008356	putative host-nuclease inhibitor protein Gam of prophage CP-933V
					NP_288694.1	3008365	3009147	putative recombination protein Bet of prophage CP-933V
					NP_288692.1	3007718	3007984	putative host killing protein Kil of prophage CP-933V
					NP_288688.1	3005074	3005622	unknown protein encoded within prophage CP-933V
					NP_288689.1	3006138	3006407	putative transcription antitermination protein N of prophage CP-933V
					NP_288690.1	3006551	3007009	putative superinfection exclusion protein B of prophage CP-933V
					NP_288691.1	3007270	3007635	putative single-stranded DNA binding protein of prophage CP-933V
					NP_288685.1	3003280	3003573	putative regulatory protein CII of prophage CP-933V
					NP_288686.1	3004015	3004659	putative repressor protein CI of prophage CP-933V
					NP_288687.1	3004785	3004889	unknown protein encoded within prophage CP-933V
					NP_288684.1	3002309	3003244	putative DNA replication protein O of prophage CP-933V
		islandpick_15_18	3262946	3273780	NP_288931.1	3271934	3273178	galactoside permease
					NP_288932.1	3273253	3274167	aminoimidazole riboside kinase
					NP_288927.1	3268142	3268282	hypothetical protein
					NP_288928.1	3268632	3270041	hypothetical protein
					NP_288929.1	3270231	3270404	hypothetical protein
					NP_288930.1	3270707	3271330	putative resolvase
					NP_288926.1	3267264	3267956	hypothetical protein
					NP_288924.1	3266248	3266712	hypothetical protein
					NP_288925.1	3266715	3267281	hypothetical protein
					NP_288923.1	3265581	3266258	putative prophage DNA injection protein
					NP_288922.1	3264435	3265568	putative prophage DNA injection protein
					NP_288921.1	3263064	3264254	putative prophage integrase
		islandpick_15_19	4654757	4675862	NP_290266.1	4673891	4674163	hypothetical protein
					NP_290267.1	4674300	4674674	hypothetical protein
					NP_290268.1	4674680	4676017	escN
					NP_290265.1	4673011	4673925	sepQ
					NP_290264.1	4672474	4672977	hypothetical protein
					NP_290263.1	4671890	4672270	hypothetical protein
					NP_290262.1	4671016	4671624	hypothetical protein
					NP_290260.1	4668308	4668775	hypothetical protein
					NP_290261.1	4668916	4670589	putative translocated intimin receptor protein
					NP_290259.1	4665444	4668245	intimin adherence protein
					NP_290258.1	4663957	4665174	escD
					NP_290256.1	4662125	4662700	secreted protein EspA
					NP_290257.1	4662762	4663814	sepL
					NP_290252.1	4659358	4659576	escF
					NP_290253.1	4659615	4660019	hypothetical protein
					NP_290254.1	4660029	4660964	secreted protein EspB
					NP_290255.1	4660988	4662109	secreted protein EspD
					NP_290251.1	4659074	4659349	hypothetical protein
					NP_290250.1	4658243	4658986	espF
					NP_290249.1	4655837	4657372	unknown protein encoded by ISEc8 within prophage CP-933L
					NP_290247.1	4655042	4655440	unknown protein encoded by ISEc8 within prophage CP-933L
					NP_290248.1	4655440	4655784	unknown protein encoded by ISEc8 within prophage CP-933L
NC_009801.1	Escherichia coli E24377A	islandpick_16_1	239229	250122	YP_001461390	249498	252254	ATP-dependent chaperone protein ClpB
					YP_001461389	248758	249498	type VI secretion-associated protein, VC_A0118 family
					YP_001461388	247341	248750	ImpA domain protein
					YP_001461387	243798	247319	hypothetical protein
					YP_001461385	241929	242408	hypothetical protein
					YP_001461386	242435	243784	ImpA domain protein
					YP_001461383	239557	240339	putative lipoprotein
					YP_001461384	240971	241882	hypothetical protein
					YP_001461382	239237	239332	hypothetical protein
		islandpick_16_2	1399961	1414288	YP_001462511	1412680	1414197	putative recombinase
					YP_001462510	1411961	1412641	hypothetical protein
					YP_001462509	1410400	1411935	IS66 family element, transposase
					YP_001462508	1410003	1410347	IS66 family element, orf2
					YP_001462507	1409617	1410003	IS66 family element, orf1
					YP_001462503	1402742	1403731	hypothetical protein
					YP_001462504	1404867	1405073	hypothetical protein
					YP_001462505	1406063	1406770	hypothetical protein
					YP_001462506	1407125	1409254	hypothetical protein
					YP_001462502	1401710	1402375	phage N-6-adenine-methyltransferase
		islandpick_16_3	1437189	1448314	YP_001462551	1447277	1447834	hypothetical protein
					YP_001462552	1448307	1448420	hypothetical protein
					YP_001462550	1445087	1445623	hypothetical protein
					YP_001462549	1444283	1445071	hypothetical protein
					YP_001462545	1440816	1441028	hypothetical protein
					YP_001462546	1441015	1441344	hypothetical protein
					YP_001462547	1441496	1441690	hypothetical protein
					YP_001462548	1441690	1444233	hypothetical protein
					YP_001462543	1439331	1440410	phage portal protein, lambda family
					YP_001462544	1440410	1440841	hypothetical protein
					YP_001462542	1439071	1439319	hypothetical protein
					YP_001462541	1438724	1439071	hypothetical protein
					YP_001462540	1436177	1437220	DNA methylase
		islandpick_16_4	1701183	1709444	YP_001462793	1708663	1708875	hypothetical protein
					YP_001462794	1709208	1709369	hypothetical protein
					YP_001462790	1706793	1707125	hypothetical protein
					YP_001462791	1707138	1708331	replication initiation factor family protein
					YP_001462792	1708334	1708528	hypothetical protein
					YP_001462785	1703214	1704467	hypothetical protein
					YP_001462786	1704478	1704669	hypothetical protein
					YP_001462787	1704619	1704894	hypothetical protein
					YP_001462788	1704840	1706165	hypothetical protein
					YP_001462789	1706224	1706496	hypothetical protein
					YP_001462783	1701792	1701914	hypothetical protein
					YP_001462784	1701984	1703201	type II/III secretion system protein
		islandpick_16_5	2172995	2221099	YP_001463323	2220180	2221205	site-specific recombinase, phage integrase family
					YP_001463320	2219004	2219570	hypothetical protein
					YP_001463321	2219573	2219752	hypothetical protein
					YP_001463322	2219965	2220177	hypothetical protein
					YP_001463317	2215119	2215592	hypothetical protein
					YP_001463318	2215936	2216328	putative transcriptional regulator DicA
					YP_001463319	2216941	2219004	hypothetical protein
					YP_001463316	2214855	2215076	hypothetical protein
					YP_001463315	2213788	2214849	hypothetical protein
					YP_001463314	2212400	2213788	helicase, DnaB family
					YP_001463313	2211960	2212358	hypothetical protein
					YP_001463311	2211506	2211727	hypothetical protein
					YP_001463312	2211727	2211957	hypothetical protein
					YP_001463308	2207913	2208470	putative lipoprotein
					YP_001463309	2208926	2209846	putative lipoprotein
					YP_001463310	2210030	2210821	hypothetical protein
					YP_001463306	2206431	2206541	hypothetical protein
					YP_001463307	2206546	2207778	hypothetical protein
					YP_001463305	2205659	2206462	hypothetical protein
					YP_001463304	2203957	2205333	hypothetical protein
					YP_001463303	2201711	2202487	hypothetical protein
					YP_001463302	2200563	2201201	hypothetical protein
					YP_001463298	2197438	2197914	conserved hypothetical protein TIGR02594
					YP_001463299	2198597	2199265	phage antitermination protein Q
					YP_001463300	2199268	2199558	hypothetical protein
					YP_001463301	2199558	2200151	hypothetical protein
					YP_001463297	2196342	2196809	hypothetical protein
					YP_001463296	2193023	2194984	phage terminase large subunit (GpA)
					YP_001463294	2190091	2190882	transposition helper protein, IS21 family
					YP_001463295	2190885	2192054	transposase, IS21 family
					YP_001463293	2187786	2189093	peptidase, S49 (protease IV) family
					YP_001463291	2186361	2187392	phage major capsid protein E
					YP_001463292	2187457	2187783	bacteriophage lambda head decoration protein D
					YP_001463288	2184824	2185474	hypothetical protein
					YP_001463289	2185536	2185913	hypothetical protein
					YP_001463290	2185913	2186323	hypothetical protein
					YP_001463287	2184291	2184824	hypothetical protein
					YP_001463285	2183061	2183399	baseplate assembly protein W
					YP_001463286	2183405	2184307	phage baseplate assembly protein V
					YP_001463283	2181515	2182138	phage tail protein I
					YP_001463284	2182144	2183031	baseplate assembly protein J
					YP_001463282	2180374	2181519	hypothetical protein
					YP_001463280	2178327	2178836	hypothetical protein
					YP_001463281	2178857	2180359	major tail sheath protein
					YP_001463279	2178033	2178311	hypothetical protein
					YP_001463277	2175402	2175491	hypothetical protein
					YP_001463278	2176284	2177921	hypothetical protein
					YP_001463275	2173092	2173205	hypothetical protein
					YP_001463276	2173346	2174353	tail fiber family protein
		islandpick_16_6	3328173	3341172	YP_001464332	3340025	3340447	hypothetical protein
					YP_001464331	3338000	3340789	type III restriction enzyme, res subunit
					YP_001464330	3336291	3337916	DNA methylase
					YP_001464328	3332904	3333881	ATPase, AAA family
					YP_001464329	3333894	3336278	peptidase, S8A (subtilisin) family
					YP_001464327	3330023	3332875	helicase, SNF2 family
					YP_001464325	3329028	3329618	hypothetical protein
					YP_001464326	3329742	3329846	hypothetical protein
		islandpick_16_7	3372993	3397394	YP_001464375	3396173	3396430	hypothetical protein
					YP_001464376	3396427	3397308	chromosome partitioning protein homolog
					YP_001464373	3394664	3395026	hypothetical protein
					YP_001464374	3395466	3396173	hypothetical protein
					YP_001464372	3393103	3394467	helicase, DnaB family
					YP_001464370	3390929	3391753	transposition helper protein, IS21 family
					YP_001464371	3391756	3392925	transposase, IS21 family
					YP_001464369	3389189	3390757	IS66 family element, transposase
					YP_001464366	3387415	3388104	hypothetical protein
					YP_001464367	3388145	3388819	IS66 family element, orf1
					YP_001464368	3388822	3389166	IS66 family element, orf2
					YP_001464365	3385120	3386940	hypothetical protein
					YP_001464362	3381237	3381626	hypothetical protein
					YP_001464363	3382308	3382964	hypothetical protein
					YP_001464364	3383226	3385115	helicase, UvrD family
					YP_001464361	3377806	3381057	bacterial Ig family protein
					YP_001464360	3376152	3377678	hypothetical protein
					YP_001464359	3374504	3376156	helicase/Zfx / Zfy transcription activation region domain protein
					YP_001464357	3372221	3373060	hypothetical protein
					YP_001464358	3373404	3374459	phage integrase family protein
NC_002758.2	Staphylococcus aureus subsp. aureus Mu50	islandpick_17_1	436003	464311	NP_370942.1	463951	464244	probable transposase
					NP_370941.1	462848	463549	hypothetical protein
					NP_370940.1	461920	462453	hypothetical protein
					NP_370939.1	460236	461423	transposase
					NP_370938.1	457913	460099	hypothetical protein
					NP_370934.1	454428	455198	hypothetical protein
					NP_370935.1	455211	455585	hypothetical protein
					NP_370936.1	455609	455920	hypothetical protein
					NP_370937.1	456123	457913	hypothetical protein
					NP_370933.1	453003	454403	similar to FtsK/SpoIIIE family protein
					NP_370931.1	451133	451351	hypothetical protein
					NP_370932.1	451637	452818	putative transcriptional regulator
					NP_370930.1	450312	451088	hypothetical protein
					NP_370927.1	448590	449024	hypothetical protein
					NP_370928.1	449057	449692	hypothetical protein
					NP_370929.1	449751	450248	hypothetical protein
					NP_370926.1	446153	448603	putative ATP/GTP-binding protein
					NP_370924.1	443110	444129	similar to lipoprotein, NLP/P60 family
					NP_370925.1	444129	446153	hypothetical protein
					NP_370923.1	442164	443123	hypothetical protein
					NP_370917.1	437294	437491	hypothetical protein
					NP_370918.1	437992	438219	hhypothetical protein
					NP_370919.1	438219	438698	hypothetical protein
					NP_370920.1	438830	438937	hypothetical protein
					NP_370921.1	439169	439519	putative transcriptional regulator
					NP_370922.1	439868	441784	tetracycline resistance protein
					NP_370916.1	436074	437264	integrase homolog
NC_008258.1	Shigella flexneri 5 str. 8401	islandpick_18_1	238333	249717	YP_687804.1	248972	249241	hypothetical bacteriophage protein
					YP_687805.1	249222	249719	putative DNA stabilization protein
					YP_687803.1	247680	248972	putative coat protein
					YP_687802.1	246769	247677	putative scaffolding protein
					YP_687801.1	244590	246752	putative packaging glycoprotein
					YP_687800.1	243525	244586	putative terminase large subunit
					YP_687797.1	241222	241629	hypothetical protein
					YP_687798.1	242362	242661	IS911 ORF1
					YP_687799.1	242965	243528	IS911 ORF2
					YP_687796.1	239981	241117	hypothetical protein
					YP_687794.1	238377	238934	hypothetical bacteriophage protein
					YP_687795.1	239011	239223	hypothetical protein
		islandpick_18_2	324413	333839	YP_687894.1	333088	333588	IS1 ORF2
					YP_687895.1	333663	333875	putative IS1 encoded protein
					YP_687893.1	329797	332007	putative Rhs-family protein
					YP_687891.1	328899	329303	putative Rhs-family protein
					YP_687892.1	329328	329771	putative cytoplasmic protein
					YP_687889.1	325439	326230	putative Rhs-family protein
					YP_687890.1	326425	328734	putative Rhs-family protein
		islandpick_18_3	1194518	1208294	YP_688676.1	1207870	1208043	hypothetical protein
					YP_688675.1	1207279	1207557	hypothetical bacteriophage protein
					YP_688672.1	1204336	1204629	hypothetical bacteriophage protein
					YP_688673.1	1205309	1205617	hypothetical bacteriophage protein
					YP_688674.1	1205604	1207262	putative terminase of prophage
					YP_688669.1	1200850	1201062	putative IS1 encoded protein
					YP_688670.1	1202234	1202788	putative head maturation protease of prophage
					YP_688671.1	1202793	1204001	putative head portal protein
					YP_688664.1	1196790	1198535	Bacteriophage P4 DNA primase
					YP_688665.1	1199102	1199404	hypothetical bacteriophage protein
					YP_688666.1	1199417	1199575	hypothetical bacteriophage protein
					YP_688667.1	1199642	1199941	hypothetical bacteriophage protein
					YP_688668.1	1200275	1200775	IS1 ORF2
					YP_688663.1	1196494	1196790	hypothetical bacteriophage protein
					YP_688662.1	1194874	1195617	hypothetical protein
		islandpick_18_4	3863845	3872029	YP_691096.1	3870797	3871867	putative fimbrial protein
					YP_691095.1	3868267	3870783	putative long polar fimbriae
					YP_691093.2	3866893	3867795	insertion element IS2 transposase InsD
					YP_691094.1	3867756	3868118	insertion sequence 2 OrfA protein
					YP_691092.1	3865552	3866121	putative major fimbrial subunit
					YP_691091.1	3863914	3865257	IS4 ORF
		islandpick_18_5	3957478	3967089	YP_691174.2	3961858	3962760	insertion element IS2 transposase InsD
					YP_691175.1	3962738	3963190	insertion sequence 2 OrfA protein
					YP_691176.2	3963151	3964053	insertion element IS2 transposase InsD
					YP_691177.1	3964826	3965149	IS629 ORF1
					YP_691178.1	3965388	3966032	IS629 ORF2
					YP_691179.1	3966109	3966363	hypothetical protein
					YP_691180.1	3966825	3967121	IS3 ORF1
					YP_691172.1	3958560	3959060	IS1 ORF2
					YP_691173.1	3961535	3961897	insertion sequence 2 OrfA protein
					YP_691171.1	3957940	3958446	hypothetical protein
					YP_691170.1	3956371	3957561	putative membrane transport protein
NC_009997.1	Shewanella baltica OS195	islandpick_19_1	676390	685131	YP_001553024	682099	682533	hypothetical protein
					YP_001553025	682533	684683	AAA ATPase
					YP_001553023	681492	682016	hypothetical protein
					YP_001553022	679411	681489	hypothetical protein
					YP_001553020	676559	677878	integrase family protein
					YP_001553021	677865	679415	integrase family protein
		islandpick_19_2	685194	716456	YP_001553041	715701	718586	YD repeat protein
					YP_001553040	710786	715405	virulence plasmid 65kDa B protein
					YP_001553039	704100	710690	hypothetical protein
					YP_001553038	700758	703043	hypothetical protein
					YP_001553037	699989	700381	hypothetical protein
					YP_001553032	695459	695803	hypothetical protein
					YP_001553033	696058	696732	hypothetical protein
					YP_001553034	696855	697709	Domain of unknown function DUF1835
					YP_001553035	697820	698926	transposase IS4 family protein
					YP_001553036	699390	699656	hypothetical protein
					YP_001553031	694698	695558	transposase IS4 family protein
					YP_001553030	692871	694037	nucleotide sugar dehydrogenase
					YP_001553028	687912	688157	ISSod3, transposase
					YP_001553029	688636	691665	hypothetical protein
					YP_001553026	685451	685726	hypothetical protein
					YP_001553027	685729	686835	transposase IS4 family protein
		islandpick_19_3	716705	755498	YP_001553067	753809	754096	transposase IS3/IS911 family protein
					YP_001553068	754512	754793	SMC domain protein
					YP_001553069	755483	756403	transposase IS4 family protein
					YP_001553065	752284	752634	hypothetical protein
					YP_001553066	752670	753317	hypothetical protein
					YP_001553063	750222	750560	transposase, IS4 family protein
					YP_001553064	751115	751453	hypothetical protein
					YP_001553061	749019	749588	OmpA domain protein transmembrane region-containing protein
					YP_001553062	749838	750107	transposase, IS4 family protein
					YP_001553060	745401	748322	Ig domain protein group 1 domain protein
					YP_001553059	743577	744674	transposase IS4 family protein
					YP_001553058	742386	742934	hypothetical protein
					YP_001553057	740529	741533	hypothetical protein
					YP_001553056	739793	740524	hypothetical protein
					YP_001553054	735869	736435	hypothetical protein
					YP_001553055	736954	739797	P pilus assembly protein porin PapC-like protein
					YP_001553053	731616	734519	Ig domain protein group 1 domain protein
					YP_001553052	727801	730740	Ig domain protein group 1 domain protein
					YP_001553049	725719	725853	transposase, IS4 family protein
					YP_001553050	726410	726832	hypothetical protein
					YP_001553051	726843	727463	putative two component transcriptional regulator, winged helix family
					YP_001553046	723615	724646	putative integrase protein
					YP_001553047	724689	724985	type II secretion system protein
					YP_001553048	725275	725607	transposase, IS4 family protein
					YP_001553043	722435	722992	Resolvase domain
					YP_001553044	722979	723221	hypothetical protein
					YP_001553045	723305	723622	putative integrase protein
					YP_001553042	719407	722268	YD repeat protein
					YP_001553041	715701	718586	YD repeat protein
		islandpick_19_4	905287	913298	YP_001553205	912575	913138	hypothetical protein
					YP_001553206	913217	913936	putative phage repressor
					YP_001553204	911817	912572	hypothetical protein
					YP_001553201	908933	909190	hypothetical protein
					YP_001553202	909190	909540	hypothetical protein
					YP_001553203	910685	911701	hypothetical protein
					YP_001553198	907957	908232	hypothetical protein
					YP_001553199	908236	908526	hypothetical protein
					YP_001553200	908560	908904	hypothetical protein
					YP_001553196	907413	907730	GP46
					YP_001553197	907730	907957	hypothetical protein
					YP_001553193	906513	906797	hypothetical protein
					YP_001553194	906881	907051	hypothetical protein
					YP_001553195	907123	907413	hypothetical protein
					YP_001553192	905612	906424	hypothetical protein
		islandpick_19_5	1716273	1725250	YP_001553870	1722992	1724488	tryptophan halogenase
					YP_001553871	1724559	1727192	TonB-dependent receptor plug
					YP_001553869	1722005	1722976	transcriptional regulator, AraC family
					YP_001553868	1720174	1721469	major facilitator superfamily MFS_1
					YP_001553867	1719335	1720174	ROK family protein
					YP_001553866	1716591	1719335	Beta-N-acetylhexosaminidase
					YP_001553865	1715972	1716397	thioesterase superfamily protein
		islandpick_19_6	2078845	2090633	YP_001554176	2090483	2091355	hypothetical protein
					YP_001554172	2087300	2088106	Integrase catalytic region
					YP_001554173	2088169	2088456	transposase IS3/IS911 family protein
					YP_001554174	2088505	2088693	hypothetical protein
					YP_001554175	2088816	2090027	peptidase M23B
					YP_001554171	2087063	2087317	hypothetical protein
					YP_001554169	2086007	2086117	transposase, IS91 family, putative
					YP_001554170	2086231	2086944	hypothetical protein
					YP_001554167	2082532	2083422	transcriptional regulator, LysR family
					YP_001554168	2083558	2084160	short-chain dehydrogenase/reductase SDR
					YP_001554166	2078863	2079387	hypothetical protein
		islandpick_19_7	2420071	2430010	YP_001554476	2429977	2430945	protein of unknown function DUF6 transmembrane
					YP_001554475	2428610	2429620	hypothetical protein
					YP_001554473	2425988	2426515	hypothetical protein
					YP_001554474	2426515	2428500	glucose-methanol-choline oxidoreductase
					YP_001554472	2424652	2425965	hypothetical protein
					YP_001554471	2422305	2423012	hypothetical protein
					YP_001554470	2420751	2422004	DNA-directed DNA polymerase
					YP_001554469	2420344	2420748	peptidase S24 and S26 domain protein
		islandpick_19_8	2525545	2534713	YP_001554553	2533945	2534397	Mor transcription activator domain protein
					YP_001554554	2534605	2535261	hypothetical protein
					YP_001554551	2533102	2533320	hypothetical protein
					YP_001554552	2533317	2533949	protein of unknown function DUF1018
					YP_001554550	2532703	2533008	hypothetical protein
					YP_001554548	2531843	2532049	hypothetical protein
					YP_001554549	2532057	2532680	hypothetical protein
					YP_001554547	2531326	2531838	hypothetical protein
					YP_001554546	2530793	2531326	hypothetical protein
					YP_001554545	2530065	2530784	prophage MuSo1, DNA transposition protein, putative
					YP_001554544	2527788	2530001	Integrase catalytic region
					YP_001554543	2526538	2527278	putative phage repressor
		islandpick_19_9	2664070	2707192	YP_001554713	2706866	2707180	hypothetical protein
					YP_001554711	2705614	2705922	transposase IS3/IS911 family protein
					YP_001554712	2706012	2706779	DNA-directed DNA polymerase
					YP_001554710	2704748	2705557	Integrase catalytic region
					YP_001554709	2702876	2703922	type III secretion protein, YscU/HrpY family
					YP_001554707	2701782	2702048	type III secretion protein, HrpO family
					YP_001554708	2702054	2702851	type III secretion protein SpaR/YscT/HrcT
					YP_001554705	2700095	2701012	hypothetical protein
					YP_001554706	2701135	2701782	Yop virulence translocation R
					YP_001554704	2699644	2700087	hypothetical protein
					YP_001554702	2697902	2699230	ATPase, FliI/YscN family
					YP_001554703	2699250	2699648	hypothetical protein
					YP_001554701	2695832	2697886	type III secretion protein, HrcV family
					YP_001554700	2695473	2695829	type III secretion apparatus
					YP_001554698	2690872	2691306	Tir chaperone family protein
					YP_001554699	2691311	2695351	SicP binding domain protein
					YP_001554697	2689563	2690588	type III secretion effector delivery regulator, TyeA family
					YP_001554695	2688222	2688899	hypothetical protein
					YP_001554696	2688899	2689549	hypothetical protein
					YP_001554693	2687135	2687473	type III secretion apparatus protein, YscI/HrpB family
					YP_001554694	2687473	2688189	type III secretion apparatus lipoprotein, YscJ/HrcJ family
					YP_001554691	2686593	2686805	type III secretion system needle protein
					YP_001554692	2686834	2687145	type III secretion system protein, SsaH family
					YP_001554690	2685885	2686580	transcriptional regulator, AraC family
					YP_001554689	2684969	2685667	hypothetical protein
					YP_001554688	2683802	2684926	hypothetical protein
					YP_001554687	2683275	2683751	type III secretion low calcium response chaperone LcrH/SycD
					YP_001554686	2681437	2683059	hypothetical protein
					YP_001554684	2680347	2680946	putative pathogenicity island effector protein
					YP_001554685	2681012	2681392	secretion system effector SseE
					YP_001554683	2678880	2680331	secretion system effector
					YP_001554681	2677609	2678406	putative secreted protein EspA
					YP_001554682	2678420	2678887	type III secretion low calcium response chaperone LcrH/SycD
[truncated: 9,408 more rows]
