# Supplementary material for: Evaluation of genomic island predictors using a comparative genomics approach
Source: BMC Bioinformatics. 2008 Aug 5;9:329. doi: 10.1186/1471-2105-9-329 (PMC2518932; doi:10.1186/1471-2105-9-329)
Supplement: Additional file 4 — All regions, with coordinates, in the negative dataset, along with overlap with other GI prediction tools. [file 1471-2105-9-329-S4.xls]

## Sheet: Sheet1
Additional file 4 - All regions, with coordinates, in the negative dataset, along with overlap with other GI prediction tools.
Region_ID	Region_Start	Region_End	Region_Length	Positive_Dataset (bp)	Positive_Dataset (%)	Negative_Dataset (bp)	Negative_Dataset (%)	SIGI-HMM (bp)	SIGI-HMM (%)	Centroid (bp)	Centroid (%)	DIMOB (bp)	DIMOB (%)	PAI_IDA (bp)	PAI_IDA (%)	DINUC (bp)	DINUC (%)	Alien_Hunter (bp)	Alien_Hunter (%)	Literature (bp)	Literature (%)
NC_009665.1, Shewanella baltica OS185 (5229686 bp)
negative_1_1	245905	259554	13650	0	0	13650	100	0	0	0	0	0	0	9096	66.6	13650	100	13650	100
negative_1_2	455187	467238	12052	0	0	12052	100	0	0	0	0	0	0	0	0	0	0	12052	100
negative_1_3	1745007	1755025	10019	0	0	10019	100	0	0	0	0	0	0	0	0	0	0	7675	76.6
negative_1_4	1798225	1813323	15099	0	0	15099	100	0	0	0	0	0	0	0	0	0	0	9407	62.3
negative_1_5	1925575	1934987	9413	0	0	9413	100	0	0	0	0	0	0	0	0	0	0	6184	65.7
negative_1_6	2990872	3001784	10913	0	0	10913	100	0	0	0	0	0	0	0	0	10913	100	9522	87.3
negative_1_7	5213182	5222929	9748	0	0	9748	100	0	0	0	0	0	0	0	0	5545	56.9	6844	70.2
Total			80894	0	0	80894	100	0	0	0	0	0	0	9096	11.2	30108	37.2	65334	80.8
NC_007606.1, Shigella dysenteriae Sd197 (4369232 bp)
negative_2_1	86389	96115	9727	0	0	9727	100	0	0	0	0	0	0	0	0	0	0	0	0
negative_2_2	109768	131794	22027	0	0	22027	100	0	0	0	0	0	0	0	0	0	0	0	0
negative_2_3	140708	149732	9025	0	0	9025	100	0	0	0	0	9020	99.9	0	0	9020	99.9	7044	78
negative_2_4	185628	209848	24221	0	0	24221	100	0	0	0	0	0	0	0	0	0	0	7660	31.6
negative_2_5	284319	293622	9304	0	0	9304	100	0	0	0	0	0	0	0	0	7257	78	0	0
negative_2_6	443427	452038	8612	0	0	8612	100	0	0	0	0	0	0	0	0	0	0	4315	50.1
negative_2_7	561214	581478	20265	0	0	20265	100	0	0	0	0	0	0	0	0	0	0	0	0
negative_2_8	620922	632325	11404	0	0	11404	100	0	0	0	0	0	0	0	0	0	0	9649	84.6
negative_2_9	644057	653258	9202	0	0	9202	100	0	0	0	0	9202	100	0	0	9202	100	4194	45.6
negative_2_10	841483	850982	9500	0	0	9500	100	0	0	0	0	0	0	0	0	0	0	0	0
negative_2_11	1237353	1245604	8252	0	0	8252	100	0	0	0	0	0	0	0	0	0	0	0	0
negative_2_12	1685255	1694485	9231	0	0	9231	100	0	0	0	0	0	0	0	0	0	0	3338	36.2
negative_2_13	1859881	1873287	13407	0	0	13407	100	0	0	0	0	0	0	0	0	0	0	0	0
negative_2_14	2122395	2142183	19789	0	0	19789	100	2265	11.4	0	0	0	0	0	0	0	0	6330	32
negative_2_15	2166906	2175933	9028	0	0	9028	100	0	0	0	0	0	0	0	0	0	0	0	0
negative_2_16	2269734	2296997	27264	0	0	27264	100	0	0	0	0	0	0	0	0	0	0	23666	86.8
negative_2_17	2309209	2319883	10675	0	0	10675	100	0	0	0	0	0	0	0	0	0	0	0	0
negative_2_18	2320477	2329324	8848	0	0	8848	100	0	0	0	0	0	0	0	0	0	0	0	0
negative_2_19	2517890	2527703	9814	0	0	9814	100	0	0	0	0	0	0	0	0	0	0	6042	61.6
negative_2_20	2808289	2816803	8515	0	0	8515	100	0	0	0	0	0	0	0	0	0	0	0	0
negative_2_21	2896274	2906057	9784	0	0	9784	100	0	0	0	0	0	0	0	0	0	0	0	0
negative_2_22	2951080	2959716	8637	0	0	8637	100	0	0	0	0	0	0	0	0	0	0	0	0
negative_2_23	3090207	3109061	18855	0	0	18855	100	0	0	0	0	0	0	0	0	13775	73.1	13105	69.5
negative_2_24	3121840	3132583	10744	0	0	10744	100	0	0	0	0	0	0	0	0	0	0	0	0
negative_2_25	3220464	3235795	15332	0	0	15332	100	0	0	9795	63.9	14650	95.6	15332	100	14650	95.6	14544	94.9
negative_2_26	3250270	3260790	10521	0	0	10521	100	0	0	0	0	0	0	0	0	0	0	0	0
negative_2_27	3409508	3427341	17834	0	0	17834	100	0	0	0	0	0	0	0	0	0	0	0	0
negative_2_28	3469081	3483564	14484	0	0	14484	100	156	1.1	12920	89.2	14484	100	13564	93.6	14484	100	14484	100
negative_2_29	3599200	3609198	9999	0	0	9999	100	0	0	0	0	4645	46.5	0	0	4645	46.5	0	0
negative_2_30	3635953	3644912	8960	0	0	8960	100	0	0	0	0	0	0	0	0	0	0	0	0
negative_2_31	3690921	3699885	8965	0	0	8965	100	0	0	0	0	0	0	0	0	0	0	0	0
negative_2_32	3738358	3751096	12739	0	0	12739	100	0	0	0	0	0	0	0	0	6943	54.5	8331	65.4
negative_2_33	4129542	4139395	9854	0	0	9854	100	0	0	0	0	3998	40.6	0	0	3998	40.6	4707	47.8
Total			414818	0	0	414818	100	2421	0.6	22715	5.5	55999	13.5	28896	7	83974	20.2	127409	30.7
NC_006350.1, Burkholderia pseudomallei K96243 chromosome 1 (4074542 bp)
negative_3_1	1054519	1070439	15921	0	0	15921	100	0	0	0	0	0	0	0	0	0	0	0	0
negative_3_2	1073326	1083040	9715	0	0	9715	100	0	0	0	0	0	0	0	0	0	0	4665	48
negative_3_3	1141236	1153943	12708	0	0	12708	100	0	0	0	0	0	0	0	0	0	0	0	0
negative_3_4	1177158	1187010	9853	0	0	9853	100	0	0	0	0	0	0	0	0	0	0	0	0
negative_3_5	1232050	1241877	9828	0	0	9828	100	0	0	0	0	0	0	0	0	0	0	676	6.9
negative_3_6	1273187	1290685	17499	0	0	17499	100	0	0	0	0	0	0	0	0	0	0	7498	42.8
negative_3_7	1337697	1347509	9813	0	0	9813	100	0	0	0	0	0	0	0	0	0	0	0	0
negative_3_8	1348195	1358533	10339	0	0	10339	100	0	0	0	0	0	0	0	0	0	0	9072	87.7
negative_3_9	1376493	1389477	12985	0	0	12985	100	0	0	0	0	0	0	0	0	0	0	11242	86.6
negative_3_10	1390057	1412580	22524	0	0	22524	100	0	0	0	0	0	0	0	0	0	0	21923	97.3
negative_3_11	1421407	1430938	9532	0	0	9532	100	0	0	2938	30.8	0	0	0	0	0	0	0	0
negative_3_12	1574578	1598640	24063	0	0	24063	100	0	0	0	0	0	0	0	0	0	0	23209	96.5
negative_3_13	2173460	2182622	9163	0	0	9163	100	0	0	0	0	0	0	0	0	0	0	6746	73.6
negative_3_14	2189208	2198874	9667	0	0	9667	100	0	0	0	0	0	0	0	0	0	0	0	0
negative_3_15	2251832	2263399	11568	0	0	11568	100	416	3.6	0	0	0	0	0	0	0	0	6521	56.4
negative_3_16	2266174	2274891	8718	0	0	8718	100	0	0	0	0	0	0	0	0	0	0	3381	38.8
negative_3_17	2281581	2294060	12480	0	0	12480	100	0	0	0	0	0	0	0	0	0	0	10470	83.9
negative_3_18	2308926	2320810	11885	0	0	11885	100	0	0	0	0	0	0	0	0	0	0	8139	68.5
negative_3_19	2909748	2920303	10556	0	0	10556	100	0	0	0	0	0	0	0	0	0	0	2168	20.5
negative_3_20	2923390	2950119	26730	0	0	26730	100	0	0	0	0	0	0	0	0	0	0	12121	45.3
negative_3_21	2958957	2971314	12358	0	0	12358	100	0	0	0	0	0	0	0	0	0	0	1782	14.4
negative_3_22	3013452	3033338	19887	0	0	19887	100	0	0	0	0	0	0	0	0	0	0	12142	61.1
negative_3_23	3033401	3042313	8913	0	0	8913	100	0	0	0	0	0	0	0	0	0	0	8913	100
negative_3_24	3043520	3052049	8530	0	0	8530	100	0	0	0	0	0	0	0	0	0	0	0	0
negative_3_25	3128726	3137542	8817	0	0	8817	100	0	0	0	0	0	0	0	0	0	0	4901	55.6
negative_3_26	3371022	3394815	23794	0	0	23794	100	0	0	0	0	0	0	0	0	0	0	12643	53.1
negative_3_27	3428166	3438517	10352	0	0	10352	100	0	0	0	0	0	0	0	0	0	0	0	0
negative_3_28	3460475	3470795	10321	0	0	10321	100	0	0	0	0	0	0	0	0	0	0	0	0
negative_3_29	3506640	3518672	12033	0	0	12033	100	0	0	0	0	0	0	0	0	0	0	0	0
negative_3_30	3529165	3555208	26044	0	0	26044	100	0	0	0	0	0	0	0	0	0	0	7195	27.6
negative_3_31	3560089	3577328	17240	0	0	17240	100	0	0	0	0	0	0	0	0	0	0	14878	86.3
negative_3_32	3583583	3596915	13333	0	0	13333	100	0	0	0	0	0	0	0	0	0	0	1615	12.1
negative_3_33	3597242	3619943	22702	0	0	22702	100	0	0	0	0	0	0	0	0	0	0	10037	44.2
negative_3_34	3630883	3653285	22403	0	0	22403	100	0	0	1118	5	0	0	0	0	0	0	0	0
negative_3_35	3724913	3745377	20465	0	0	20465	100	0	0	3088	15.1	2097	10.2	0	0	2097	10.2	3651	17.8
negative_3_36	3745775	3755529	9755	0	0	9755	100	0	0	0	0	0	0	0	0	0	0	0	0
negative_3_37	3783475	3811207	27733	0	0	27733	100	219	0.8	0	0	0	0	0	0	15454	55.7	16577	59.8
negative_3_38	3816117	3830111	13995	0	0	13995	100	381	2.7	6111	43.7	0	0	0	0	0	0	13995	100
negative_3_39	3838549	3854504	15956	0	0	15956	100	0	0	1452	9.1	0	0	0	0	0	0	509	3.2
negative_3_40	3919662	3930793	11132	0	0	11132	100	0	0	0	0	0	0	0	0	0	0	3930	35.3
negative_3_41	4020611	4030985	10375	0	0	10375	100	0	0	0	0	0	0	0	0	0	0	5295	51
negative_3_42	4031295	4051668	20374	0	0	20374	100	1974	9.7	0	0	0	0	0	0	0	0	17675	86.8
negative_3_43	4062558	4074244	11687	0	0	11687	100	0	0	0	0	0	0	0	0	0	0	5624	48.1
negative_3_44	8343	24591	16249	0	0	16249	100	0	0	0	0	0	0	0	0	0	0	10235	63
negative_3_45	182054	198361	16308	0	0	16308	100	0	0	0	0	0	0	0	0	0	0	4262	26.1
negative_3_46	210856	219288	8433	0	0	8433	100	0	0	0	0	0	0	0	0	0	0	4675	55.4
negative_3_47	268856	278147	9292	0	0	9292	100	0	0	0	0	0	0	0	0	0	0	0	0
negative_3_48	281199	292296	11098	0	0	11098	100	0	0	0	0	0	0	0	0	0	0	11098	100
negative_3_49	472381	487913	15533	0	0	15533	100	0	0	0	0	0	0	0	0	0	0	1088	7
negative_3_50	488219	504187	15969	0	0	15969	100	0	0	0	0	0	0	0	0	0	0	8750	54.8
negative_3_51	571039	580644	9606	0	0	9606	100	0	0	0	0	0	0	0	0	0	0	7123	74.2
negative_3_52	581126	595728	14603	0	0	14603	100	0	0	0	0	0	0	0	0	0	0	9326	63.9
negative_3_53	716154	733243	17090	0	0	17090	100	0	0	0	0	0	0	0	0	0	0	6138	35.9
negative_3_54	742285	754677	12393	0	0	12393	100	0	0	0	0	0	0	0	0	0	0	0	0
negative_3_55	781938	791116	9179	0	0	9179	100	0	0	0	0	0	0	0	0	0	0	0	0
negative_3_56	898613	912197	13585	0	0	13585	100	0	0	1388	10.2	1988	14.6	6388	47	1988	14.6	9966	73.4
negative_3_57	918466	933828	15363	0	0	15363	100	0	0	0	0	0	0	0	0	0	0	0	0
negative_3_58	941620	952699	11080	0	0	11080	100	0	0	0	0	0	0	0	0	0	0	6934	62.6
negative_3_59	997522	1008983	11462	0	0	11462	100	0	0	0	0	0	0	0	0	0	0	0	0
Total			830989	0	0	830989	100	2990	0.4	16095	1.9	4085	0.5	6388	0.8	19539	2.4	348788	42
NC_004431.1, Escherichia coli CFT073 (5231428 bp)
negative_4_1	52353	61368	9016	0	0	9016	100	0	0	0	0	0	0	0	0	0	0	0	0
negative_4_2	82685	92559	9875	0	0	9875	100	1853	18.8	0	0	0	0	0	0	0	0	0	0
negative_4_3	99713	111380	11668	0	0	11668	100	0	0	0	0	0	0	0	0	0	0	0	0
negative_4_4	116786	125276	8491	0	0	8491	100	0	0	0	0	0	0	0	0	0	0	0	0
negative_4_5	183941	192648	8708	0	0	8708	100	0	0	0	0	0	0	0	0	0	0	0	0
negative_4_6	195410	219617	24208	0	0	24208	100	0	0	0	0	0	0	0	0	0	0	0	0
negative_4_7	526011	537071	11061	0	0	11061	100	770	7	0	0	0	0	0	0	7501	67.8	0	0
negative_4_8	726985	738705	11721	0	0	11721	100	0	0	0	0	0	0	0	0	0	0	0	0
negative_4_9	761789	770077	8289	0	0	8289	100	0	0	0	0	0	0	0	0	0	0	0	0
negative_4_10	779568	791375	11808	0	0	11808	100	0	0	0	0	0	0	0	0	0	0	10583	89.6
negative_4_11	794099	803323	9225	0	0	9225	100	0	0	0	0	0	0	0	0	0	0	0	0
negative_4_12	980356	994965	14610	0	0	14610	100	0	0	0	0	0	0	0	0	0	0	0	0
negative_4_13	1011989	1031806	19818	0	0	19818	100	0	0	0	0	0	0	0	0	0	0	6438	32.5
negative_4_14	1048677	1060607	11931	0	0	11931	100	0	0	0	0	0	0	0	0	0	0	0	0
negative_4_15	1514021	1522815	8795	0	0	8795	100	0	0	0	0	0	0	0	0	0	0	0	0
negative_4_16	1540105	1550730	10626	0	0	10626	100	0	0	0	0	0	0	0	0	0	0	0	0
negative_4_17	1866373	1875512	9140	0	0	9140	100	0	0	0	0	0	0	0	0	0	0	0	0
negative_4_18	1911834	1920711	8878	0	0	8878	100	0	0	0	0	0	0	0	0	0	0	0	0
negative_4_19	2082322	2091159	8838	0	0	8838	100	0	0	0	0	0	0	0	0	0	0	0	0
negative_4_20	2559849	2573365	13517	0	0	13517	100	0	0	0	0	0	0	0	0	0	0	0	0
negative_4_21	2660044	2668705	8662	0	0	8662	100	0	0	0	0	0	0	0	0	0	0	0	0
negative_4_22	2672500	2689703	17204	0	0	17204	100	0	0	0	0	0	0	0	0	0	0	7335	42.6
negative_4_23	2690314	2699617	9304	0	0	9304	100	0	0	0	0	0	0	0	0	0	0	0	0
negative_4_24	2722225	2730956	8732	0	0	8732	100	0	0	0	0	0	0	0	0	0	0	0	0
negative_4_25	2793269	2802396	9128	0	0	9128	100	0	0	0	0	0	0	0	0	0	0	0	0
negative_4_26	2922933	2932124	9192	0	0	9192	100	0	0	0	0	0	0	0	0	0	0	0	0
negative_4_27	2952660	2961477	8818	0	0	8818	100	0	0	0	0	0	0	0	0	0	0	0	0
negative_4_28	3006823	3016352	9530	0	0	9530	100	0	0	0	0	0	0	0	0	0	0	0	0
negative_4_29	3331301	3340495	9195	0	0	9195	100	0	0	0	0	0	0	0	0	0	0	0	0
negative_4_30	3342121	3352742	10622	0	0	10622	100	318	3	0	0	0	0	0	0	0	0	0	0
negative_4_31	3379878	3389355	9478	0	0	9478	100	0	0	0	0	0	0	0	0	0	0	0	0
negative_4_32	3734391	3751983	17593	0	0	17593	100	4666	26.5	0	0	0	0	0	0	11553	65.7	0	0
negative_4_33	3764068	3774827	10760	0	0	10760	100	0	0	0	0	0	0	0	0	0	0	0	0
negative_4_34	3811974	3826853	14880	0	0	14880	100	0	0	0	0	0	0	0	0	0	0	0	0
negative_4_35	3869424	3884733	15310	0	0	15310	100	1079	7	0	0	0	0	0	0	12501	81.7	9254	60.4
negative_4_36	3915902	3927744	11843	0	0	11843	100	0	0	0	0	0	0	0	0	0	0	0	0
negative_4_37	3938863	3956707	17845	0	0	17845	100	0	0	0	0	0	0	0	0	0	0	0	0
negative_4_38	3970888	3982414	11527	0	0	11527	100	0	0	0	0	0	0	0	0	0	0	0	0
negative_4_39	4000119	4008613	8495	0	0	8495	100	0	0	0	0	0	0	0	0	0	0	5	0.1
negative_4_40	4416535	4429270	12736	0	0	12736	100	0	0	0	0	0	0	0	0	5387	42.3	7932	62.3
negative_4_41	4449023	4460763	11741	0	0	11741	100	0	0	0	0	0	0	0	0	0	0	9168	78.1
negative_4_42	4575389	4585433	10045	0	0	10045	100	595	5.9	0	0	0	0	0	0	0	0	0	0
negative_4_43	4707353	4721706	14354	0	0	14354	100	0	0	0	0	0	0	0	0	14354	100	13495	94
negative_4_44	5005175	5016035	10861	0	0	10861	100	0	0	0	0	0	0	0	0	7204	66.3	0	0
negative_4_45	5195108	5210272	15165	0	0	15165	100	0	0	0	0	0	0	0	0	0	0	0	0
Total			523243	0	0	523243	100	9281	1.8	0	0	0	0	0	0	58500	11.2	64210	12.3
NC_003485.1, Streptococcus pyogenes MGAS8232 (1895017 bp)
negative_5_1	16557	29749	13193	0	0	13193	100	0	0	0	0	0	0	13193	100	0	0	13193	100
negative_5_2	32991	45666	12676	0	0	12676	100	0	0	0	0	0	0	2010	15.9	0	0	12676	100
negative_5_3	54081	62820	8740	0	0	8740	100	0	0	0	0	0	0	0	0	1352	15.5	8740	100
negative_5_4	63460	79191	15732	0	0	15732	100	0	0	0	0	0	0	14191	90.2	15732	100	15732	100
negative_5_5	87694	103161	15468	0	0	15468	100	0	0	0	0	0	0	0	0	14363	92.9	7216	46.7
negative_5_6	238404	248461	10058	0	0	10058	100	0	0	0	0	0	0	0	0	0	0	8428	83.8
negative_5_7	993940	1010730	16791	0	0	16791	100	0	0	0	0	0	0	0	0	0	0	0	0
negative_5_8	1089331	1097855	8525	0	0	8525	100	0	0	0	0	0	0	0	0	0	0	0	0
negative_5_9	1572133	1585579	13447	0	0	13447	100	0	0	0	0	0	0	0	0	0	0	5444	40.5
negative_5_10	1609197	1617572	8376	0	0	8376	100	0	0	0	0	0	0	0	0	0	0	0	0
negative_5_11	1814582	1829426	14845	0	0	14845	100	0	0	0	0	0	0	0	0	0	0	3229	21.8
negative_5_12	1830257	1841880	11624	0	0	11624	100	0	0	0	0	0	0	0	0	0	0	6258	53.8
negative_5_13	1855977	1871715	15739	0	0	15739	100	0	0	0	0	0	0	0	0	0	0	4120	26.2
Total			165214	0	0	165214	100	0	0	0	0	0	0	29394	17.8	31447	19	85036	51.5
NC_008543.1, Burkholderia cenocepacia HI2424 chromosome 2 (2998664 bp)
negative_6_1	2102695	2115722	13028	0	0	13028	100	0	0	0	0	0	0	0	0	0	0	10939	84
negative_6_2	2194349	2202743	8395	0	0	8395	100	0	0	0	0	0	0	0	0	0	0	7148	85.1
negative_6_3	2349773	2364714	14942	0	0	14942	100	0	0	0	0	0	0	0	0	0	0	0	0
negative_6_4	2374299	2402370	28072	0	0	28072	100	0	0	11702	41.7	0	0	0	0	0	0	7918	28.2
negative_6_5	2423019	2435331	12313	0	0	12313	100	514	4.2	0	0	0	0	0	0	0	0	489	4
negative_6_6	2440587	2448632	8046	0	0	8046	100	0	0	0	0	0	0	0	0	0	0	5886	73.2
negative_6_7	2615711	2637212	21502	0	0	21502	100	369	1.7	0	0	0	0	0	0	0	0	0	0
negative_6_8	2640352	2663881	23530	0	0	23530	100	0	0	0	0	0	0	0	0	7748	32.9	10133	43.1
negative_6_9	2799973	2811801	11829	0	0	11829	100	731	6.2	0	0	0	0	0	0	0	0	428	3.6
negative_6_10	2859836	2876940	17105	0	0	17105	100	0	0	0	0	0	0	0	0	0	0	2719	15.9
negative_6_11	389692	400300	10609	0	0	10609	100	291	2.7	0	0	0	0	0	0	0	0	0	0
negative_6_12	506819	515976	9158	0	0	9158	100	0	0	0	0	0	0	0	0	0	0	8684	94.8
negative_6_13	636996	649701	12706	0	0	12706	100	21	0.2	0	0	0	0	0	0	0	0	0	0
negative_6_14	679349	697997	18649	0	0	18649	100	42	0.2	0	0	0	0	0	0	0	0	0	0
negative_6_15	714262	731562	17301	0	0	17301	100	0	0	0	0	0	0	0	0	0	0	3949	22.8
negative_6_16	731747	753338	21592	0	0	21592	100	0	0	0	0	0	0	0	0	0	0	12102	56
negative_6_17	802118	820348	18231	0	0	18231	100	0	0	0	0	0	0	0	0	0	0	17067	93.6
negative_6_18	834645	848959	14315	0	0	14315	100	1	0	0	0	0	0	0	0	0	0	3831	26.8
negative_6_19	867103	880038	12936	0	0	12936	100	0	0	0	0	0	0	0	0	0	0	8099	62.6
negative_6_20	1010462	1019865	9404	0	0	9404	100	0	0	0	0	0	0	0	0	0	0	43	0.5
negative_6_21	1026245	1035228	8984	0	0	8984	100	0	0	0	0	0	0	0	0	0	0	6840	76.1
negative_6_22	1073820	1083204	9385	0	0	9385	100	0	0	0	0	0	0	0	0	0	0	0	0
negative_6_23	1132909	1145706	12798	0	0	12798	100	0	0	0	0	0	0	0	0	0	0	2777	21.7
negative_6_24	1159300	1170519	11220	0	0	11220	100	0	0	0	0	0	0	0	0	0	0	5405	48.2
negative_6_25	1185257	1196665	11409	0	0	11409	100	0	0	0	0	0	0	0	0	0	0	0	0
negative_6_26	1288354	1301260	12907	0	0	12907	100	0	0	0	0	0	0	0	0	0	0	0	0
negative_6_27	1326600	1335143	8544	0	0	8544	100	1587	18.6	0	0	0	0	0	0	0	0	0	0
negative_6_28	1455047	1467741	12695	0	0	12695	100	0	0	0	0	0	0	0	0	0	0	0	0
negative_6_29	1480823	1489994	9172	0	0	9172	100	0	0	0	0	0	0	0	0	0	0	0	0
negative_6_30	1510570	1524478	13909	0	0	13909	100	0	0	0	0	0	0	0	0	0	0	0	0
negative_6_31	1666154	1674669	8516	0	0	8516	100	0	0	0	0	0	0	0	0	0	0	0	0
negative_6_32	1965807	1978253	12447	0	0	12447	100	0	0	0	0	0	0	0	0	0	0	0	0
negative_6_33	2060285	2070524	10240	0	0	10240	100	0	0	0	0	0	0	0	0	0	0	4556	44.5
Total			445889	0	0	445889	100	3556	0.8	11702	2.6	0	0	0	0	7748	1.7	119013	26.7
NC_003997.3, Bacillus anthracis str. Ames (5227293 bp)
negative_7_1	373	82209	81837	0	0	81837	100	0	0	34209	41.8	0	0	0	0	0	0	19737	24.1
negative_7_2	87059	150653	63595	0	0	63595	100	0	0	47595	74.8	0	0	40000	62.9	28474	44.8	44136	69.4
negative_7_3	150804	159739	8936	0	0	8936	100	0	0	5197	58.2	0	0	0	0	0	0	3891	43.5
negative_7_4	184497	192843	8347	0	0	8347	100	0	0	0	0	0	0	0	0	0	0	0	0
negative_7_5	237606	260501	22896	0	0	22896	100	0	0	16000	69.9	0	0	0	0	0	0	8100	35.4
negative_7_6	262457	272911	10455	0	0	10455	100	0	0	10455	100	0	0	7911	75.7	7926	75.8	10455	100
negative_7_7	295230	307139	11910	0	0	11910	100	0	0	4771	40.1	0	0	0	0	0	0	11910	100
negative_7_8	308550	319278	10729	0	0	10729	100	0	0	0	0	0	0	0	0	0	0	0	0
negative_7_9	370323	380768	10446	0	0	10446	100	0	0	0	0	0	0	0	0	0	0	0	0
negative_7_10	403991	415800	11810	0	0	11810	100	0	0	0	0	0	0	0	0	0	0	0	0
negative_7_11	429240	438285	9046	0	0	9046	100	0	0	0	0	0	0	0	0	0	0	0	0
negative_7_12	438792	447088	8297	0	0	8297	100	0	0	0	0	0	0	0	0	0	0	0	0
negative_7_13	516081	531614	15534	0	0	15534	100	0	0	3614	23.3	0	0	0	0	0	0	0	0
negative_7_14	678080	688564	10485	0	0	10485	100	0	0	0	0	0	0	0	0	0	0	0	0
negative_7_15	752259	770221	17963	0	0	17963	100	0	0	1742	9.7	0	0	0	0	0	0	0	0
negative_7_16	859071	871215	12145	0	0	12145	100	0	0	0	0	0	0	0	0	0	0	4524	37.2
negative_7_17	1110640	1119705	9066	0	0	9066	100	0	0	0	0	0	0	0	0	9066	100	7210	79.5
negative_7_18	1119710	1128411	8702	0	0	8702	100	0	0	0	0	0	0	0	0	3408	39.2	0	0
negative_7_19	1138035	1146763	8729	0	0	8729	100	0	0	0	0	0	0	0	0	1953	22.4	0	0
negative_7_20	1146954	1177801	30848	0	0	30848	100	174	0.6	0	0	0	0	0	0	323	1	5405	17.5
negative_7_21	1252953	1266485	13533	0	0	13533	100	0	0	0	0	0	0	0	0	0	0	0	0
negative_7_22	1266994	1276109	9116	0	0	9116	100	0	0	0	0	0	0	0	0	0	0	0	0
negative_7_23	1276445	1285344	8900	0	0	8900	100	0	0	0	0	0	0	0	0	0	0	0	0
negative_7_24	1315948	1325935	9988	0	0	9988	100	0	0	0	0	0	0	0	0	0	0	0	0
negative_7_25	1339473	1376936	37464	0	0	37464	100	0	0	0	0	0	0	0	0	0	0	8419	22.5
negative_7_26	1387263	1395488	8226	0	0	8226	100	0	0	0	0	0	0	0	0	0	0	0	0
negative_7_27	1404770	1454987	50218	0	0	50218	100	0	0	0	0	0	0	0	0	0	0	0	0
negative_7_28	1471398	1480729	9332	0	0	9332	100	0	0	0	0	0	0	0	0	0	0	0	0
negative_7_29	1497458	1507875	10418	0	0	10418	100	0	0	0	0	0	0	0	0	0	0	0	0
negative_7_30	1565164	1573295	8132	0	0	8132	100	0	0	0	0	0	0	0	0	2153	26.5	0	0
negative_7_31	1580802	1594521	13720	0	0	13720	100	0	0	0	0	0	0	0	0	0	0	576	4.2
negative_7_32	1607942	1617929	9988	0	0	9988	100	0	0	0	0	0	0	0	0	8282	82.9	6358	63.7
negative_7_33	1918195	1928795	10601	0	0	10601	100	0	0	0	0	0	0	0	0	0	0	0	0
negative_7_34	1929591	1940737	11147	0	0	11147	100	0	0	0	0	0	0	0	0	0	0	0	0
negative_7_35	2087824	2102096	14273	0	0	14273	100	0	0	0	0	0	0	0	0	0	0	0	0
negative_7_36	2137803	2149893	12091	0	0	12091	100	0	0	0	0	0	0	0	0	0	0	0	0
negative_7_37	2182227	2197376	15150	0	0	15150	100	0	0	0	0	0	0	0	0	4467	29.5	0	0
negative_7_38	2203537	2218495	14959	0	0	14959	100	0	0	0	0	0	0	0	0	0	0	0	0
negative_7_39	2369274	2378375	9102	0	0	9102	100	0	0	0	0	0	0	0	0	0	0	0	0
negative_7_40	3362415	3377709	15295	0	0	15295	100	0	0	0	0	0	0	0	0	0	0	0	0
negative_7_41	3575345	3590691	15347	0	0	15347	100	0	0	0	0	0	0	0	0	0	0	0	0
negative_7_42	3591018	3607917	16900	0	0	16900	100	0	0	0	0	0	0	0	0	0	0	0	0
negative_7_43	3615168	3692765	77598	0	0	77598	100	0	0	0	0	0	0	0	0	9597	12.4	30920	39.8
negative_7_44	3699421	3745615	46195	0	0	46195	100	0	0	0	0	0	0	0	0	0	0	10784	23.3
negative_7_45	3789721	3800396	10676	0	0	10676	100	0	0	0	0	0	0	0	0	2299	21.5	0	0
negative_7_46	3801606	3854250	52645	0	0	52645	100	0	0	0	0	0	0	0	0	9286	17.6	4849	9.2
negative_7_47	3859141	3873707	14567	0	0	14567	100	0	0	0	0	0	0	0	0	0	0	0	0
negative_7_48	3888490	3929481	40992	0	0	40992	100	189	0.5	0	0	0	0	0	0	0	0	0	0
negative_7_49	3929975	3946069	16095	0	0	16095	100	0	0	0	0	0	0	0	0	0	0	0	0
negative_7_50	3951371	3970709	19339	0	0	19339	100	0	0	0	0	0	0	0	0	0	0	0	0
negative_7_51	3971631	3981805	10175	0	0	10175	100	0	0	0	0	0	0	0	0	0	0	0	0
negative_7_52	3993770	4007053	13284	0	0	13284	100	0	0	0	0	0	0	0	0	0	0	8008	60.3
negative_7_53	4008970	4030653	21684	0	0	21684	100	0	0	0	0	0	0	0	0	0	0	0	0
negative_7_54	4045963	4058352	12390	0	0	12390	100	0	0	0	0	0	0	0	0	0	0	0	0
negative_7_55	4068509	4121948	53440	0	0	53440	100	0	0	0	0	0	0	0	0	0	0	0	0
negative_7_56	4121954	4150619	28666	0	0	28666	100	0	0	0	0	0	0	0	0	0	0	6995	24.4
negative_7_57	4185642	4205474	19833	0	0	19833	100	0	0	0	0	0	0	0	0	3159	15.9	14964	75.5
negative_7_58	4211295	4221794	10500	0	0	10500	100	0	0	0	0	0	0	0	0	10	0.1	4593	43.7
negative_7_59	4231489	4240609	9121	0	0	9121	100	0	0	0	0	0	0	0	0	0	0	5627	61.7
negative_7_60	4241026	4259509	18484	0	0	18484	100	0	0	0	0	0	0	0	0	0	0	6063	32.8
negative_7_61	4266560	4275471	8912	0	0	8912	100	0	0	0	0	0	0	0	0	0	0	2166	24.3
negative_7_62	4276211	4285920	9710	0	0	9710	100	0	0	0	0	0	0	0	0	0	0	7662	78.9
negative_7_63	4316409	4326321	9913	0	0	9913	100	0	0	0	0	0	0	0	0	0	0	0	0
negative_7_64	4374469	4383651	9183	0	0	9183	100	0	0	0	0	0	0	0	0	7355	80.1	9132	99.4
negative_7_65	4383701	4404878	21178	0	0	21178	100	0	0	0	0	0	0	0	0	957	4.5	0	0
negative_7_66	4405716	4419270	13555	0	0	13555	100	0	0	0	0	0	0	0	0	0	0	6933	51.1
negative_7_67	4429979	4439220	9242	0	0	9242	100	0	0	0	0	0	0	0	0	0	0	0	0
negative_7_68	4491657	4508434	16778	0	0	16778	100	0	0	0	0	0	0	0	0	0	0	7715	46
negative_7_69	4627254	4638116	10863	0	0	10863	100	0	0	0	0	0	0	0	0	0	0	7490	68.9
negative_7_70	4638131	4647934	9804	0	0	9804	100	0	0	3934	40.1	0	0	0	0	0	0	0	0
negative_7_71	4657269	4674172	16904	0	0	16904	100	0	0	4732	28	0	0	0	0	5885	34.8	0	0
negative_7_72	4751936	4763853	11918	0	0	11918	100	0	0	0	0	0	0	0	0	0	0	7425	62.3
negative_7_73	4858425	4867364	8940	0	0	8940	100	0	0	0	0	0	0	0	0	8682	97.1	8940	100
negative_7_74	4867547	4884013	16467	0	0	16467	100	0	0	0	0	0	0	0	0	0	0	8401	51
negative_7_75	4900562	4914465	13904	0	0	13904	100	0	0	0	0	0	0	0	0	0	0	10973	78.9
negative_7_76	4955907	4969771	13865	0	0	13865	100	0	0	0	0	0	0	0	0	0	0	0	0
negative_7_77	5014404	5031614	17211	0	0	17211	100	0	0	0	0	0	0	0	0	9042	52.5	9010	52.4
negative_7_78	5034261	5049512	15252	0	0	15252	100	0	0	0	0	0	0	0	0	0	0	7516	49.3
negative_7_79	5051823	5076999	25177	0	0	25177	100	0	0	0	0	0	0	0	0	0	0	21929	87.1
negative_7_80	5099694	5111716	12023	0	0	12023	100	0	0	0	0	0	0	0	0	0	0	0	0
negative_7_81	5111914	5120715	8802	0	0	8802	100	0	0	0	0	0	0	0	0	0	0	0	0
negative_7_82	5170630	5182490	11861	0	0	11861	100	0	0	0	0	0	0	0	0	0	0	0	0
negative_7_83	5199060	5227176	28117	0	0	28117	100	0	0	0	0	0	0	0	0	0	0	10841	38.6
Total			1490939	0	0	1490939	100	363	0	132249	8.9	0	0	47911	3.2	122324	8.2	349657	23.5
NC_010334.1, Shewanella halifaxensis HAW-EB4 (5226917 bp)
negative_8_1	1294606	1303142	8537	0	0	8537	100	0	0	0	0	0	0	0	0	0	0	0	0
negative_8_2	1312126	1325908	13783	0	0	13783	100	0	0	0	0	0	0	0	0	0	0	0	0
negative_8_3	2056353	2066221	9869	0	0	9869	100	0	0	0	0	0	0	0	0	0	0	0	0
negative_8_4	2853098	2863719	10622	0	0	10622	100	0	0	0	0	0	0	0	0	0	0	0	0
negative_8_5	2988700	2998344	9645	0	0	9645	100	0	0	0	0	0	0	0	0	0	0	7964	82.6
negative_8_6	3227328	3236424	9097	0	0	9097	100	0	0	0	0	0	0	0	0	0	0	7960	87.5
negative_8_7	3355488	3365750	10263	0	0	10263	100	0	0	0	0	0	0	0	0	6174	60.2	0	0
negative_8_8	3616280	3626193	9914	0	0	9914	100	0	0	0	0	0	0	0	0	0	0	0	0
negative_8_9	3824086	3833850	9765	0	0	9765	100	0	0	0	0	0	0	0	0	0	0	5307	54.3
negative_8_10	4960574	4973119	12546	0	0	12546	100	0	0	0	0	0	0	0	0	0	0	0	0
negative_8_11	5006559	5047452	40894	0	0	40894	100	0	0	20000	48.9	0	0	32452	79.4	36495	89.2	35983	88
negative_8_12	5047584	5057618	10035	0	0	10035	100	0	0	0	0	0	0	2417	24.1	0	0	5447	54.3
negative_8_13	5206556	5217562	11007	0	0	11007	100	0	0	0	0	0	0	0	0	5693	51.7	4466	40.6
Total			165977	0	0	165977	100	0	0	20000	12	0	0	34869	21	48362	29.1	67127	40.4
NC_004722.1, Bacillus cereus ATCC 14579 (5411809 bp)
negative_9_1	247	82001	81755	0	0	81755	100	0	0	30001	36.7	0	0	7001	8.6	0	0	19044	23.3
negative_9_2	92557	156307	63751	0	0	63751	100	0	0	35751	56.1	0	0	47444	74.4	31697	49.7	48359	75.9
negative_9_3	156458	165386	8929	0	0	8929	100	0	0	3543	39.7	0	0	0	0	0	0	329	3.7
negative_9_4	181967	190324	8358	0	0	8358	100	216	2.6	0	0	0	0	0	0	0	0	0	0
negative_9_5	236524	259461	22938	0	0	22938	100	0	0	14000	61	0	0	0	0	0	0	8153	35.5
negative_9_6	298642	310582	11941	0	0	11941	100	0	0	1359	11.4	0	0	0	0	0	0	8361	70
negative_9_7	312295	323045	10751	0	0	10751	100	0	0	0	0	0	0	0	0	0	0	0	0
negative_9_8	374185	384394	10210	0	0	10210	100	0	0	0	0	0	0	0	0	0	0	0	0
negative_9_9	416913	428490	11578	0	0	11578	100	0	0	0	0	0	0	0	0	0	0	5467	47.2
negative_9_10	442261	451349	9089	0	0	9089	100	0	0	0	0	0	0	0	0	0	0	0	0
negative_9_11	451877	460172	8296	0	0	8296	100	0	0	0	0	0	0	0	0	0	0	0	0
negative_9_12	493016	508786	15771	0	0	15771	100	0	0	2786	17.7	0	0	0	0	0	0	0	0
negative_9_13	651774	661996	10223	0	0	10223	100	0	0	0	0	0	0	0	0	0	0	0	0
negative_9_14	729276	747238	17963	0	0	17963	100	0	0	0	0	0	0	0	0	0	0	0	0
negative_9_15	846170	858438	12269	0	0	12269	100	0	0	0	0	0	0	0	0	0	0	0	0
negative_9_16	3875634	3918258	42625	0	0	42625	100	0	0	0	0	0	0	0	0	0	0	0	0
negative_9_17	3919475	3972210	52736	0	0	52736	100	0	0	0	0	0	0	0	0	4507	8.5	9544	18.1
negative_9_18	3976993	3991539	14547	0	0	14547	100	0	0	0	0	0	0	0	0	0	0	0	0
negative_9_19	4005616	4047701	42086	0	0	42086	100	0	0	0	0	0	0	0	0	0	0	7388	17.6
negative_9_20	4048895	4065060	16166	0	0	16166	100	0	0	0	0	0	0	0	0	0	0	6673	41.3
negative_9_21	4070365	4089728	19364	0	0	19364	100	0	0	0	0	0	0	0	0	0	0	0	0
negative_9_22	4090620	4100797	10178	0	0	10178	100	0	0	0	0	0	0	0	0	0	0	0	0
negative_9_23	4118226	4131513	13288	0	0	13288	100	0	0	0	0	0	0	0	0	0	0	8115	61.1
negative_9_24	4132495	4154167	21673	0	0	21673	100	0	0	0	0	0	0	0	0	0	0	0	0
negative_9_25	4171251	4183702	12452	0	0	12452	100	0	0	0	0	0	0	0	0	0	0	0	0
negative_9_26	4193944	4242453	48510	0	0	48510	100	0	0	0	0	0	0	0	0	0	0	0	0
negative_9_27	5383567	5411568	28002	0	0	28002	100	0	0	0	0	0	0	0	0	0	0	0	0
Total			625449	0	0	625449	100	216	0	87440	14	0	0	54445	8.7	36204	5.8	121433	19.4
NC_004606.1, Streptococcus pyogenes SSI-1 (1894275 bp)
negative_10_1	28649	39782	11134	0	0	11134	100	0	0	0	0	0	0	0	0	0	0	9485	85.2
negative_10_2	48315	73300	24986	0	0	24986	100	0	0	0	0	0	0	13300	53.2	14832	59.4	24986	100
negative_10_3	84257	104966	20710	0	0	20710	100	0	0	0	0	0	0	0	0	11890	57.4	7221	34.9
negative_10_4	230500	242089	11590	0	0	11590	100	0	0	0	0	0	0	0	0	0	0	0	0
negative_10_5	1038433	1050104	11672	0	0	11672	100	0	0	0	0	0	0	0	0	0	0	9484	81.3
negative_10_6	1060580	1077371	16792	0	0	16792	100	0	0	0	0	0	0	0	0	0	0	2694	16
negative_10_7	1814697	1829370	14674	0	0	14674	100	0	0	0	0	0	0	0	0	0	0	3801	25.9
negative_10_8	1830372	1842601	12230	0	0	12230	100	0	0	0	0	0	0	0	0	294	2.4	933	7.6
negative_10_9	1862189	1870792	8604	0	0	8604	100	0	0	0	0	0	0	0	0	0	0	4120	47.9
Total			132392	0	0	132392	100	0	0	0	0	0	0	13300	10	27016	20.4	62724	47.4
NC_010322.1, Pseudomonas putida GB-1 (6078430 bp)
negative_11_1	493057	505725	12669	0	0	12669	100	0	0	0	0	0	0	0	0	0	0	6129	48.4
negative_11_2	551503	584368	32866	0	0	32866	100	0	0	498	1.5	0	0	28498	86.7	32866	100	30589	93.1
negative_11_3	740811	748965	8155	0	0	8155	100	505	6.2	0	0	0	0	0	0	0	0	0	0
negative_11_4	1014119	1024734	10616	0	0	10616	100	0	0	0	0	0	0	0	0	5932	55.9	0	0
negative_11_5	1096885	1108953	12069	0	0	12069	100	0	0	0	0	0	0	0	0	0	0	0	0
negative_11_6	1303292	1315878	12587	0	0	12587	100	0	0	0	0	0	0	0	0	0	0	2079	16.5
negative_11_7	1315952	1327409	11458	0	0	11458	100	0	0	0	0	0	0	0	0	0	0	6186	54
negative_11_8	1665738	1678191	12454	0	0	12454	100	0	0	0	0	0	0	0	0	5874	47.2	0	0
negative_11_9	4106271	4118567	12297	0	0	12297	100	0	0	0	0	0	0	0	0	0	0	9175	74.6
negative_11_10	4346753	4359428	12676	0	0	12676	100	0	0	0	0	0	0	0	0	0	0	8791	69.4
negative_11_11	4691932	4703466	11535	0	0	11535	100	0	0	0	0	0	0	0	0	11397	98.8	5706	49.5
negative_11_12	5042313	5066308	23996	0	0	23996	100	0	0	0	0	0	0	0	0	0	0	3215	13.4
negative_11_13	5260515	5272309	11795	0	0	11795	100	399	3.4	0	0	0	0	0	0	10297	87.3	3351	28.4
negative_11_14	5640671	5649701	9031	0	0	9031	100	0	0	0	0	0	0	0	0	0	0	0	0
negative_11_15	5732563	5748489	15927	0	0	15927	100	2422	15.2	0	0	0	0	0	0	0	0	0	0
negative_11_16	6059552	6069237	9686	0	0	9686	100	0	0	449	4.6	9165	94.6	5449	56.3	9165	94.6	9686	100
Total			219817	0	0	219817	100	3326	1.5	947	0.4	9165	4.2	33947	15.4	75531	34.4	84907	38.6
NC_007384.1, Shigella sonnei Ss046 (4825265 bp)
negative_12_1	73797	86245	12449	0	0	12449	100	0	0	0	0	0	0	0	0	0	0	0	0
negative_12_2	87408	97629	10222	0	0	10222	100	87	0.9	0	0	0	0	0	0	0	0	0	0
negative_12_3	98449	120484	22036	0	0	22036	100	0	0	0	0	0	0	0	0	0	0	11275	51.2
negative_12_4	121019	129364	8346	0	0	8346	100	0	0	0	0	0	0	0	0	0	0	0	0
negative_12_5	129405	138624	9220	0	0	9220	100	0	0	0	0	0	0	0	0	0	0	7239	78.5
negative_12_6	178923	187388	8466	0	0	8466	100	0	0	0	0	0	0	0	0	0	0	3159	37.3
negative_12_7	200319	224525	24207	0	0	24207	100	0	0	0	0	0	0	0	0	0	0	14229	58.8
negative_12_8	440883	451142	10260	0	0	10260	100	0	0	0	0	7874	76.7	0	0	7874	76.7	0	0
negative_12_9	471126	482083	10958	0	0	10958	100	0	0	0	0	0	0	0	0	0	0	6662	60.8
negative_12_10	652938	661778	8841	0	0	8841	100	0	0	0	0	0	0	0	0	0	0	0	0
negative_12_11	662381	673056	10676	0	0	10676	100	0	0	0	0	0	0	0	0	0	0	0	0
negative_12_12	714086	725489	11404	0	0	11404	100	0	0	0	0	0	0	0	0	0	0	11404	100
negative_12_13	731861	741188	9328	0	0	9328	100	0	0	0	0	6448	69.1	0	0	6448	69.1	4751	50.9
negative_12_14	832142	841134	8993	0	0	8993	100	0	0	0	0	0	0	0	0	0	0	0	0
negative_12_15	939980	953508	13529	0	0	13529	100	0	0	0	0	0	0	0	0	0	0	0	0
negative_12_16	976732	996530	19799	0	0	19799	100	0	0	0	0	0	0	0	0	0	0	6097	30.8
negative_12_17	1187968	1201305	13338	0	0	13338	100	0	0	0	0	0	0	0	0	0	0	0	0
negative_12_18	1412219	1421416	9198	0	0	9198	100	0	0	0	0	0	0	0	0	0	0	4104	44.6
negative_12_19	1598862	1607501	8640	0	0	8640	100	0	0	0	0	0	0	0	0	0	0	0	0
negative_12_20	1965249	1973492	8244	0	0	8244	100	0	0	0	0	0	0	0	0	0	0	0	0
negative_12_21	2029785	2039703	9919	0	0	9919	100	0	0	216	2.2	0	0	216	2.2	0	0	9856	99.4
negative_12_22	2226387	2236855	10469	0	0	10469	100	0	0	0	0	0	0	0	0	0	0	9575	91.5
negative_12_23	2346088	2355556	9469	0	0	9469	100	0	0	0	0	0	0	0	0	0	0	0	0
negative_12_24	2460994	2488236	27243	0	0	27243	100	0	0	0	0	0	0	0	0	0	0	18441	67.7
negative_12_25	2500472	2508915	8444	0	0	8444	100	0	0	0	0	0	0	0	0	0	0	0	0
negative_12_26	2757374	2767479	10106	0	0	10106	100	0	0	0	0	0	0	0	0	0	0	0	0
negative_12_27	3091268	3100568	9301	0	0	9301	100	0	0	0	0	0	0	0	0	0	0	0	0
negative_12_28	3118812	3129790	10979	0	0	10979	100	0	0	0	0	0	0	0	0	0	0	0	0
negative_12_29	3204134	3213226	9093	0	0	9093	100	0	0	0	0	0	0	0	0	0	0	0	0
negative_12_30	3215973	3226893	10921	0	0	10921	100	0	0	0	0	0	0	0	0	0	0	0	0
negative_12_31	3255597	3265820	10224	0	0	10224	100	0	0	0	0	0	0	0	0	0	0	2443	23.9
negative_12_32	3476308	3495288	18981	0	0	18981	100	0	0	0	0	13775	72.6	0	0	13775	72.6	13738	72.4
negative_12_33	3509600	3519744	10145	0	0	10145	100	0	0	0	0	0	0	0	0	0	0	0	0
negative_12_34	3608541	3626155	17615	0	0	17615	100	1079	6.1	0	0	14922	84.7	11155	63.3	14922	84.7	14788	84
negative_12_35	3645201	3655789	10589	0	0	10589	100	0	0	0	0	0	0	0	0	0	0	0	0
negative_12_36	3679701	3693452	13752	0	0	13752	100	0	0	0	0	0	0	0	0	0	0	0	0
negative_12_37	3877144	3885917	8774	0	0	8774	100	0	0	0	0	0	0	0	0	0	0	0	0
negative_12_38	4084155	4096968	12814	0	0	12814	100	0	0	0	0	7018	54.8	0	0	7018	54.8	9962	77.7
negative_12_39	4173455	4184505	11051	0	0	11051	100	0	0	0	0	0	0	0	0	0	0	0	0
negative_12_40	4232807	4241766	8960	0	0	8960	100	0	0	0	0	0	0	0	0	0	0	0	0
negative_12_41	4261996	4276839	14844	0	0	14844	100	0	0	0	0	7855	52.9	0	0	7855	52.9	2014	13.6
negative_12_42	4333215	4341308	8094	0	0	8094	100	0	0	0	0	0	0	0	0	0	0	5429	67.1
negative_12_43	4394236	4408738	14503	0	0	14503	100	0	0	10738	74	0	0	13738	94.7	14503	100	14457	99.7
negative_12_44	4618909	4631134	12226	0	0	12226	100	0	0	0	0	0	0	0	0	3999	32.7	11756	96.2
Total			526670	0	0	526670	100	1166	0.2	10954	2.1	57892	11	25109	4.8	76394	14.5	181379	34.4
NC_008819.1, Prochlorococcus marinus str. NATL1A (1864731 bp)
negative_13_1	4593	25702	21110	0	0	21110	100	0	0	0	0	0	0	0	0	0	0	10046	47.6
negative_13_2	145817	157255	11439	0	0	11439	100	0	0	0	0	0	0	0	0	0	0	0	0
negative_13_3	198860	208739	9880	0	0	9880	100	0	0	0	0	0	0	0	0	0	0	8558	86.6
negative_13_4	253455	273245	19791	0	0	19791	100	0	0	0	0	0	0	0	0	3908	19.7	11906	60.2
negative_13_5	327282	338109	10828	0	0	10828	100	0	0	0	0	0	0	0	0	0	0	9684	89.4
negative_13_6	338567	351490	12924	0	0	12924	100	0	0	0	0	0	0	0	0	0	0	9165	70.9
negative_13_7	377578	391757	14180	0	0	14180	100	0	0	11757	82.9	0	0	0	0	0	0	13212	93.2
negative_13_8	451744	463076	11333	0	0	11333	100	0	0	0	0	0	0	0	0	0	0	4639	40.9
negative_13_9	463080	473984	10905	0	0	10905	100	0	0	0	0	0	0	0	0	0	0	8801	80.7
negative_13_10	552663	563471	10809	0	0	10809	100	0	0	0	0	0	0	0	0	2524	23.4	3648	33.7
negative_13_11	1231928	1251601	19674	0	0	19674	100	0	0	0	0	0	0	0	0	0	0	5933	30.2
negative_13_12	1373236	1381749	8514	0	0	8514	100	0	0	0	0	0	0	0	0	0	0	5650	66.4
negative_13_13	1413822	1422962	9141	0	0	9141	100	0	0	0	0	0	0	0	0	0	0	7382	80.8
negative_13_14	1428811	1439167	10357	0	0	10357	100	0	0	0	0	0	0	0	0	0	0	0	0
negative_13_15	1441351	1449899	8549	0	0	8549	100	0	0	0	0	0	0	0	0	0	0	0	0
negative_13_16	1516642	1527818	11177	0	0	11177	100	0	0	0	0	0	0	0	0	0	0	0	0
negative_13_17	1539998	1550147	10150	0	0	10150	100	0	0	0	0	0	0	0	0	0	0	10150	100
negative_13_18	1596774	1618338	21565	0	0	21565	100	0	0	0	0	0	0	0	0	0	0	16379	76
negative_13_19	1634177	1648723	14547	0	0	14547	100	0	0	0	0	0	0	0	0	3699	25.4	14547	100
negative_13_20	1691621	1710960	19340	0	0	19340	100	0	0	0	0	0	0	0	0	0	0	19193	99.2
negative_13_21	1717451	1727228	9778	0	0	9778	100	0	0	0	0	0	0	0	0	0	0	7638	78.1
negative_13_22	1775277	1784970	9694	0	0	9694	100	0	0	0	0	0	0	0	0	0	0	8718	89.9
negative_13_23	1789119	1797959	8841	0	0	8841	100	0	0	0	0	0	0	0	0	0	0	8841	100
negative_13_24	1800117	1808606	8490	0	0	8490	100	0	0	0	0	0	0	0	0	0	0	3351	39.5
Total			303016	0	0	303016	100	0	0	11757	3.9	0	0	0	0	10131	3.3	187441	61.9
NC_004631.1, Salmonella enterica subsp. enterica serovar Typhi Ty2 (4791961 bp)
negative_14_1	100529	109022	8494	0	0	8494	100	0	0	0	0	0	0	0	0	0	0	2046	24.1
negative_14_2	118645	130421	11777	0	0	11777	100	0	0	0	0	0	0	0	0	0	0	0	0
negative_14_3	130468	140783	10316	0	0	10316	100	0	0	0	0	0	0	0	0	0	0	0	0
negative_14_4	140821	163056	22236	0	0	22236	100	0	0	0	0	0	0	0	0	0	0	0	0
negative_14_5	246471	270876	24406	0	0	24406	100	0	0	0	0	0	0	0	0	0	0	9889	40.5
negative_14_6	325473	335033	9561	0	0	9561	100	0	0	0	0	0	0	0	0	0	0	5680	59.4
negative_14_7	355493	365397	9905	0	0	9905	100	0	0	0	0	0	0	0	0	0	0	9247	93.4
negative_14_8	380010	388680	8671	0	0	8671	100	0	0	0	0	0	0	0	0	0	0	0	0
negative_14_9	552362	561078	8717	0	0	8717	100	0	0	0	0	0	0	0	0	0	0	0	0
negative_14_10	564910	575366	10457	0	0	10457	100	0	0	0	0	0	0	0	0	0	0	0	0
negative_14_11	598175	625333	27159	0	0	27159	100	0	0	0	0	0	0	0	0	0	0	23727	87.4
negative_14_12	711564	720857	9294	0	0	9294	100	0	0	0	0	0	0	0	0	0	0	0	0
negative_14_13	1681073	1692235	11163	0	0	11163	100	0	0	0	0	0	0	0	0	0	0	0	0
negative_14_14	1711361	1721343	9983	0	0	9983	100	0	0	0	0	0	0	0	0	0	0	6284	62.9
negative_14_15	1985814	2002599	16786	0	0	16786	100	0	0	0	0	0	0	0	0	0	0	6373	38
negative_14_16	2024583	2040252	15670	0	0	15670	100	0	0	0	0	0	0	0	0	0	0	0	0
negative_14_17	2072436	2081144	8709	0	0	8709	100	0	0	0	0	0	0	0	0	0	0	0	0
negative_14_18	2187540	2196803	9264	0	0	9264	100	0	0	0	0	0	0	0	0	0	0	4764	51.4
negative_14_19	2198430	2210144	11715	0	0	11715	100	246	2.1	144	1.2	0	0	0	0	0	0	11715	100
negative_14_20	2259723	2277904	18182	0	0	18182	100	0	0	0	0	0	0	0	0	0	0	0	0
negative_14_21	2335848	2345086	9239	0	0	9239	100	0	0	0	0	0	0	0	0	0	0	9227	99.9
negative_14_22	2450361	2461277	10917	0	0	10917	100	0	0	0	0	0	0	0	0	0	0	6626	60.7
negative_14_23	2477388	2490354	12967	0	0	12967	100	0	0	0	0	0	0	0	0	0	0	7054	54.4
negative_14_24	2986743	2995262	8520	0	0	8520	100	0	0	0	0	0	0	0	0	0	0	0	0
negative_14_25	3047236	3057284	10049	0	0	10049	100	0	0	0	0	0	0	0	0	0	0	0	0
negative_14_26	3060154	3071247	11094	0	0	11094	100	0	0	0	0	0	0	0	0	0	0	0	0
negative_14_27	3090107	3100932	10826	0	0	10826	100	0	0	0	0	0	0	0	0	0	0	0	0
negative_14_28	3187368	3197107	9740	0	0	9740	100	0	0	0	0	0	0	0	0	0	0	5517	56.6
negative_14_29	3286082	3299946	13865	0	0	13865	100	0	0	0	0	0	0	0	0	12108	87.3	13215	95.3
negative_14_30	3310203	3321051	10849	0	0	10849	100	0	0	0	0	0	0	0	0	0	0	0	0
negative_14_31	3422260	3431363	9104	0	0	9104	100	0	0	0	0	0	0	0	0	0	0	0	0
negative_14_32	3465254	3473632	8379	0	0	8379	100	0	0	0	0	0	0	0	0	0	0	0	0
negative_14_33	3475612	3484938	9327	0	0	9327	100	0	0	0	0	0	0	0	0	0	0	0	0
negative_14_34	3550816	3560581	9766	0	0	9766	100	0	0	0	0	0	0	0	0	2252	23.1	9766	100
negative_14_35	3562609	3577128	14520	0	0	14520	100	287	2	0	0	0	0	0	0	13657	94.1	14485	99.8
negative_14_36	3711963	3726112	14150	0	0	14150	100	0	0	0	0	0	0	0	0	0	0	1768	12.5
negative_14_37	3748325	3761245	12921	0	0	12921	100	0	0	0	0	0	0	0	0	5034	39	10343	80
negative_14_38	4094957	4109882	14926	0	0	14926	100	0	0	0	0	0	0	0	0	0	0	0	0
negative_14_39	4120498	4131662	11165	0	0	11165	100	0	0	0	0	0	0	0	0	0	0	0	0
negative_14_40	4160870	4178820	17951	0	0	17951	100	0	0	0	0	0	0	0	0	0	0	3292	18.3
negative_14_41	4190986	4201491	10506	0	0	10506	100	0	0	0	0	0	0	0	0	0	0	0	0
negative_14_42	4217534	4232835	15302	0	0	15302	100	0	0	0	0	14648	95.7	0	0	14648	95.7	14549	95.1
negative_14_43	4556013	4571550	15538	0	0	15538	100	0	0	0	0	0	0	0	0	0	0	6626	42.6
Total			534086	0	0	534086	100	533	0.1	144	0	14648	2.7	0	0	47699	8.9	182193	34.1
NC_002655.2, Escherichia coli O157:H7 EDL933 (5528445 bp)
negative_15_1	83456	93338	9883	0	0	9883	100	1689	17.1	0	0	0	0	0	0	0	0	0	0	0	0
negative_15_2	100492	112161	11670	0	0	11670	100	0	0	0	0	0	0	0	0	0	0	0	0	0	0
negative_15_3	112176	124626	12451	0	0	12451	100	0	0	0	0	0	0	0	0	0	0	0	0	0	0
negative_15_4	177802	186491	8690	0	0	8690	100	0	0	0	0	0	0	0	0	0	0	0	0	0	0
negative_15_5	188854	212962	24109	0	0	24109	100	0	0	0	0	0	0	0	0	0	0	0	0	0	0
negative_15_6	504231	512810	8580	0	0	8580	100	0	0	0	0	0	0	0	0	0	0	0	0	0	0
negative_15_7	518141	529198	11058	0	0	11058	100	0	0	0	0	0	0	0	0	0	0	0	0	0	0
negative_15_8	773974	789955	15982	0	0	15982	100	0	0	0	0	0	0	0	0	0	0	0	0	0	0
negative_15_9	798897	807513	8617	0	0	8617	100	135	1.6	0	0	0	0	0	0	0	0	0	0	0	0
negative_15_10	831542	843099	11558	0	0	11558	100	0	0	0	0	0	0	0	0	0	0	9211	79.7	0	0
negative_15_11	857589	866722	9134	0	0	9134	100	0	0	0	0	0	0	0	0	0	0	44	0.5	0	0
negative_15_12	945257	954739	9483	0	0	9483	100	270	2.8	0	0	0	0	0	0	0	0	103	1.1	0	0
negative_15_13	1146527	1160907	14381	0	0	14381	100	0	0	0	0	0	0	0	0	0	0	0	0	0	0
negative_15_14	1179893	1205696	25804	0	0	25804	100	0	0	0	0	0	0	0	0	0	0	6160	23.9	0	0
negative_15_15	1223361	1233552	10192	0	0	10192	100	0	0	0	0	0	0	0	0	0	0	0	0	0	0
negative_15_16	1829540	1841584	12045	0	0	12045	100	618	5.1	0	0	0	0	0	0	0	0	0	0	0	0
negative_15_17	2248806	2258705	9900	0	0	9900	100	0	0	0	0	0	0	0	0	0	0	0	0	0	0
negative_15_18	2607688	2616520	8833	0	0	8833	100	0	0	0	0	0	0	0	0	0	0	0	0	0	0
negative_15_19	3074060	3089027	14968	0	0	14968	100	0	0	0	0	0	0	0	0	0	0	0	0	0	0
negative_15_20	3174133	3182792	8660	0	0	8660	100	0	0	0	0	0	0	0	0	0	0	3564	41.2	0	0
negative_15_21	3186052	3213282	27231	0	0	27231	100	0	0	0	0	0	0	0	0	0	0	11326	41.6	0	0
negative_15_22	3224839	3234980	10142	0	0	10142	100	0	0	0	0	0	0	0	0	0	0	0	0	0	0
negative_15_23	3236746	3245477	8732	0	0	8732	100	0	0	0	0	0	0	0	0	0	0	0	0	0	0
negative_15_24	3322417	3330551	8135	0	0	8135	100	0	0	0	0	0	0	0	0	0	0	0	0	0	0
negative_15_25	3421591	3430974	9384	0	0	9384	100	0	0	0	0	0	0	0	0	0	0	0	0	0	0
negative_15_26	3444647	3454600	9954	0	0	9954	100	0	0	0	0	0	0	0	0	0	0	0	0	0	0
negative_15_27	3850604	3861420	10817	0	0	10817	100	0	0	0	0	0	0	0	0	0	0	0	0	0	0
negative_15_28	3892217	3902207	9991	0	0	9991	100	731	7.3	0	0	0	0	0	0	0	0	0	0	0	0
negative_15_29	4110306	4128064	17759	0	0	17759	100	0	0	0	0	0	0	0	0	9965	56.1	8856	49.9	0	0
negative_15_30	4190950	4205832	14883	0	0	14883	100	0	0	0	0	0	0	0	0	0	0	0	0	0	0
negative_15_31	4237975	4255591	17617	0	0	17617	100	0	0	0	0	9250	52.5	0	0	13014	73.9	13779	78.2	0	0
negative_15_32	4296472	4310070	13599	0	0	13599	100	0	0	0	0	0	0	0	0	0	0	0	0	0	0
negative_15_33	4347156	4358207	11052	0	0	11052	100	0	0	0	0	0	0	0	0	0	0	0	0	0	0
negative_15_34	4777880	4798652	20773	0	0	20773	100	0	0	0	0	0	0	0	0	5434	26.2	4549	21.9	0	0
negative_15_35	4849076	4858650	9575	0	0	9575	100	0	0	0	0	0	0	0	0	0	0	0	0	0	0
negative_15_36	4914615	4924613	9999	0	0	9999	100	0	0	0	0	0	0	0	0	0	0	0	0	0	0
negative_15_37	4989431	4997529	8099	0	0	8099	100	0	0	0	0	0	0	0	0	0	0	5423	67	0	0
negative_15_38	5052868	5067118	14251	0	0	14251	100	0	0	0	0	0	0	0	0	14140	99.2	14251	100	0	0
negative_15_39	5275895	5291586	15692	0	0	15692	100	0	0	0	0	0	0	0	0	7204	45.9	0	0	0	0
negative_15_40	5494472	5509439	14968	0	0	14968	100	0	0	0	0	0	0	0	0	0	0	0	0	0	0
Total			508651	0	0	508651	100	3443	0.7	0	0	9250	1.8	0	0	49757	9.8	77266	15.2	0	0
NC_009801.1, Escherichia coli E24377A (4979619 bp)
negative_16_1	109263	121710	12448	0	0	12448	100	0	0	0	0	0	0	0	0	0	0	0	0
negative_16_2	174945	183634	8690	0	0	8690	100	0	0	0	0	0	0	0	0	0	0	0	0
negative_16_3	185997	210248	24252	0	0	24252	100	0	0	0	0	0	0	0	0	0	0	0	0
negative_16_4	487234	498292	11059	0	0	11059	100	0	0	0	0	0	0	0	0	0	0	0	0
negative_16_5	717604	733227	15624	0	0	15624	100	253	1.6	0	0	0	0	0	0	0	0	0	0
negative_16_6	742199	750906	8708	0	0	8708	100	135	1.6	0	0	0	0	0	0	0	0	0	0
negative_16_7	773385	784842	11458	0	0	11458	100	0	0	0	0	0	0	0	0	0	0	9689	84.6
negative_16_8	791290	800548	9259	0	0	9259	100	0	0	0	0	0	0	0	0	9230	99.7	0	0
negative_16_9	863916	876289	12374	0	0	12374	100	827	6.7	0	0	0	0	0	0	0	0	0	0
negative_16_10	975637	989138	13502	0	0	13502	100	0	0	0	0	0	0	0	0	0	0	0	0
negative_16_11	1026942	1052915	25974	0	0	25974	100	2756	10.6	0	0	0	0	0	0	0	0	6504	25
negative_16_12	1083405	1093508	10104	0	0	10104	100	0	0	0	0	0	0	0	0	0	0	0	0
negative_16_13	1365460	1376934	11475	0	0	11475	100	0	0	0	0	0	0	0	0	0	0	0	0
negative_16_14	1385469	1395665	10197	0	0	10197	100	0	0	0	0	0	0	665	6.5	0	0	7217	70.8
negative_16_15	1459496	1469393	9898	0	0	9898	100	0	0	0	0	0	0	0	0	0	0	0	0
negative_16_16	1831683	1845263	13581	0	0	13581	100	0	0	0	0	0	0	0	0	0	0	0	0
negative_16_17	2058246	2067078	8833	0	0	8833	100	0	0	0	0	0	0	0	0	0	0	0	0
negative_16_18	2456152	2471117	14966	0	0	14966	100	0	0	0	0	0	0	0	0	0	0	0	0
negative_16_19	2548521	2557180	8660	0	0	8660	100	0	0	0	0	0	0	0	0	0	0	1322	15.3
negative_16_20	2560435	2587556	27122	0	0	27122	100	0	0	0	0	0	0	0	0	0	0	15040	55.5
negative_16_21	2599155	2608785	9631	0	0	9631	100	0	0	0	0	0	0	0	0	0	0	0	0
negative_16_22	2686199	2694333	8135	0	0	8135	100	0	0	0	0	0	0	0	0	0	0	0	0
negative_16_23	2786009	2795394	9386	0	0	9386	100	0	0	0	0	0	0	0	0	0	0	0	0
negative_16_24	2804229	2814181	9953	0	0	9953	100	0	0	0	0	0	0	0	0	0	0	0	0
negative_16_25	3298546	3308535	9990	0	0	9990	100	0	0	0	0	0	0	0	0	0	0	0	0
negative_16_26	3637771	3655654	17884	0	0	17884	100	4663	26.1	0	0	0	0	0	0	12377	69.2	9323	52.1
negative_16_27	3718579	3733458	14880	0	0	14880	100	0	0	0	0	0	0	0	0	0	0	0	0
negative_16_28	3765554	3783170	17617	0	0	17617	100	1079	6.1	0	0	14924	84.7	0	0	14924	84.7	14883	84.5
negative_16_29	3799221	3811605	12385	0	0	12385	100	0	0	0	0	0	0	0	0	0	0	0	0
negative_16_30	3831741	3845331	13591	0	0	13591	100	0	0	0	0	0	0	0	0	0	0	0	0
negative_16_31	3881614	3893026	11413	0	0	11413	100	0	0	0	0	0	0	0	0	0	0	0	0
negative_16_32	4109618	4120991	11374	0	0	11374	100	6062	53.3	6991	61.5	0	0	0	0	7103	62.4	6205	54.6
negative_16_33	4237354	4258509	21156	0	0	21156	100	525	2.5	0	0	0	0	0	0	6980	33	4394	20.8
negative_16_34	4375112	4385113	10002	0	0	10002	100	0	0	0	0	0	0	0	0	0	0	2015	20.1
negative_16_35	4446849	4454947	8099	0	0	8099	100	0	0	0	0	0	0	0	0	0	0	4039	49.9
negative_16_36	4512131	4526926	14796	0	0	14796	100	0	0	0	0	0	0	0	0	14796	100	14457	97.7
negative_16_37	4724309	4740000	15692	0	0	15692	100	0	0	0	0	0	0	0	0	7588	48.4	8339	53.1
negative_16_38	4945464	4960667	15204	0	0	15204	100	0	0	0	0	0	0	0	0	0	0	0	0
negative_16_39	80538	90422	9885	0	0	9885	100	0	0	0	0	0	0	0	0	0	0	0	0
negative_16_40	97576	109247	11672	0	0	11672	100	0	0	0	0	0	0	0	0	0	0	0	0
Total			520929	0	0	520929	100	16300	3.1	6991	1.3	14924	2.9	665	0.1	72998	14	103427	19.9
NC_002758.2, Staphylococcus aureus subsp. aureus Mu50 (2878529 bp)
negative_17_1	15564	24319	8756	0	0	8756	100	0	0	0	0	0	0	0	0	5991	68.4	5127	58.6
negative_17_2	537657	552103	14447	0	0	14447	100	0	0	0	0	0	0	0	0	0	0	2713	18.8
negative_17_3	584301	617540	33240	0	0	33240	100	0	0	0	0	0	0	17540	52.8	12979	39	17143	51.6
negative_17_4	837335	850569	13235	0	0	13235	100	0	0	0	0	0	0	0	0	0	0	5060	38.2
negative_17_5	1116978	1127116	10139	0	0	10139	100	0	0	0	0	0	0	0	0	0	0	816	8
negative_17_6	1146638	1158175	11538	0	0	11538	100	0	0	0	0	0	0	0	0	0	0	5407	46.9
negative_17_7	1196670	1206843	10174	0	0	10174	100	0	0	0	0	0	0	0	0	0	0	4582	45
negative_17_8	1319598	1339307	19710	0	0	19710	100	0	0	0	0	0	0	0	0	0	0	0	0
negative_17_9	1574514	1585531	11018	0	0	11018	100	0	0	0	0	0	0	0	0	0	0	0	0
negative_17_10	1662078	1671006	8929	0	0	8929	100	0	0	0	0	0	0	0	0	0	0	0	0
negative_17_11	1687546	1697674	10129	0	0	10129	100	0	0	0	0	0	0	0	0	0	0	5096	50.3
negative_17_12	1744755	1758782	14028	0	0	14028	100	0	0	0	0	0	0	0	0	0	0	522	3.7
negative_17_13	1782890	1792835	9946	0	0	9946	100	0	0	0	0	0	0	0	0	0	0	0	0
negative_17_14	2003940	2012452	8513	0	0	8513	100	0	0	0	0	0	0	0	0	0	0	0	0
negative_17_15	2044995	2053075	8081	0	0	8081	100	0	0	0	0	0	0	0	0	0	0	0	0
negative_17_16	2170958	2184954	13997	0	0	13997	100	0	0	0	0	0	0	0	0	0	0	10938	78.1
negative_17_17	2231558	2243811	12254	0	0	12254	100	0	0	0	0	0	0	0	0	0	0	12254	100
negative_17_18	2250761	2260110	9350	0	0	9350	100	0	0	0	0	0	0	0	0	0	0	0	0
negative_17_19	2364065	2379273	15209	0	0	15209	100	0	0	0	0	0	0	14273	93.8	13913	91.5	13966	91.8
Total			242693	0	0	242693	100	0	0	0	0	0	0	31813	13.1	32883	13.5	83624	34.5
NC_008258.1, Shigella flexneri 5 str. 8401 (4574284 bp)
negative_18_1	48709	57163	8455	0	0	8455	100	0	0	0	0	0	0	0	0	0	0	0	0
negative_18_2	76358	86581	10224	0	0	10224	100	42	0.4	0	0	0	0	0	0	0	0	0	0
negative_18_3	87399	109429	22031	0	0	22031	100	0	0	0	0	0	0	0	0	0	0	0	0
negative_18_4	109964	118070	8107	0	0	8107	100	0	0	0	0	0	0	0	0	0	0	0	0
negative_18_5	156179	164902	8724	0	0	8724	100	0	0	0	0	0	0	0	0	0	0	0	0
negative_18_6	175715	200190	24476	0	0	24476	100	0	0	0	0	0	0	0	0	0	0	0	0
negative_18_7	424828	437552	12725	0	0	12725	100	0	0	0	0	0	0	0	0	0	0	0	0
negative_18_8	453113	464097	10985	0	0	10985	100	0	0	0	0	0	0	0	0	0	0	0	0
negative_18_9	619725	628902	9178	0	0	9178	100	0	0	0	0	0	0	0	0	5444	59.3	0	0
negative_18_10	635353	646922	11570	0	0	11570	100	0	0	0	0	0	0	0	0	0	0	11570	100
negative_18_11	668495	676757	8263	0	0	8263	100	209	2.5	0	0	209	2.5	0	0	209	2.5	0	0
negative_18_12	872583	881047	8465	0	0	8465	100	0	0	0	0	0	0	0	0	0	0	0	0
negative_18_13	911692	925784	14093	0	0	14093	100	0	0	0	0	0	0	0	0	0	0	0	0
negative_18_14	951756	971557	19802	0	0	19802	100	0	0	0	0	0	0	0	0	0	0	6092	30.8
negative_18_15	1152471	1165803	13333	0	0	13333	100	0	0	0	0	0	0	0	0	0	0	0	0
negative_18_16	1270557	1278838	8282	0	0	8282	100	0	0	0	0	0	0	0	0	0	0	0	0
negative_18_17	1285725	1294521	8797	0	0	8797	100	0	0	0	0	0	0	0	0	0	0	0	0
negative_18_18	1305277	1315475	10199	0	0	10199	100	0	0	0	0	0	0	0	0	0	0	8435	82.7
negative_18_19	1335036	1345880	10845	0	0	10845	100	0	0	0	0	0	0	0	0	0	0	0	0
negative_18_20	1682057	1690905	8849	0	0	8849	100	0	0	0	0	0	0	0	0	0	0	0	0
negative_18_21	1895142	1903973	8832	0	0	8832	100	0	0	0	0	0	0	0	0	0	0	0	0
negative_18_22	2034261	2043716	9456	0	0	9456	100	0	0	0	0	1955	20.7	0	0	1955	20.7	1103	11.7
negative_18_23	2284759	2299723	14965	0	0	14965	100	0	0	0	0	0	0	0	0	0	0	0	0
negative_18_24	2380576	2388999	8424	0	0	8424	100	0	0	0	0	0	0	0	0	0	0	0	0
negative_18_25	2390714	2417580	26867	0	0	26867	100	0	0	0	0	0	0	0	0	0	0	19365	72.1
negative_18_26	2430722	2441533	10812	0	0	10812	100	0	0	0	0	0	0	0	0	0	0	0	0
negative_18_27	2442405	2451213	8809	0	0	8809	100	0	0	0	0	0	0	0	0	0	0	0	0
negative_18_28	2621218	2630193	8976	0	0	8976	100	0	0	0	0	0	0	0	0	0	0	0	0
negative_18_29	2635115	2644782	9668	0	0	9668	100	0	0	0	0	0	0	0	0	0	0	0	0
negative_18_30	2669655	2679192	9538	0	0	9538	100	0	0	0	0	0	0	0	0	0	0	3208	33.6
negative_18_31	2958988	2967502	8515	0	0	8515	100	0	0	0	0	0	0	0	0	0	0	0	0
negative_18_32	3006847	3016178	9332	0	0	9332	100	0	0	0	0	0	0	0	0	0	0	0	0
negative_18_33	3018222	3029317	11096	0	0	11096	100	0	0	0	0	0	0	0	0	0	0	0	0
negative_18_34	3060781	3070813	10033	0	0	10033	100	0	0	0	0	0	0	0	0	0	0	0	0
negative_18_35	3260437	3274190	13754	0	0	13754	100	0	0	0	0	0	0	0	0	10284	74.8	0	0
negative_18_36	3286317	3297160	10844	0	0	10844	100	0	0	0	0	0	0	0	0	0	0	0	0
negative_18_37	3336688	3348014	11327	0	0	11327	100	0	0	0	0	0	0	0	0	0	0	0	0
negative_18_38	3384742	3399624	14883	0	0	14883	100	0	0	0	0	14883	100	14624	98.3	14883	100	13765	92.5
negative_18_39	3443940	3461783	17844	0	0	17844	100	0	0	0	0	0	0	0	0	0	0	0	0
negative_18_40	3791461	3800501	9041	0	0	9041	100	0	0	0	0	0	0	0	0	0	0	0	0
negative_18_41	3802988	3811554	8567	0	0	8567	100	0	0	0	0	0	0	0	0	0	0	0	0
negative_18_42	3816565	3826486	9922	0	0	9922	100	0	0	0	0	0	0	0	0	0	0	9922	100
negative_18_43	3848168	3860903	12736	0	0	12736	100	0	0	0	0	0	0	0	0	6939	54.5	4356	34.2
negative_18_44	4003807	4011980	8174	0	0	8174	100	6090	74.5	8174	100	0	0	0	0	6090	74.5	8174	100
negative_18_45	4166042	4180562	14521	0	0	14521	100	0	0	10562	72.7	0	0	0	0	14521	100	14457	99.6
negative_18_46	4180602	4190781	10180	0	0	10180	100	0	0	1399	13.7	0	0	0	0	2992	29.4	0	0
negative_18_47	4469651	4480547	10897	0	0	10897	100	0	0	0	0	0	0	0	0	7588	69.6	0	0
negative_18_48	4546075	4555334	9260	0	0	9260	100	0	0	0	0	0	0	0	0	0	0	0	0
Total			554676	0	0	554676	100	6341	1.1	20135	3.6	17047	3.1	14624	2.6	70905	12.8	100447	18.1
NC_009997.1, Shewanella baltica OS195 (5347283 bp)
negative_19_1	230666	246330	15665	0	0	15665	100	0	0	0	0	0	0	15665	100	15665	100	15665	100
negative_19_2	247283	262724	15442	0	0	15442	100	0	0	0	0	0	0	12718	82.4	15442	100	15442	100
negative_19_3	446918	455896	8979	0	0	8979	100	0	0	0	0	0	0	0	0	0	0	0	0
negative_19_4	1455904	1465487	9584	0	0	9584	100	0	0	0	0	0	0	0	0	0	0	0	0
negative_19_5	1505124	1514586	9463	0	0	9463	100	0	0	0	0	0	0	0	0	0	0	0	0
negative_19_6	1962384	1971266	8883	0	0	8883	100	0	0	0	0	0	0	0	0	0	0	0	0
negative_19_7	3022408	3031459	9052	0	0	9052	100	0	0	0	0	0	0	0	0	0	0	117	1.3
negative_19_8	3109255	3118602	9348	0	0	9348	100	0	0	0	0	0	0	0	0	9348	100	9327	99.8
negative_19_9	3622468	3632206	9739	0	0	9739	100	0	0	0	0	0	0	0	0	0	0	5510	56.6
negative_19_10	5330652	5340370	9719	0	0	9719	100	0	0	0	0	0	0	0	0	5714	58.8	6903	71
Total			105874	0	0	105874	100	0	0	0	0	0	0	28383	26.8	46169	43.6	52964	50
NC_005945.1, Bacillus anthracis str. Sterne (5228663 bp)
negative_20_1	374	82210	81837	0	0	81837	100	0	0	34210	41.8	0	0	0	0	0	0	34722	42.4
negative_20_2	87060	150654	63595	0	0	63595	100	0	0	47595	74.8	0	0	40000	62.9	28474	44.8	51638	81.2
negative_20_3	150805	159740	8936	0	0	8936	100	0	0	5196	58.1	0	0	0	0	0	0	8936	100
negative_20_4	184498	192844	8347	0	0	8347	100	0	0	0	0	0	0	0	0	0	0	0	0
negative_20_5	237619	260514	22896	0	0	22896	100	0	0	16000	69.9	0	0	0	0	0	0	11518	50.3
negative_20_6	262470	272924	10455	0	0	10455	100	0	0	10455	100	0	0	7924	75.8	7926	75.8	10455	100
negative_20_7	295243	307152	11910	0	0	11910	100	0	0	4758	39.9	0	0	4758	39.9	0	0	11910	100
negative_20_8	308563	319291	10729	0	0	10729	100	0	0	0	0	0	0	0	0	0	0	8590	80.1
negative_20_9	370336	380781	10446	0	0	10446	100	0	0	0	0	0	0	0	0	0	0	0	0
negative_20_10	404004	415884	11881	0	0	11881	100	0	0	0	0	0	0	0	0	0	0	0	0
negative_20_11	429283	438328	9046	0	0	9046	100	0	0	0	0	0	0	0	0	0	0	0	0
negative_20_12	438835	447131	8297	0	0	8297	100	0	0	0	0	0	0	0	0	0	0	0	0
negative_20_13	516124	531657	15534	0	0	15534	100	0	0	3657	23.5	0	0	0	0	0	0	0	0
negative_20_14	677976	688460	10485	0	0	10485	100	0	0	0	0	0	0	0	0	0	0	10461	99.8
negative_20_15	752155	770117	17963	0	0	17963	100	0	0	1846	10.3	0	0	0	0	0	0	10108	56.3
negative_20_16	858966	871110	12145	0	0	12145	100	0	0	0	0	0	0	0	0	0	0	4524	37.2
negative_20_17	1110532	1119597	9066	0	0	9066	100	0	0	0	0	0	0	0	0	9066	100	7613	84
negative_20_18	1119602	1128303	8702	0	0	8702	100	0	0	0	0	0	0	0	0	3408	39.2	4057	46.6
negative_20_19	1137927	1146655	8729	0	0	8729	100	0	0	0	0	0	0	0	0	0	0	5263	60.3
negative_20_20	1146846	1177815	30970	0	0	30970	100	0	0	0	0	0	0	0	0	0	0	12981	41.9
negative_20_21	1253022	1266554	13533	0	0	13533	100	0	0	0	0	0	0	0	0	0	0	0	0
negative_20_22	1267063	1276178	9116	0	0	9116	100	0	0	0	0	0	0	0	0	0	0	0	0
negative_20_23	1276514	1285413	8900	0	0	8900	100	0	0	0	0	0	0	0	0	0	0	0	0
negative_20_24	1316017	1326004	9988	0	0	9988	100	0	0	0	0	0	0	0	0	0	0	0	0
negative_20_25	1339542	1377004	37463	0	0	37463	100	0	0	0	0	0	0	0	0	0	0	7209	19.2
negative_20_26	1387332	1395557	8226	0	0	8226	100	0	0	0	0	0	0	0	0	0	0	0	0
negative_20_27	1404839	1455055	50217	0	0	50217	100	0	0	0	0	0	0	0	0	0	0	0	0
negative_20_28	1471475	1480806	9332	0	0	9332	100	0	0	0	0	0	0	0	0	0	0	0	0
negative_20_29	1497532	1507949	10418	0	0	10418	100	0	0	0	0	0	0	0	0	0	0	0	0
negative_20_30	1565239	1573370	8132	0	0	8132	100	0	0	0	0	0	0	0	0	2153	26.5	0	0
negative_20_31	1580877	1594596	13720	0	0	13720	100	0	0	0	0	0	0	0	0	0	0	576	4.2
negative_20_32	1608017	1618004	9988	0	0	9988	100	0	0	0	0	0	0	0	0	8282	82.9	9939	99.5
negative_20_33	1918263	1928863	10601	0	0	10601	100	0	0	0	0	0	0	0	0	0	0	0	0
negative_20_34	1929659	1940805	11147	0	0	11147	100	0	0	0	0	0	0	0	0	0	0	0	0
negative_20_35	2087852	2102124	14273	0	0	14273	100	0	0	0	0	0	0	0	0	0	0	0	0
negative_20_36	2137831	2149921	12091	0	0	12091	100	0	0	0	0	0	0	0	0	0	0	0	0
negative_20_37	2182333	2197482	15150	0	0	15150	100	0	0	0	0	0	0	0	0	0	0	0	0
negative_20_38	2203643	2218601	14959	0	0	14959	100	0	0	0	0	0	0	0	0	0	0	0	0
negative_20_39	2369327	2378428	9102	0	0	9102	100	0	0	0	0	0	0	0	0	0	0	0	0
negative_20_40	3363109	3378403	15295	0	0	15295	100	0	0	0	0	0	0	0	0	0	0	6641	43.4
negative_20_41	3576046	3591392	15347	0	0	15347	100	0	0	0	0	0	0	0	0	0	0	5033	32.8
negative_20_42	3591719	3608612	16894	0	0	16894	100	0	0	0	0	0	0	0	0	0	0	0	0
negative_20_43	3615863	3693460	77598	0	0	77598	100	0	0	0	0	0	0	0	0	7298	9.4	50591	65.2
negative_20_44	3700116	3746115	46000	0	0	46000	100	0	0	0	0	0	0	0	0	0	0	12482	27.1
negative_20_45	3790221	3800896	10676	0	0	10676	100	0	0	0	0	0	0	0	0	2299	21.5	0	0
negative_20_46	3802106	3854750	52645	0	0	52645	100	0	0	0	0	0	0	0	0	3763	7.1	9551	18.1
negative_20_47	3859641	3874207	14567	0	0	14567	100	0	0	0	0	0	0	0	0	0	0	0	0
negative_20_48	3888990	3929980	40991	0	0	40991	100	0	0	0	0	0	0	0	0	0	0	10367	25.3
negative_20_49	3930474	3946568	16095	0	0	16095	100	0	0	0	0	0	0	0	0	0	0	8848	55
negative_20_50	3951870	3971208	19339	0	0	19339	100	0	0	0	0	0	0	0	0	0	0	0	0
negative_20_51	3972130	3982304	10175	0	0	10175	100	0	0	0	0	0	0	0	0	0	0	0	0
negative_20_52	3994269	4007552	13284	0	0	13284	100	0	0	0	0	0	0	0	0	0	0	9652	72.7
negative_20_53	4009469	4031152	21684	0	0	21684	100	0	0	0	0	0	0	0	0	0	0	0	0
negative_20_54	4046463	4058852	12390	0	0	12390	100	0	0	0	0	0	0	0	0	0	0	0	0
negative_20_55	4069009	4122449	53441	0	0	53441	100	0	0	0	0	0	0	0	0	0	0	0	0
negative_20_56	4122455	4151121	28667	0	0	28667	100	0	0	0	0	0	0	0	0	0	0	7953	27.7
negative_20_57	4186141	4205973	19833	0	0	19833	100	0	0	0	0	0	0	0	0	4291	21.6	16946	85.4
negative_20_58	4211794	4222293	10500	0	0	10500	100	0	0	0	0	0	0	0	0	502	4.8	6209	59.1
negative_20_59	4231988	4241108	9121	0	0	9121	100	0	0	0	0	0	0	0	0	0	0	7402	81.2
negative_20_60	4241525	4260008	18484	0	0	18484	100	0	0	0	0	0	0	0	0	0	0	8924	48.3
negative_20_61	4267059	4275970	8912	0	0	8912	100	0	0	0	0	0	0	0	0	0	0	4903	55
negative_20_62	4276710	4286419	9710	0	0	9710	100	0	0	0	0	0	0	0	0	0	0	7682	79.1
negative_20_63	4316909	4326821	9913	0	0	9913	100	0	0	0	0	0	0	0	0	0	0	1909	19.3
negative_20_64	4375158	4384340	9183	0	0	9183	100	0	0	0	0	0	0	0	0	7355	80.1	9170	99.9
negative_20_65	4384390	4405567	21178	0	0	21178	100	0	0	0	0	0	0	0	0	957	4.5	5466	25.8
negative_20_66	4406405	4419959	13555	0	0	13555	100	0	0	0	0	0	0	0	0	0	0	10224	75.4
negative_20_67	4430668	4439909	9242	0	0	9242	100	0	0	0	0	0	0	0	0	0	0	0	0
negative_20_68	4492346	4509123	16778	0	0	16778	100	0	0	0	0	0	0	0	0	0	0	1526	9.1
negative_20_69	4628477	4639339	10863	0	0	10863	100	0	0	0	0	0	0	0	0	0	0	6931	63.8
negative_20_70	4639354	4649157	9804	0	0	9804	100	0	0	3157	32.2	0	0	0	0	0	0	153	1.6
negative_20_71	4658491	4675395	16905	0	0	16905	100	0	0	3510	20.8	0	0	0	0	5886	34.8	5993	35.5
negative_20_72	4753271	4765188	11918	0	0	11918	100	0	0	0	0	0	0	0	0	0	0	7427	62.3
negative_20_73	4859762	4868701	8940	0	0	8940	100	0	0	0	0	0	0	0	0	8682	97.1	8940	100
negative_20_74	4868884	4885350	16467	0	0	16467	100	0	0	0	0	0	0	0	0	0	0	9182	55.8
negative_20_75	4901899	4915802	13904	0	0	13904	100	0	0	0	0	0	0	0	0	0	0	13904	100
negative_20_76	4957244	4971108	13865	0	0	13865	100	0	0	0	0	0	0	0	0	0	0	0	0
negative_20_77	5015739	5032949	17211	0	0	17211	100	0	0	0	0	0	0	0	0	8878	51.6	9763	56.7
negative_20_78	5035596	5050847	15252	0	0	15252	100	0	0	0	0	0	0	0	0	0	0	12115	79.4
negative_20_79	5053158	5078334	25177	0	0	25177	100	0	0	0	0	0	0	0	0	0	0	21967	87.3
negative_20_80	5101065	5113087	12023	0	0	12023	100	0	0	0	0	0	0	0	0	0	0	0	0
negative_20_81	5113285	5122086	8802	0	0	8802	100	0	0	0	0	0	0	0	0	0	0	0	0
negative_20_82	5172001	5183861	11861	0	0	11861	100	0	0	0	0	0	0	0	0	0	0	5264	44.4
negative_20_83	5200431	5228547	28117	0	0	28117	100	0	0	0	0	0	0	0	0	0	0	10800	38.4
Total			1490931	0	0	1490931	100	0	0	130384	8.7	0	0	52682	3.5	109220	7.3	524418	35.2
NC_004459.2, Vibrio vulnificus CMCP6 chromosome I (3281944 bp)
negative_21_1	142202	151913	9712	0	0	9712	100	0	0	0	0	0	0	0	0	0	0	8603	88.6
negative_21_2	751931	765799	13869	0	0	13869	100	0	0	9799	70.7	0	0	0	0	13869	100	13869	100
negative_21_3	881725	890896	9172	0	0	9172	100	0	0	0	0	0	0	0	0	0	0	5965	65
negative_21_4	999912	1011134	11223	0	0	11223	100	0	0	0	0	0	0	0	0	0	0	1125	10
negative_21_5	1013378	1023915	10538	0	0	10538	100	0	0	0	0	0	0	0	0	6305	59.8	10538	100
negative_21_6	1182464	1195908	13445	0	0	13445	100	0	0	9908	73.7	0	0	0	0	13445	100	13423	99.8
negative_21_7	1425362	1436066	10705	0	0	10705	100	0	0	0	0	0	0	0	0	0	0	10705	100
negative_21_8	1575650	1588414	12765	0	0	12765	100	0	0	0	0	0	0	0	0	0	0	963	7.5
negative_21_9	1642240	1651833	9594	0	0	9594	100	0	0	0	0	0	0	0	0	0	0	9594	100
negative_21_10	1861759	1875321	13563	0	0	13563	100	0	0	0	0	0	0	0	0	0	0	9269	68.3
Total			114586	0	0	114586	100	0	0	19707	17.2	0	0	0	0	33619	29.3	84054	73.4
NC_009074.1, Burkholderia pseudomallei 668 chromosome I (3912947 bp)
negative_22_1	1708468	1718268	9801	0	0	9801	100	0	0	0	0	0	0	0	0	0	0	9801	100
negative_22_2	1727483	1736238	8756	0	0	8756	100	219	2.5	0	0	0	0	0	0	609	7	8756	100
negative_22_3	1803495	1813176	9682	0	0	9682	100	171	1.8	0	0	0	0	0	0	0	0	0	0
negative_22_4	2724019	2733054	9036	0	0	9036	100	0	0	0	0	0	0	0	0	0	0	4581	50.7
negative_22_5	2733738	2768014	34277	0	0	34277	100	141	0.4	0	0	0	0	0	0	0	0	13501	39.4
negative_22_6	2769407	2780694	11288	0	0	11288	100	267	2.4	0	0	846	7.5	0	0	846	7.5	1006	8.9
negative_22_7	2829660	2853452	23793	0	0	23793	100	268	1.1	0	0	0	0	0	0	0	0	19527	82.1
negative_22_8	2940092	2948952	8861	0	0	8861	100	0	0	0	0	0	0	0	0	0	0	4436	50.1
negative_22_9	3015548	3029383	13836	0	0	13836	100	0	0	0	0	0	0	0	0	0	0	0	0
negative_22_10	3050253	3060164	9912	0	0	9912	100	0	0	0	0	0	0	0	0	2111	21.3	3780	38.1
negative_22_11	3130143	3138353	8211	0	0	8211	100	294	3.6	0	0	0	0	0	0	0	0	5633	68.6
negative_22_12	3209895	3227479	17585	0	0	17585	100	0	0	0	0	0	0	0	0	0	0	7922	45
negative_22_13	3233274	3242589	9316	0	0	9316	100	0	0	0	0	0	0	0	0	0	0	0	0
negative_22_14	3260934	3271270	10337	0	0	10337	100	0	0	0	0	0	0	0	0	0	0	0	0
negative_22_15	3293024	3302718	9695	0	0	9695	100	507	5.2	0	0	0	0	0	0	0	0	0	0
negative_22_16	3339207	3348593	9387	0	0	9387	100	0	0	0	0	0	0	0	0	0	0	0	0
negative_22_17	3369929	3378411	8483	0	0	8483	100	0	0	0	0	0	0	0	0	0	0	0	0
negative_22_18	3392766	3414515	21750	0	0	21750	100	282	1.3	515	2.4	1935	8.9	4515	20.8	1935	8.9	19970	91.8
negative_22_19	3432619	3445960	13342	0	0	13342	100	0	0	1382	10.4	2656	19.9	7382	55.3	2656	19.9	1698	12.7
negative_22_20	3446272	3470018	23747	0	0	23747	100	0	0	2018	8.5	0	0	0	0	0	0	11356	47.8
negative_22_21	3478942	3502371	23430	0	0	23430	100	204	0.9	3059	13.1	0	0	0	0	0	0	670	2.9
negative_22_22	3574024	3604516	30493	0	0	30493	100	610	2	3977	13	4124	13.5	0	0	4124	13.5	13918	45.6
negative_22_23	3632807	3643474	10668	0	0	10668	100	142	1.3	0	0	0	0	0	0	0	0	0	0
negative_22_24	3643715	3660691	16977	0	0	16977	100	219	1.3	0	0	0	0	0	0	16918	99.7	16931	99.7
negative_22_25	3661028	3679536	18509	0	0	18509	100	381	2.1	7536	40.7	0	0	14536	78.5	11983	64.7	18509	100
negative_22_26	3694267	3703821	9555	0	0	9555	100	0	0	0	0	0	0	0	0	0	0	502	5.3
negative_22_27	3749404	3764761	15358	0	0	15358	100	0	0	0	0	0	0	0	0	0	0	566	3.7
negative_22_28	3864427	3880230	15804	0	0	15804	100	781	4.9	0	0	0	0	0	0	0	0	11957	75.7
negative_22_29	3903073	3912649	9577	0	0	9577	100	617	6.4	0	0	0	0	0	0	0	0	4703	49.1
negative_22_30	142150	153005	10856	0	0	10856	100	0	0	0	0	0	0	0	0	0	0	0	0
negative_22_31	153319	169570	16252	0	0	16252	100	0	0	0	0	0	0	0	0	0	0	5038	31
negative_22_32	183734	192149	8416	0	0	8416	100	0	0	0	0	0	0	0	0	0	0	3834	45.6
negative_22_33	242026	250836	8811	0	0	8811	100	0	0	0	0	0	0	0	0	0	0	0	0
negative_22_34	253888	266052	12165	0	0	12165	100	0	0	0	0	0	0	0	0	0	0	12165	100
negative_22_35	436729	453200	16472	0	0	16472	100	0	0	0	0	0	0	0	0	0	0	2340	14.2
negative_22_36	453627	469607	15981	0	0	15981	100	153	1	0	0	0	0	0	0	0	0	6370	39.9
negative_22_37	536474	561143	24670	0	0	24670	100	0	0	0	0	0	0	0	0	0	0	19398	78.6
negative_22_38	636254	653325	17072	0	0	17072	100	180	1.1	0	0	0	0	0	0	0	0	6170	36.1
negative_22_39	662353	673113	10761	0	0	10761	100	285	2.6	0	0	0	0	0	0	0	0	0	0
negative_22_40	786201	799779	13579	0	0	13579	100	321	2.4	0	0	0	0	0	0	0	0	9973	73.4
negative_22_41	805972	821432	15461	0	0	15461	100	80	0.5	0	0	0	0	0	0	0	0	0	0
negative_22_42	829583	838673	9091	0	0	9091	100	0	0	0	0	0	0	0	0	0	0	9067	99.7
negative_22_43	883367	896885	13519	0	0	13519	100	0	0	0	0	0	0	0	0	0	0	0	0
negative_22_44	942756	960272	17517	0	0	17517	100	138	0.8	0	0	0	0	0	0	0	0	4766	27.2
negative_22_45	961545	971444	9900	0	0	9900	100	0	0	0	0	0	0	0	0	0	0	4659	47.1
negative_22_46	1007820	1016491	8672	0	0	8672	100	0	0	0	0	0	0	0	0	0	0	0	0
negative_22_47	1044291	1053799	9509	0	0	9509	100	0	0	0	0	0	0	0	0	0	0	0	0
negative_22_48	1140741	1151190	10450	0	0	10450	100	0	0	0	0	0	0	0	0	0	0	0	0
negative_22_49	1159180	1170349	11170	0	0	11170	100	633	5.7	0	0	0	0	0	0	0	0	7889	70.6
negative_22_50	1201418	1211237	9820	0	0	9820	100	300	3.1	0	0	0	0	0	0	0	0	0	0
negative_22_51	1211886	1222161	10276	0	0	10276	100	0	0	0	0	0	0	0	0	0	0	8432	82.1
negative_22_52	1240239	1276281	36043	0	0	36043	100	0	0	0	0	0	0	0	0	0	0	31914	88.5
negative_22_53	1348661	1357945	9285	0	0	9285	100	0	0	0	0	0	0	0	0	0	0	0	0
negative_22_54	1436758	1451342	14585	0	0	14585	100	0	0	0	0	0	0	0	0	0	0	10718	73.5
negative_22_55	1451743	1461108	9366	0	0	9366	100	0	0	0	0	0	0	0	0	0	0	9357	99.9
negative_22_56	1645374	1655514	10141	0	0	10141	100	0	0	0	0	0	0	0	0	0	0	0	0
negative_22_57	1681301	1693186	11886	0	0	11886	100	117	1	0	0	0	0	0	0	0	0	8458	71.2
Total			793192	0	0	793192	100	7310	0.9	18487	2.3	9561	1.2	26433	3.3	41182	5.2	340271	42.9
NC_007946.1, Escherichia coli UTI89 (5065741 bp)
negative_23_1	4222996	4231325	8330	0	0	8330	100	0	0	0	0	0	0	0	0	0	0	0	0
negative_23_2	4233806	4242842	9037	0	0	9037	100	0	0	0	0	0	0	0	0	0	0	0	0
negative_23_3	4336056	4346005	9950	0	0	9950	100	0	0	0	0	0	0	0	0	0	0	0	0
negative_23_4	4396173	4404267	8095	0	0	8095	100	234	2.9	0	0	0	0	0	0	0	0	0	0
negative_23_5	81291	113583	32293	0	0	32293	100	1689	5.2	0	0	0	0	0	0	0	0	0	0
negative_23_6	114115	122460	8346	0	0	8346	100	0	0	0	0	0	0	0	0	0	0	0	0
negative_23_7	170670	179389	8720	0	0	8720	100	0	0	0	0	0	0	0	0	0	0	0	0
negative_23_8	190433	214438	24006	0	0	24006	100	0	0	0	0	0	0	0	0	0	0	0	0
negative_23_9	466178	478931	12754	0	0	12754	100	758	5.9	0	0	0	0	0	0	7489	58.7	0	0
negative_23_10	493061	504030	10970	0	0	10970	100	0	0	0	0	0	0	0	0	0	0	0	0
negative_23_11	639999	651606	11608	0	0	11608	100	0	0	0	0	0	0	0	0	0	0	0	0
negative_23_12	702685	711301	8617	0	0	8617	100	135	1.6	0	0	0	0	0	0	0	0	0	0
negative_23_13	720819	732448	11630	0	0	11630	100	0	0	0	0	0	0	0	0	0	0	9700	83.4
negative_23_14	735172	744358	9187	0	0	9187	100	618	6.7	0	0	0	0	0	0	6670	72.6	0	0
negative_23_15	852368	860830	8463	0	0	8463	100	0	0	0	0	0	0	0	0	0	0	0	0
negative_23_16	896609	910050	13442	0	0	13442	100	0	0	0	0	0	0	0	0	0	0	0	0
negative_23_17	965535	991335	25801	0	0	25801	100	0	0	0	0	0	0	0	0	0	0	6084	23.6
negative_23_18	1191641	1204977	13337	0	0	13337	100	0	0	0	0	0	0	0	0	0	0	0	0
negative_23_19	1336271	1344518	8248	0	0	8248	100	0	0	0	0	0	0	0	0	0	0	0	0
negative_23_20	1349467	1358265	8799	0	0	8799	100	0	0	0	0	0	0	0	0	0	0	0	0
negative_23_21	1447765	1459197	11433	0	0	11433	100	335	2.9	0	0	0	0	0	0	0	0	0	0
negative_23_22	1746108	1759590	13483	0	0	13483	100	0	0	0	0	0	0	0	0	0	0	0	0
negative_23_23	1921244	1932450	11207	0	0	11207	100	0	0	0	0	0	0	0	0	0	0	0	0
negative_23_24	1937896	1948707	10812	0	0	10812	100	0	0	0	0	0	0	0	0	0	0	0	0
negative_23_25	1957336	1966170	8835	0	0	8835	100	0	0	0	0	0	0	0	0	0	0	0	0
negative_23_26	2407911	2422876	14966	0	0	14966	100	0	0	0	0	0	0	0	0	0	0	0	0
negative_23_27	2510119	2518539	8421	0	0	8421	100	0	0	0	0	0	0	0	0	0	0	0	0
negative_23_28	2522190	2549051	26862	0	0	26862	100	525	2	0	0	0	0	0	0	0	0	5740	21.4
negative_23_29	2560853	2571545	10693	0	0	10693	100	0	0	0	0	0	0	0	0	0	0	0	0
negative_23_30	2572798	2581747	8950	0	0	8950	100	0	0	0	0	0	0	0	0	0	0	0	0
negative_23_31	2783535	2792504	8970	0	0	8970	100	0	0	0	0	0	0	0	0	0	0	0	0
negative_23_32	2830825	2840362	9538	0	0	9538	100	0	0	0	0	0	0	0	0	0	0	0	0
negative_23_33	3141044	3150611	9568	0	0	9568	100	0	0	0	0	0	0	0	0	0	0	0	0
negative_23_34	3212994	3221967	8974	0	0	8974	100	862	9.6	0	0	0	0	0	0	0	0	0	0
negative_23_35	3223732	3238966	15235	0	0	15235	100	0	0	0	0	0	0	0	0	0	0	0	0
negative_23_36	3261574	3271721	10148	0	0	10148	100	746	7.4	0	0	0	0	0	0	0	0	0	0
negative_23_37	3524357	3538185	13829	0	0	13829	100	4666	33.7	0	0	0	0	0	0	12377	89.5	635	4.6
negative_23_38	3550266	3561012	10747	0	0	10747	100	0	0	0	0	0	0	0	0	0	0	0	0
negative_23_39	3653548	3671167	17620	0	0	17620	100	1079	6.1	0	0	0	0	0	0	12501	70.9	9273	52.6
negative_23_40	3705706	3715738	10033	0	0	10033	100	0	0	0	0	3008	30	0	0	3008	30	0	0
negative_23_41	3715778	3728156	12379	0	0	12379	100	0	0	0	0	12379	100	0	0	12379	100	12322	99.5
negative_23_42	3769722	3783326	13605	0	0	13605	100	0	0	0	0	0	0	0	0	0	0	0	0
negative_23_43	4054374	4063573	9200	0	0	9200	100	6052	65.8	0	0	0	0	0	0	0	0	9193	99.9
negative_23_44	4176370	4197480	21111	0	0	21111	100	1680	8	0	0	0	0	0	0	5688	26.9	6420	30.4
negative_23_45	4207823	4217743	9921	0	0	9921	100	0	0	0	0	0	0	0	0	0	0	9921	100
Total			558173	0	0	558173	100	19379	3.5	0	0	15387	2.8	0	0	60112	10.8	69288	12.4
NC_004578.1, Pseudomonas syringae pv. tomato str. DC3000 (6397126 bp)
negative_24_1	423485	432005	8521	0	0	8521	100	0	0	0	0	0	0	0	0	0	0	0	0
negative_24_2	433373	442568	9196	0	0	9196	100	0	0	0	0	0	0	0	0	0	0	5563	60.5
negative_24_3	598162	615690	17529	0	0	17529	100	0	0	0	0	0	0	0	0	0	0	5367	30.6
negative_24_4	674760	705250	30491	0	0	30491	100	0	0	1241	4.1	0	0	25241	82.8	30491	100	30491	100
negative_24_5	867320	876552	9233	0	0	9233	100	0	0	0	0	0	0	0	0	0	0	1077	11.7
negative_24_6	1040767	1052713	11947	0	0	11947	100	0	0	0	0	0	0	0	0	0	0	0	0
negative_24_7	1234781	1244859	10079	0	0	10079	100	0	0	0	0	0	0	0	0	0	0	0	0
negative_24_8	1351208	1368252	17045	0	0	17045	100	0	0	0	0	0	0	0	0	0	0	0	0
negative_24_9	1410427	1421524	11098	0	0	11098	100	0	0	0	0	0	0	0	0	0	0	0	0
negative_24_10	1559709	1576714	17006	0	0	17006	100	0	0	0	0	0	0	0	0	5959	35	0	0
negative_24_11	1611982	1621189	9208	0	0	9208	100	0	0	0	0	0	0	0	0	0	0	0	0
negative_24_12	1648345	1656925	8581	0	0	8581	100	0	0	0	0	0	0	0	0	0	0	0	0
negative_24_13	1660477	1668774	8298	0	0	8298	100	0	0	0	0	0	0	0	0	0	0	0	0
negative_24_14	1688859	1698383	9525	0	0	9525	100	0	0	0	0	0	0	0	0	0	0	0	0
negative_24_15	1698753	1707208	8456	0	0	8456	100	0	0	0	0	0	0	0	0	0	0	0	0
negative_24_16	1707785	1716366	8582	0	0	8582	100	0	0	0	0	0	0	0	0	0	0	7929	92.4
negative_24_17	2160819	2174733	13915	0	0	13915	100	0	0	0	0	0	0	0	0	0	0	0	0
negative_24_18	2310295	2319843	9549	0	0	9549	100	0	0	0	0	0	0	0	0	0	0	0	0
negative_24_19	2414422	2427669	13248	0	0	13248	100	0	0	0	0	0	0	0	0	9143	69	10736	81
negative_24_20	2508453	2520941	12489	0	0	12489	100	0	0	0	0	0	0	0	0	0	0	0	0
negative_24_21	2524472	2533167	8696	0	0	8696	100	0	0	0	0	0	0	0	0	0	0	0	0
negative_24_22	3804039	3818614	14576	0	0	14576	100	0	0	0	0	0	0	0	0	0	0	0	0
negative_24_23	4118493	4132699	14207	0	0	14207	100	0	0	0	0	0	0	0	0	0	0	4334	30.5
negative_24_24	4189406	4199158	9753	0	0	9753	100	0	0	0	0	0	0	0	0	0	0	0	0
negative_24_25	4494351	4502749	8399	0	0	8399	100	0	0	0	0	0	0	0	0	0	0	0	0
negative_24_26	4968439	4980189	11751	0	0	11751	100	0	0	0	0	0	0	0	0	0	0	0	0
negative_24_27	4981596	4992666	11071	0	0	11071	100	0	0	0	0	0	0	0	0	1071	9.7	0	0
negative_24_28	5005708	5020751	15044	0	0	15044	100	0	0	0	0	0	0	0	0	0	0	0	0
negative_24_29	5023640	5040731	17092	0	0	17092	100	0	0	0	0	0	0	0	0	0	0	0	0
negative_24_30	5052431	5081413	28983	0	0	28983	100	0	0	0	0	9545	32.9	0	0	18612	64.2	22943	79.2
negative_24_31	5454670	5466179	11510	0	0	11510	100	0	0	0	0	0	0	0	0	0	0	0	0
negative_24_32	5593402	5608028	14627	0	0	14627	100	0	0	0	0	0	0	0	0	0	0	0	0
negative_24_33	5681171	5689881	8711	0	0	8711	100	0	0	0	0	0	0	0	0	0	0	3406	39.1
negative_24_34	5840646	5849820	9175	0	0	9175	100	0	0	0	0	0	0	0	0	0	0	0	0
negative_24_35	6221151	6231274	10124	0	0	10124	100	0	0	0	0	0	0	0	0	0	0	0	0
negative_24_36	6250568	6260905	10338	0	0	10338	100	0	0	0	0	0	0	0	0	0	0	0	0
negative_24_37	6377099	6387624	10526	0	0	10526	100	0	0	0	0	0	0	0	0	0	0	8048	76.5
Total			458579	0	0	458579	100	0	0	1241	0.3	9545	2.1	25241	5.5	65276	14.2	99894	21.8
NC_007146.2, Haemophilus influenzae 86-028NP (1914490 bp)
negative_25_1	910219	918817	8599	0	0	8599	100	0	0	3782	44	0	0	0	0	8599	100	8599	100
Total			8599	0	0	8599	100	0	0	3782	44	0	0	0	0	8599	100	8599	100
NC_007530.2, Bacillus anthracis str. 'Ames Ancestor' (5227419 bp)
negative_26_1	373	82209	81837	0	0	81837	100	0	0	34209	41.8	0	0	0	0	0	0	34722	42.4
negative_26_2	87059	150653	63595	0	0	63595	100	0	0	47595	74.8	0	0	40000	62.9	28474	44.8	51638	81.2
negative_26_3	150804	159739	8936	0	0	8936	100	0	0	5197	58.2	0	0	0	0	0	0	8936	100
negative_26_4	184497	192843	8347	0	0	8347	100	0	0	0	0	0	0	0	0	0	0	0	0
negative_26_5	237606	260501	22896	0	0	22896	100	0	0	16000	69.9	0	0	0	0	0	0	11518	50.3
negative_26_6	262457	272911	10455	0	0	10455	100	0	0	10455	100	0	0	7911	75.7	7926	75.8	10455	100
negative_26_7	295230	307139	11910	0	0	11910	100	0	0	4771	40.1	0	0	0	0	0	0	11910	100
negative_26_8	308550	319278	10729	0	0	10729	100	0	0	0	0	0	0	0	0	0	0	8590	80.1
negative_26_9	370323	380768	10446	0	0	10446	100	0	0	0	0	0	0	0	0	0	0	0	0
negative_26_10	403991	415800	11810	0	0	11810	100	0	0	0	0	0	0	0	0	0	0	0	0
negative_26_11	429240	438285	9046	0	0	9046	100	0	0	0	0	0	0	0	0	0	0	0	0
negative_26_12	438792	447088	8297	0	0	8297	100	0	0	0	0	0	0	0	0	0	0	0	0
negative_26_13	516081	531614	15534	0	0	15534	100	0	0	3614	23.3	0	0	0	0	0	0	0	0
negative_26_14	678081	688565	10485	0	0	10485	100	0	0	0	0	0	0	0	0	0	0	10462	99.8
negative_26_15	752260	770222	17963	0	0	17963	100	0	0	1741	9.7	0	0	0	0	0	0	10108	56.3
negative_26_16	859072	871216	12145	0	0	12145	100	0	0	0	0	0	0	0	0	0	0	4524	37.2
negative_26_17	1110640	1119705	9066	0	0	9066	100	0	0	0	0	0	0	0	0	9066	100	7449	82.2
negative_26_18	1119710	1128411	8702	0	0	8702	100	0	0	0	0	0	0	0	0	3408	39.2	3662	42.1
negative_26_19	1138035	1146763	8729	0	0	8729	100	0	0	0	0	0	0	0	0	1953	22.4	5258	60.2
negative_26_20	1146954	1177923	30970	0	0	30970	100	174	0.6	0	0	0	0	0	0	323	1	14787	47.7
negative_26_21	1253076	1266608	13533	0	0	13533	100	0	0	0	0	0	0	0	0	0	0	0	0
negative_26_22	1267117	1276232	9116	0	0	9116	100	0	0	0	0	0	0	0	0	0	0	0	0
negative_26_23	1276568	1285467	8900	0	0	8900	100	0	0	0	0	0	0	0	0	0	0	0	0
negative_26_24	1316071	1326058	9988	0	0	9988	100	0	0	0	0	0	0	0	0	0	0	0	0
negative_26_25	1339596	1377059	37464	0	0	37464	100	0	0	0	0	0	0	0	0	0	0	7236	19.3
negative_26_26	1387386	1395611	8226	0	0	8226	100	0	0	0	0	0	0	0	0	0	0	0	0
negative_26_27	1404893	1455110	50218	0	0	50218	100	0	0	0	0	0	0	0	0	0	0	0	0
negative_26_28	1471521	1480852	9332	0	0	9332	100	0	0	0	0	0	0	0	0	0	0	0	0
negative_26_29	1497581	1507998	10418	0	0	10418	100	0	0	0	0	0	0	0	0	0	0	0	0
negative_26_30	1565287	1573418	8132	0	0	8132	100	0	0	0	0	0	0	0	0	2153	26.5	0	0
negative_26_31	1580925	1594644	13720	0	0	13720	100	0	0	0	0	0	0	0	0	0	0	576	4.2
negative_26_32	1608065	1618052	9988	0	0	9988	100	0	0	0	0	0	0	0	0	8282	82.9	9939	99.5
negative_26_33	1918319	1928919	10601	0	0	10601	100	0	0	0	0	0	0	0	0	0	0	0	0
negative_26_34	1929715	1940861	11147	0	0	11147	100	0	0	0	0	0	0	0	0	0	0	0	0
negative_26_35	2087948	2102220	14273	0	0	14273	100	0	0	0	0	0	0	0	0	0	0	0	0
negative_26_36	2137927	2150017	12091	0	0	12091	100	0	0	0	0	0	0	0	0	0	0	0	0
negative_26_37	2182351	2197500	15150	0	0	15150	100	0	0	0	0	0	0	0	0	4467	29.5	0	0
negative_26_38	2203661	2218619	14959	0	0	14959	100	0	0	0	0	0	0	0	0	0	0	0	0
negative_26_39	2369398	2378499	9102	0	0	9102	100	0	0	0	0	0	0	0	0	0	0	0	0
negative_26_40	3362542	3377836	15295	0	0	15295	100	0	0	0	0	0	0	0	0	0	0	6487	42.4
negative_26_41	3575472	3590818	15347	0	0	15347	100	0	0	0	0	0	0	0	0	0	0	3865	25.2
negative_26_42	3591145	3608044	16900	0	0	16900	100	0	0	0	0	0	0	0	0	0	0	1243	7.4
negative_26_43	3615295	3692892	77598	0	0	77598	100	0	0	0	0	0	0	0	0	9597	12.4	53220	68.6
negative_26_44	3699548	3745742	46195	0	0	46195	100	0	0	0	0	0	0	0	0	0	0	12817	27.7
negative_26_45	3789848	3800523	10676	0	0	10676	100	0	0	0	0	0	0	0	0	2299	21.5	0	0
negative_26_46	3801733	3854377	52645	0	0	52645	100	0	0	0	0	0	0	0	0	9286	17.6	9551	18.1
negative_26_47	3859268	3873834	14567	0	0	14567	100	0	0	0	0	0	0	0	0	0	0	0	0
negative_26_48	3888617	3929608	40992	0	0	40992	100	189	0.5	0	0	0	0	0	0	0	0	0	0
negative_26_49	3930102	3946196	16095	0	0	16095	100	0	0	0	0	0	0	0	0	0	0	8848	55
negative_26_50	3951498	3970836	19339	0	0	19339	100	0	0	0	0	0	0	0	0	0	0	0	0
negative_26_51	3971758	3981932	10175	0	0	10175	100	0	0	0	0	0	0	0	0	0	0	0	0
negative_26_52	3993897	4007180	13284	0	0	13284	100	0	0	0	0	0	0	0	0	0	0	8008	60.3
negative_26_53	4009097	4030780	21684	0	0	21684	100	0	0	0	0	0	0	0	0	0	0	0	0
negative_26_54	4046090	4058479	12390	0	0	12390	100	0	0	0	0	0	0	0	0	0	0	0	0
negative_26_55	4068636	4122075	53440	0	0	53440	100	0	0	0	0	0	0	0	0	0	0	6089	11.4
negative_26_56	4122081	4150746	28666	0	0	28666	100	0	0	0	0	0	0	0	0	0	0	15605	54.4
negative_26_57	4185769	4205601	19833	0	0	19833	100	0	0	0	0	0	0	0	0	3159	15.9	15190	76.6
negative_26_58	4211422	4221921	10500	0	0	10500	100	0	0	0	0	0	0	0	0	10	0.1	10500	100
negative_26_59	4231616	4240736	9121	0	0	9121	100	0	0	0	0	0	0	0	0	0	0	7237	79.3
negative_26_60	4241153	4259636	18484	0	0	18484	100	0	0	0	0	0	0	0	0	0	0	8924	48.3
negative_26_61	4266687	4275598	8912	0	0	8912	100	0	0	0	0	0	0	0	0	0	0	8373	94
negative_26_62	4276338	4286047	9710	0	0	9710	100	0	0	0	0	0	0	0	0	0	0	7682	79.1
negative_26_63	4316536	4326448	9913	0	0	9913	100	0	0	0	0	0	0	0	0	0	0	2706	27.3
negative_26_64	4374596	4383778	9183	0	0	9183	100	0	0	0	0	0	0	0	0	7355	80.1	9132	99.4
negative_26_65	4383828	4405005	21178	0	0	21178	100	0	0	0	0	0	0	0	0	957	4.5	6843	32.3
negative_26_66	4405843	4419397	13555	0	0	13555	100	0	0	0	0	0	0	0	0	0	0	7439	54.9
negative_26_67	4430106	4439347	9242	0	0	9242	100	0	0	0	0	0	0	0	0	0	0	0	0
negative_26_68	4491784	4508561	16778	0	0	16778	100	0	0	0	0	0	0	0	0	0	0	9241	55.1
negative_26_69	4627381	4638243	10863	0	0	10863	100	0	0	0	0	0	0	0	0	0	0	10863	100
negative_26_70	4638258	4648061	9804	0	0	9804	100	0	0	4061	41.4	0	0	0	0	0	0	1090	11.1
negative_26_71	4657395	4674298	16904	0	0	16904	100	0	0	4606	27.2	0	0	0	0	5885	34.8	6036	35.7
negative_26_72	4752062	4763979	11918	0	0	11918	100	0	0	0	0	0	0	0	0	0	0	7623	64
negative_26_73	4858551	4867490	8940	0	0	8940	100	0	0	0	0	0	0	0	0	8682	97.1	8940	100
negative_26_74	4867673	4884139	16467	0	0	16467	100	0	0	0	0	0	0	0	0	0	0	8401	51
negative_26_75	4900688	4914591	13904	0	0	13904	100	0	0	0	0	0	0	0	0	0	0	10973	78.9
negative_26_76	4956033	4969897	13865	0	0	13865	100	0	0	0	0	0	0	0	0	0	0	6432	46.4
negative_26_77	5014530	5031740	17211	0	0	17211	100	0	0	0	0	0	0	0	0	9042	52.5	9121	53
negative_26_78	5034387	5049638	15252	0	0	15252	100	0	0	0	0	0	0	0	0	0	0	7516	49.3
negative_26_79	5051949	5077125	25177	0	0	25177	100	0	0	0	0	0	0	0	0	0	0	21935	87.1
negative_26_80	5099820	5111842	12023	0	0	12023	100	0	0	0	0	0	0	0	0	0	0	0	0
negative_26_81	5112040	5120841	8802	0	0	8802	100	0	0	0	0	0	0	0	0	0	0	0	0
negative_26_82	5170756	5182616	11861	0	0	11861	100	0	0	0	0	0	0	0	0	0	0	4131	34.8
negative_26_83	5199186	5227302	28117	0	0	28117	100	0	0	0	0	0	0	0	0	0	0	9703	34.5
Total			1491061	0	0	1491061	100	363	0	132249	8.9	0	0	47911	3.2	122324	8.2	543534	36.5
NC_003909.8, Bacillus cereus ATCC 10987 (5224283 bp)
negative_27_1	374	82211	81838	0	0	81838	100	0	0	30211	36.9	0	0	0	0	0	0	19716	24.1
negative_27_2	87060	150659	63600	0	0	63600	100	0	0	39600	62.3	0	0	40000	62.9	26363	41.5	44253	69.6
negative_27_3	150810	159674	8865	0	0	8865	100	0	0	5191	58.6	0	0	0	0	0	0	8865	100
negative_27_4	211842	220697	8856	0	0	8856	100	0	0	0	0	0	0	0	0	0	0	0	0
negative_27_5	271011	284634	13624	0	0	13624	100	426	3.1	10634	78.1	0	0	0	0	0	0	6233	45.8
negative_27_6	285166	294369	9204	0	0	9204	100	0	0	4835	52.5	0	0	0	0	0	0	1916	20.8
negative_27_7	296323	305273	8951	0	0	8951	100	0	0	8951	100	0	0	5273	58.9	4692	52.4	8951	100
negative_27_8	336060	347999	11940	0	0	11940	100	0	0	3941	33	0	0	0	0	0	0	11865	99.4
negative_27_9	349512	360242	10731	0	0	10731	100	0	0	0	0	0	0	0	0	0	0	0	0
negative_27_10	470319	480521	10203	0	0	10203	100	0	0	0	0	0	0	0	0	0	0	0	0
negative_27_11	511838	523798	11961	0	0	11961	100	0	0	0	0	0	0	0	0	0	0	0	0
negative_27_12	537237	546736	9500	0	0	9500	100	0	0	0	0	0	0	0	0	0	0	0	0
negative_27_13	547264	555561	8298	0	0	8298	100	0	0	0	0	0	0	0	0	0	0	0	0
negative_27_14	588526	604112	15587	0	0	15587	100	0	0	4112	26.4	0	0	0	0	0	0	0	0
negative_27_15	752292	762788	10497	0	0	10497	100	0	0	0	0	0	0	0	0	0	0	8497	80.9
negative_27_16	828938	846894	17957	0	0	17957	100	0	0	1063	5.9	0	0	0	0	0	0	0	0
negative_27_17	960071	972213	12143	0	0	12143	100	0	0	0	0	0	0	0	0	0	0	0	0
negative_27_18	1249840	1258949	9110	0	0	9110	100	0	0	0	0	0	0	0	0	9110	100	8668	95.1
negative_27_19	1258954	1267667	8714	0	0	8714	100	0	0	0	0	0	0	0	0	859	9.9	0	0
negative_27_20	1295301	1304039	8739	0	0	8739	100	0	0	0	0	0	0	0	0	0	0	1920	22
negative_27_21	1304072	1335135	31064	0	0	31064	100	183	0.6	0	0	0	0	0	0	0	0	13765	44.3
negative_27_22	1409143	1422675	13533	0	0	13533	100	0	0	0	0	0	0	0	0	0	0	0	0
negative_27_23	1423185	1432452	9268	0	0	9268	100	0	0	0	0	0	0	0	0	0	0	0	0
negative_27_24	1432788	1441837	9050	0	0	9050	100	0	0	0	0	0	0	0	0	0	0	0	0
negative_27_25	1471210	1481400	10191	0	0	10191	100	0	0	0	0	0	0	0	0	0	0	0	0
negative_27_26	1495326	1532872	37547	0	0	37547	100	0	0	0	0	0	0	0	0	0	0	8424	22.4
negative_27_27	1542577	1550843	8267	0	0	8267	100	0	0	0	0	0	0	0	0	3780	45.7	6070	73.4
negative_27_28	1559087	1609224	50138	0	0	50138	100	0	0	0	0	0	0	0	0	0	0	0	0
negative_27_29	1625691	1635024	9334	0	0	9334	100	0	0	0	0	0	0	0	0	0	0	0	0
negative_27_30	1650294	1660508	10215	0	0	10215	100	0	0	0	0	0	0	0	0	0	0	0	0
negative_27_31	1690440	1698575	8136	0	0	8136	100	670	8.2	0	0	0	0	0	0	0	0	0	0
negative_27_32	1706291	1715829	9539	0	0	9539	100	0	0	0	0	0	0	0	0	7070	74.1	0	0
negative_27_33	1723350	1733343	9994	0	0	9994	100	0	0	0	0	0	0	0	0	9135	91.4	9078	90.8
negative_27_34	2035460	2045961	10502	0	0	10502	100	0	0	0	0	0	0	0	0	0	0	0	0
negative_27_35	2046750	2057961	11212	0	0	11212	100	0	0	0	0	0	0	0	0	0	0	0	0
negative_27_36	2172932	2186778	13847	0	0	13847	100	0	0	0	0	0	0	0	0	0	0	0	0
negative_27_37	2227280	2239666	12387	0	0	12387	100	0	0	0	0	0	0	0	0	0	0	0	0
negative_27_38	2266173	2281348	15176	0	0	15176	100	0	0	0	0	0	0	0	0	4908	32.3	0	0
negative_27_39	2286689	2301675	14987	0	0	14987	100	0	0	0	0	0	0	0	0	0	0	0	0
negative_27_40	2426994	2436095	9102	0	0	9102	100	0	0	0	0	0	0	0	0	0	0	0	0
negative_27_41	3369989	3385517	15529	0	0	15529	100	0	0	0	0	0	0	0	0	0	0	0	0
negative_27_42	3548050	3563458	15409	0	0	15409	100	0	0	0	0	0	0	0	0	0	0	0	0
negative_27_43	3563785	3580687	16903	0	0	16903	100	0	0	0	0	0	0	0	0	0	0	0	0
negative_27_44	3587935	3603527	15593	0	0	15593	100	0	0	0	0	0	0	0	0	7298	46.8	11363	72.9
negative_27_45	3606194	3668170	61977	0	0	61977	100	0	0	0	0	0	0	0	0	15964	25.8	33159	53.5
negative_27_46	3677407	3733947	56541	0	0	56541	100	0	0	0	0	0	0	0	0	0	0	12521	22.1
negative_27_47	3733988	3786600	52613	0	0	52613	100	0	0	0	0	0	0	0	0	5583	10.6	10756	20.4
negative_27_48	3791442	3806160	14719	0	0	14719	100	0	0	0	0	0	0	0	0	0	0	0	0
negative_27_49	3831603	3873391	41789	0	0	41789	100	0	0	0	0	0	0	0	0	0	0	0	0
negative_27_50	3873884	3890000	16117	0	0	16117	100	0	0	0	0	0	0	0	0	0	0	0	0
negative_27_51	3895308	3914651	19344	0	0	19344	100	0	0	0	0	0	0	0	0	0	0	0	0
negative_27_52	3915564	3925893	10330	0	0	10330	100	0	0	0	0	0	0	0	0	0	0	0	0
negative_27_53	3942581	3955868	13288	0	0	13288	100	0	0	0	0	0	0	0	0	0	0	6790	51.1
negative_27_54	3956037	3977732	21696	0	0	21696	100	0	0	0	0	0	0	0	0	0	0	0	0
negative_27_55	3994814	4007197	12384	0	0	12384	100	0	0	0	0	0	0	0	0	0	0	0	0
negative_27_56	4017086	4070494	53409	0	0	53409	100	0	0	0	0	0	0	0	0	0	0	0	0
negative_27_57	4070500	4099269	28770	0	0	28770	100	0	0	0	0	0	0	0	0	0	0	7032	24.4
negative_27_58	4132559	4152510	19952	0	0	19952	100	0	0	0	0	0	0	0	0	1978	9.9	9873	49.5
negative_27_59	4159389	4170043	10655	0	0	10655	100	0	0	0	0	0	0	0	0	0	0	3203	30.1
negative_27_60	4178795	4187844	9050	0	0	9050	100	0	0	0	0	0	0	0	0	0	0	1747	19.3
negative_27_61	4194218	4212781	18564	0	0	18564	100	0	0	0	0	0	0	0	0	0	0	6988	37.6
negative_27_62	4219831	4228738	8908	0	0	8908	100	0	0	0	0	0	0	0	0	0	0	634	7.1
negative_27_63	4229480	4239187	9708	0	0	9708	100	0	0	0	0	0	0	0	0	0	0	9708	100
negative_27_64	4294374	4304276	9903	0	0	9903	100	0	0	0	0	0	0	0	0	0	0	0	0
negative_27_65	4351441	4360624	9184	0	0	9184	100	0	0	0	0	0	0	0	0	6738	73.4	9140	99.5
negative_27_66	4360674	4381988	21315	0	0	21315	100	0	0	0	0	0	0	0	0	0	0	0	0
negative_27_67	4382830	4396384	13555	0	0	13555	100	0	0	0	0	0	0	0	0	0	0	6548	48.3
negative_27_68	4406924	4416162	9239	0	0	9239	100	0	0	0	0	0	0	0	0	0	0	0	0
negative_27_69	4469336	4486573	17238	0	0	17238	100	0	0	0	0	0	0	0	0	0	0	7873	45.7
negative_27_70	4620733	4631616	10884	0	0	10884	100	0	0	0	0	0	0	0	0	0	0	10844	99.6
negative_27_71	4632411	4642204	9794	0	0	9794	100	0	0	0	0	0	0	0	0	0	0	229	2.3
negative_27_72	4656247	4673316	17070	0	0	17070	100	0	0	3754	22	0	0	0	0	0	0	0	0
negative_27_73	4742928	4754836	11909	0	0	11909	100	0	0	0	0	0	0	0	0	0	0	7417	62.3
negative_27_74	4834839	4843778	8940	0	0	8940	100	0	0	0	0	0	0	0	0	7364	82.4	6481	72.5
negative_27_75	4844243	4861009	16767	0	0	16767	100	2632	15.7	0	0	0	0	0	0	0	0	8223	49
negative_27_76	4873615	4887522	13908	0	0	13908	100	0	0	0	0	0	0	0	0	8032	57.8	11093	79.8
negative_27_77	4933478	4947531	14054	0	0	14054	100	0	0	0	0	0	0	0	0	0	0	6937	49.4
negative_27_78	4992577	5009876	17300	0	0	17300	100	0	0	0	0	0	0	0	0	9161	53	9461	54.7
negative_27_79	5012885	5028211	15327	0	0	15327	100	0	0	0	0	0	0	0	0	6131	40	7804	50.9
negative_27_80	5037208	5056400	19193	0	0	19193	100	0	0	0	0	0	0	0	0	0	0	17723	92.3
negative_27_81	5081138	5092966	11829	0	0	11829	100	0	0	0	0	0	0	0	0	0	0	0	0
negative_27_82	5093071	5101833	8763	0	0	8763	100	0	0	0	0	0	0	0	0	0	0	0	0
negative_27_83	5151257	5163119	11863	0	0	11863	100	0	0	0	0	0	0	0	0	0	0	0	0
negative_27_84	5196059	5224166	28108	0	0	28108	100	0	0	0	0	453	1.6	0	0	453	1.6	7894	28.1
Total			1483198	0	0	1483198	100	3911	0.3	112292	7.6	453	0	45273	3.1	134619	9.1	389662	26.3
NC_008577.1, Shewanella sp. ANA-3 chromosome 1 (4972204 bp)
negative_28_1	224722	256797	32076	0	0	32076	100	0	0	16000	49.9	0	0	30000	93.5	32076	100	32076	100
negative_28_2	1197054	1206736	9683	0	0	9683	100	0	0	0	0	0	0	0	0	8078	83.4	5979	61.7
negative_28_3	1313887	1323369	9483	0	0	9483	100	897	9.5	0	0	0	0	0	0	0	0	0	0
negative_28_4	1553184	1563414	10231	0	0	10231	100	0	0	0	0	0	0	0	0	0	0	0	0
negative_28_5	3629700	3643149	13450	0	0	13450	100	0	0	0	0	0	0	0	0	0	0	0	0
negative_28_6	3692050	3701750	9701	0	0	9701	100	0	0	0	0	0	0	0	0	0	0	0	0
negative_28_7	4491993	4504362	12370	0	0	12370	100	0	0	0	0	0	0	0	0	0	0	0	0
Total			96994	0	0	96994	100	897	0.9	16000	16.5	0	0	30000	30.9	40154	41.4	38055	39.2
NC_007613.1, Shigella boydii Sb227 (4519823 bp)
negative_29_1	53523	65255	11733	0	0	11733	100	0	0	0	0	0	0	0	0	0	0	0	0
negative_29_2	66331	77036	10706	0	0	10706	100	87	0.8	0	0	0	0	0	0	0	0	0	0
negative_29_3	77039	99144	22106	0	0	22106	100	0	0	0	0	0	0	0	0	0	0	0	0
negative_29_4	150945	159398	8454	0	0	8454	100	0	0	0	0	0	0	0	0	0	0	0	0
negative_29_5	171416	195609	24194	0	0	24194	100	0	0	0	0	0	0	0	0	0	0	0	0
negative_29_6	340917	353649	12733	0	0	12733	100	0	0	0	0	0	0	0	0	0	0	0	0
negative_29_7	372242	383188	10947	0	0	10947	100	0	0	0	0	0	0	0	0	0	0	0	0
negative_29_8	540240	554937	14698	0	0	14698	100	0	0	0	0	0	0	0	0	0	0	0	0
negative_29_9	597211	608796	11586	0	0	11586	100	0	0	0	0	0	0	0	0	0	0	9831	84.9
negative_29_10	616022	625199	9178	0	0	9178	100	0	0	0	0	0	0	0	0	5253	57.2	0	0
negative_29_11	828967	842454	13488	0	0	13488	100	0	0	0	0	0	0	0	0	0	0	0	0
negative_29_12	925629	935193	9565	0	0	9565	100	0	0	0	0	0	0	0	0	0	0	1034	10.8
negative_29_13	1155740	1164182	8443	0	0	8443	100	0	0	0	0	0	0	0	0	0	0	21	0.2
negative_29_14	1935222	1948631	13410	0	0	13410	100	0	0	0	0	0	0	0	0	0	0	0	0
negative_29_15	2068853	2078537	9685	0	0	9685	100	0	0	0	0	0	0	0	0	0	0	0	0
negative_29_16	2112176	2127154	14979	0	0	14979	100	0	0	0	0	0	0	0	0	0	0	0	0
negative_29_17	2176974	2196732	19759	0	0	19759	100	0	0	0	0	0	0	0	0	0	0	9540	48.3
negative_29_18	2296761	2318244	21484	0	0	21484	100	0	0	0	0	0	0	0	0	0	0	19326	90
negative_29_19	2337599	2348027	10429	0	0	10429	100	0	0	0	0	0	0	0	0	0	0	0	0
negative_29_20	2549674	2559492	9819	0	0	9819	100	0	0	0	0	0	0	0	0	0	0	0	0
negative_29_21	2714395	2722909	8515	0	0	8515	100	0	0	0	0	0	0	0	0	0	0	0	0
negative_29_22	3040134	3049613	9480	0	0	9480	100	0	0	0	0	0	0	0	0	0	0	0	0
negative_29_23	3081686	3092921	11236	0	0	11236	100	0	0	0	0	0	0	0	0	0	0	0	0
negative_29_24	3094814	3104546	9733	0	0	9733	100	0	0	0	0	0	0	0	0	0	0	0	0
negative_29_25	3216645	3234783	18139	0	0	18139	100	0	0	0	0	0	0	0	0	12010	66.2	4973	27.4
negative_29_26	3286310	3301639	15330	0	0	15330	100	1079	7	9639	62.9	14924	97.4	11639	75.9	14924	97.4	14450	94.3
negative_29_27	3354835	3365333	10499	0	0	10499	100	0	0	0	0	0	0	0	0	0	0	0	0
negative_29_28	3449390	3458038	8649	0	0	8649	100	0	0	0	0	0	0	0	0	0	0	0	0
negative_29_29	3761560	3774304	12745	0	0	12745	100	0	0	0	0	0	0	0	0	6949	54.5	6434	50.5
negative_29_30	3812754	3823301	10548	0	0	10548	100	0	0	0	0	0	0	0	0	0	0	0	0
negative_29_31	3868724	3877758	9035	0	0	9035	100	0	0	0	0	0	0	0	0	0	0	1182	13.1
negative_29_32	3904257	3914258	10002	0	0	10002	100	0	0	0	0	0	0	0	0	0	0	0	0
negative_29_33	4033527	4048030	14504	0	0	14504	100	156	1.1	12030	82.9	0	0	0	0	14393	99.2	14458	99.7
negative_29_34	4329994	4342331	12338	0	0	12338	100	0	0	0	0	3999	32.4	0	0	3999	32.4	0	0
Total			428149	0	0	428149	100	1322	0.3	21669	5.1	18923	4.4	11639	2.7	57528	13.4	81249	19
NC_010167.1, Brucella suis ATCC 23445 chromosome II (1400844 bp)
negative_30_1	163794	175131	11338	0	0	11338	100	0	0	0	0	0	0	0	0	0	0	0	0
negative_30_2	182318	206006	23689	0	0	23689	100	0	0	0	0	0	0	0	0	1983	8.4	10108	42.7
negative_30_3	398898	409981	11084	0	0	11084	100	0	0	0	0	0	0	0	0	0	0	4731	42.7
negative_30_4	418539	429920	11382	0	0	11382	100	0	0	0	0	0	0	0	0	0	0	1434	12.6
negative_30_5	477785	493748	15964	0	0	15964	100	0	0	0	0	0	0	0	0	0	0	0	0
negative_30_6	500936	511165	10230	0	0	10230	100	252	2.5	0	0	0	0	0	0	0	0	3298	32.2
negative_30_7	542165	557717	15553	0	0	15553	100	0	0	0	0	0	0	0	0	0	0	3038	19.5
negative_30_8	558210	572918	14709	0	0	14709	100	0	0	0	0	0	0	0	0	0	0	4191	28.5
negative_30_9	575610	602385	26776	0	0	26776	100	0	0	0	0	0	0	0	0	0	0	4794	17.9
negative_30_10	644433	656747	12315	0	0	12315	100	398	3.2	0	0	0	0	0	0	0	0	9126	74.1
negative_30_11	706589	716401	9813	0	0	9813	100	198	2	0	0	0	0	0	0	0	0	2968	30.2
negative_30_12	750939	760685	9747	0	0	9747	100	0	0	0	0	0	0	0	0	0	0	0	0
negative_30_13	1315950	1330598	14649	0	0	14649	100	0	0	2598	17.7	0	0	0	0	0	0	9645	65.8
Total			187249	0	0	187249	100	848	0.5	2598	1.4	0	0	0	0	1983	1.1	53333	28.5
NC_008390.1, Burkholderia cepacia AMMD chromosome 1 (3556545 bp)
negative_31_1	71456	80583	9128	0	0	9128	100	28	0.3	0	0	0	0	0	0	0	0	0	0
negative_31_2	81764	90801	9038	0	0	9038	100	468	5.2	0	0	0	0	0	0	0	0	0	0
negative_31_3	197237	209968	12732	0	0	12732	100	0	0	0	0	0	0	0	0	0	0	755	5.9
negative_31_4	273319	288639	15321	0	0	15321	100	0	0	2639	17.2	0	0	0	0	0	0	48	0.3
negative_31_5	298057	312087	14031	0	0	14031	100	0	0	5944	42.4	0	0	11944	85.1	9683	69	14031	100
negative_31_6	316689	342560	25872	0	0	25872	100	0	0	0	0	0	0	18312	70.8	13782	53.3	17070	66
negative_31_7	372885	403381	30497	0	0	30497	100	0	0	0	0	0	0	3381	11.1	0	0	7253	23.8
negative_31_8	512350	534213	21864	0	0	21864	100	0	0	1651	7.6	0	0	0	0	0	0	4477	20.5
negative_31_9	534250	547177	12928	0	0	12928	100	0	0	0	0	0	0	0	0	0	0	11906	92.1
negative_31_10	547322	568570	21249	0	0	21249	100	327	1.5	0	0	0	0	0	0	3634	17.1	8730	41.1
negative_31_11	573848	591381	17534	0	0	17534	100	0	0	0	0	0	0	0	0	0	0	0	0
negative_31_12	652002	661717	9716	0	0	9716	100	0	0	0	0	0	0	0	0	0	0	0	0
negative_31_13	668729	680663	11935	0	0	11935	100	291	2.4	0	0	0	0	0	0	0	0	0	0
negative_31_14	680672	690367	9696	0	0	9696	100	0	0	0	0	0	0	0	0	0	0	0	0
negative_31_15	719039	731416	12378	0	0	12378	100	440	3.6	0	0	0	0	0	0	0	0	9212	74.4
negative_31_16	756572	764586	8015	0	0	8015	100	0	0	0	0	0	0	0	0	238	3	5909	73.7
negative_31_17	812362	822089	9728	0	0	9728	100	0	0	89	0.9	0	0	2089	21.5	0	0	5204	53.5
negative_31_18	856371	870134	13764	0	0	13764	100	0	0	0	0	0	0	0	0	0	0	0	0
negative_31_19	909763	918540	8778	0	0	8778	100	0	0	0	0	0	0	0	0	0	0	0	0
negative_31_20	1003463	1017622	14160	0	0	14160	100	0	0	0	0	2639	18.6	0	0	2639	18.6	5447	38.5
negative_31_21	1017635	1032395	14761	0	0	14761	100	0	0	0	0	0	0	0	0	0	0	1960	13.3
negative_31_22	1062973	1075578	12606	0	0	12606	100	0	0	0	0	0	0	0	0	0	0	3131	24.8
negative_31_23	1080993	1110679	29687	0	0	29687	100	0	0	0	0	0	0	0	0	0	0	18894	63.6
negative_31_24	1120020	1128187	8168	0	0	8168	100	0	0	0	0	0	0	0	0	0	0	0	0
negative_31_25	1275477	1299100	23624	0	0	23624	100	0	0	0	0	0	0	0	0	0	0	17104	72.4
negative_31_26	1489012	1500827	11816	0	0	11816	100	0	0	0	0	0	0	0	0	0	0	8148	69
negative_31_27	1511442	1522222	10781	0	0	10781	100	0	0	0	0	0	0	0	0	0	0	10781	100
negative_31_28	1527798	1538180	10383	0	0	10383	100	0	0	0	0	0	0	0	0	1116	10.7	10383	100
negative_31_29	1549056	1558047	8992	0	0	8992	100	0	0	0	0	0	0	0	0	0	0	8201	91.2
negative_31_30	2507997	2534094	26098	0	0	26098	100	0	0	0	0	0	0	0	0	0	0	20250	77.6
negative_31_31	2534121	2543867	9747	0	0	9747	100	0	0	0	0	0	0	0	0	0	0	7244	74.3
negative_31_32	2557447	2567250	9804	0	0	9804	100	0	0	0	0	0	0	0	0	0	0	0	0
negative_31_33	2567268	2576540	9273	0	0	9273	100	0	0	0	0	0	0	0	0	0	0	4509	48.6
negative_31_34	2602979	2614927	11949	0	0	11949	100	0	0	0	0	0	0	0	0	0	0	1829	15.3
negative_31_35	2640571	2648754	8184	0	0	8184	100	92	1.1	0	0	92	1.1	0	0	92	1.1	298	3.6
negative_31_36	2745643	2757875	12233	0	0	12233	100	255	2.1	0	0	0	0	0	0	2920	23.9	3612	29.5
negative_31_37	2792017	2801710	9694	0	0	9694	100	0	0	0	0	0	0	0	0	0	0	35	0.4
negative_31_38	2803302	2820921	17620	0	0	17620	100	0	0	0	0	0	0	0	0	0	0	11832	67.2
negative_31_39	2865946	2876767	10822	0	0	10822	100	0	0	0	0	0	0	0	0	0	0	0	0
negative_31_40	2937860	2954551	16692	0	0	16692	100	0	0	0	0	0	0	0	0	0	0	0	0
negative_31_41	2965445	2978630	13186	0	0	13186	100	0	0	0	0	0	0	0	0	0	0	8706	66
negative_31_42	3002835	3011038	8204	0	0	8204	100	0	0	0	0	0	0	0	0	0	0	0	0
negative_31_43	3040459	3050697	10239	0	0	10239	100	0	0	0	0	0	0	0	0	0	0	0	0
negative_31_44	3059546	3076380	16835	0	0	16835	100	0	0	0	0	0	0	0	0	0	0	7850	46.6
negative_31_45	3136301	3160510	24210	0	0	24210	100	882	3.6	0	0	0	0	0	0	0	0	17090	70.6
negative_31_46	3190510	3206518	16009	0	0	16009	100	0	0	0	0	0	0	0	0	0	0	6472	40.4
negative_31_47	3206522	3218597	12076	0	0	12076	100	0	0	0	0	0	0	0	0	0	0	416	3.4
negative_31_48	3379364	3390125	10762	0	0	10762	100	0	0	0	0	0	0	0	0	5369	49.9	10331	96
negative_31_49	3396089	3404924	8836	0	0	8836	100	0	0	0	0	0	0	0	0	0	0	0	0
negative_31_50	3493640	3509047	15408	0	0	15408	100	0	0	0	0	0	0	0	0	0	0	0	0
negative_31_51	3509379	3520001	10623	0	0	10623	100	0	0	0	0	0	0	0	0	0	0	1953	18.4
Total			707686	0	0	707686	100	2783	0.4	10323	1.5	2731	0.4	35726	5	39473	5.6	271071	38.3
NC_009901.1, Shewanella pealeana ATCC 700345 (5174581 bp)
negative_32_1	181576	228500	46925	0	0	46925	100	0	0	20000	42.6	0	0	35000	74.6	33655	71.7	42204	89.9
negative_32_2	264322	273050	8729	0	0	8729	100	0	0	0	0	0	0	0	0	0	0	0	0
negative_32_3	451510	459876	8367	0	0	8367	100	0	0	0	0	8367	100	0	0	8367	100	0	0
negative_32_4	1248968	1264223	15256	0	0	15256	100	0	0	0	0	0	0	0	0	0	0	0	0
negative_32_5	1662379	1677708	15330	0	0	15330	100	0	0	0	0	0	0	0	0	0	0	0	0
negative_32_6	2347561	2363062	15502	0	0	15502	100	0	0	0	0	0	0	0	0	0	0	1728	11.1
negative_32_7	2885360	2899266	13907	0	0	13907	100	0	0	0	0	0	0	0	0	0	0	5797	41.7
negative_32_8	3148995	3162515	13521	0	0	13521	100	0	0	0	0	0	0	0	0	0	0	10564	78.1
negative_32_9	3263432	3273649	10218	0	0	10218	100	0	0	0	0	0	0	0	0	9624	94.2	3217	31.5
negative_32_10	3515428	3524287	8860	0	0	8860	100	0	0	0	0	0	0	0	0	7889	89	0	0
negative_32_11	3738148	3751089	12942	0	0	12942	100	0	0	0	0	0	0	0	0	7153	55.3	4896	37.8
negative_32_12	4577437	4590655	13219	0	0	13219	100	0	0	0	0	0	0	0	0	0	0	3385	25.6
negative_32_13	4624759	4636582	11824	0	0	11824	100	0	0	0	0	0	0	0	0	0	0	7272	61.5
negative_32_14	4648429	4660981	12553	0	0	12553	100	0	0	0	0	0	0	0	0	0	0	0	0
negative_32_15	5154275	5165273	10999	0	0	10999	100	0	0	0	0	0	0	0	0	5694	51.8	5099	46.4
Total			218152	0	0	218152	100	0	0	20000	9.2	8367	3.8	35000	16	72382	33.2	84162	38.6
NC_010159.1, Yersinia pestis Angola (4504254 bp)
negative_33_1	1	8321	8321	0	0	8321	100	0	0	0	0	0	0	0	0	0	0	390	4.7
negative_33_2	9320	17452	8133	0	0	8133	100	0	0	0	0	0	0	0	0	0	0	8133	100
negative_33_3	20213	32357	12145	0	0	12145	100	550	4.5	0	0	0	0	0	0	0	0	0	0
negative_33_4	42451	53413	10963	0	0	10963	100	0	0	0	0	0	0	0	0	0	0	0	0
negative_33_5	58730	67019	8290	0	0	8290	100	0	0	0	0	0	0	0	0	0	0	0	0
negative_33_6	287082	299422	12341	0	0	12341	100	0	0	0	0	0	0	0	0	0	0	0	0
negative_33_7	302664	323339	20676	0	0	20676	100	0	0	0	0	0	0	0	0	0	0	39	0.2
negative_33_8	363579	376684	13106	0	0	13106	100	0	0	0	0	0	0	0	0	0	0	0	0
negative_33_9	384972	401172	16201	0	0	16201	100	0	0	0	0	0	0	0	0	0	0	0	0
negative_33_10	450917	463469	12553	0	0	12553	100	0	0	0	0	0	0	0	0	0	0	0	0
negative_33_11	529763	552053	22291	0	0	22291	100	616	2.8	0	0	0	0	0	0	0	0	0	0
negative_33_12	554022	567780	13759	0	0	13759	100	0	0	0	0	0	0	0	0	0	0	0	0
negative_33_13	603975	619754	15780	0	0	15780	100	0	0	10000	63.4	15780	100	0	0	15780	100	13710	86.9
negative_33_14	696281	708430	12150	0	0	12150	100	0	0	0	0	0	0	0	0	0	0	4765	39.2
negative_33_15	708774	718050	9277	0	0	9277	100	0	0	0	0	0	0	0	0	0	0	4244	45.7
negative_33_16	718249	727480	9232	0	0	9232	100	0	0	0	0	0	0	0	0	0	0	2279	24.7
negative_33_17	782224	790897	8674	0	0	8674	100	0	0	0	0	0	0	0	0	1231	14.2	2028	23.4
negative_33_18	819430	829300	9871	0	0	9871	100	0	0	0	0	0	0	0	0	0	0	1919	19.4
negative_33_19	830396	842787	12392	0	0	12392	100	0	0	0	0	0	0	0	0	0	0	0	0
negative_33_20	977675	986211	8537	0	0	8537	100	0	0	0	0	0	0	0	0	0	0	0	0
negative_33_21	1006654	1017373	10720	0	0	10720	100	0	0	0	0	0	0	0	0	0	0	0	0
negative_33_22	1141848	1154214	12367	0	0	12367	100	0	0	0	0	0	0	0	0	2827	22.9	0	0
negative_33_23	1154679	1172122	17444	0	0	17444	100	0	0	0	0	0	0	0	0	0	0	0	0
negative_33_24	1240883	1255448	14566	0	0	14566	100	0	0	0	0	0	0	0	0	0	0	0	0
negative_33_25	1362621	1374243	11623	0	0	11623	100	0	0	0	0	0	0	0	0	0	0	0	0
negative_33_26	1436171	1447532	11362	0	0	11362	100	0	0	0	0	0	0	0	0	0	0	0	0
negative_33_27	1473286	1484618	11333	0	0	11333	100	0	0	0	0	0	0	0	0	0	0	8048	71
negative_33_28	1537507	1549790	12284	0	0	12284	100	0	0	0	0	0	0	0	0	0	0	0	0
negative_33_29	1867451	1886105	18655	0	0	18655	100	0	0	0	0	0	0	0	0	0	0	14155	75.9
negative_33_30	1896720	1905634	8915	0	0	8915	100	0	0	0	0	0	0	0	0	0	0	0	0
negative_33_31	1908702	1924470	15769	0	0	15769	100	0	0	0	0	0	0	0	0	0	0	576	3.7
negative_33_32	2043583	2052437	8855	0	0	8855	100	0	0	0	0	0	0	0	0	0	0	0	0
negative_33_33	2069381	2080430	11050	0	0	11050	100	0	0	0	0	0	0	0	0	0	0	0	0
negative_33_34	2366123	2376825	10703	0	0	10703	100	0	0	0	0	0	0	0	0	0	0	0	0
negative_33_35	2514554	2536241	21688	0	0	21688	100	0	0	0	0	0	0	0	0	0	0	0	0
negative_33_36	2536785	2547973	11189	0	0	11189	100	0	0	0	0	0	0	0	0	0	0	0	0
negative_33_37	2575500	2585763	10264	0	0	10264	100	0	0	0	0	0	0	0	0	0	0	0	0
negative_33_38	2686621	2696552	9932	0	0	9932	100	0	0	0	0	0	0	0	0	0	0	0	0
negative_33_39	2707049	2720435	13387	0	0	13387	100	0	0	0	0	0	0	0	0	0	0	0	0
negative_33_40	2934193	2946645	12453	0	0	12453	100	0	0	0	0	12453	100	0	0	12453	100	12453	100
negative_33_41	3023699	3033567	9869	0	0	9869	100	0	0	0	0	0	0	0	0	0	0	0	0
negative_33_42	3055484	3079840	24357	0	0	24357	100	0	0	0	0	0	0	0	0	0	0	8040	33
negative_33_43	3206483	3216626	10144	0	0	10144	100	0	0	0	0	0	0	0	0	0	0	171	1.7
negative_33_44	3224763	3235021	10259	0	0	10259	100	0	0	0	0	0	0	0	0	0	0	0	0
negative_33_45	3273417	3284215	10799	0	0	10799	100	0	0	0	0	0	0	0	0	0	0	10799	100
negative_33_46	3423359	3439946	16588	0	0	16588	100	0	0	0	0	0	0	0	0	0	0	0	0
negative_33_47	3519567	3530633	11067	0	0	11067	100	0	0	0	0	0	0	0	0	0	0	0	0
negative_33_48	3621548	3633159	11612	0	0	11612	100	0	0	0	0	0	0	0	0	0	0	0	0
negative_33_49	3633254	3658456	25203	0	0	25203	100	0	0	0	0	0	0	0	0	0	0	0	0
negative_33_50	3671979	3681139	9161	0	0	9161	100	0	0	0	0	0	0	0	0	0	0	0	0
negative_33_51	3798288	3816058	17771	0	0	17771	100	0	0	0	0	0	0	0	0	0	0	7549	42.5
negative_33_52	3898702	3911188	12487	0	0	12487	100	0	0	0	0	7973	63.9	0	0	7973	63.9	3329	26.7
negative_33_53	3975454	3985673	10220	0	0	10220	100	0	0	0	0	0	0	0	0	0	0	0	0
negative_33_54	4053280	4063350	10071	0	0	10071	100	0	0	0	0	0	0	0	0	0	0	0	0
negative_33_55	4208022	4217273	9252	0	0	9252	100	0	0	0	0	0	0	0	0	0	0	2367	25.6
negative_33_56	4232070	4240398	8329	0	0	8329	100	0	0	0	0	0	0	0	0	0	0	0	0
negative_33_57	4240710	4250348	9639	0	0	9639	100	0	0	0	0	8943	92.8	0	0	8943	92.8	6164	63.9
negative_33_58	4300805	4309137	8333	0	0	8333	100	0	0	0	0	0	0	0	0	0	0	8333	100
negative_33_59	4398427	4410115	11689	0	0	11689	100	0	0	0	0	0	0	0	0	2377	20.3	0	0
negative_33_60	4484340	4500972	16633	0	0	16633	100	0	0	0	0	0	0	0	0	8579	51.6	5001	30.1
Total			752734	0	0	752734	100	1166	0.2	10000	1.3	45149	6	0	0	60163	8	124492	16.5
NC_009900.1, Rickettsia massiliae MTU5 (1360898 bp)
negative_34_1	1193588	1214400	20813	0	0	20813	100	0	0	0	0	0	0	0	0	0	0	6870	33
Total			20813	0	0	20813	100	0	0	0	0	0	0	0	0	0	0	6870	33
NC_008750.1, Shewanella sp. W3-18-1 (4708380 bp)
negative_35_1	171793	203897	32105	0	0	32105	100	0	0	31897	99.4	0	0	32105	100	32105	100	31838	99.2
negative_35_2	412709	421544	8836	0	0	8836	100	0	0	0	0	0	0	0	0	0	0	3041	34.4
negative_35_3	2076018	2084776	8759	0	0	8759	100	0	0	0	0	0	0	0	0	0	0	0	0
negative_35_4	2356737	2366144	9408	0	0	9408	100	0	0	0	0	0	0	0	0	0	0	0	0
negative_35_5	2658181	2666847	8667	0	0	8667	100	0	0	0	0	0	0	0	0	8051	92.9	7257	83.7
negative_35_6	2971663	2980951	9289	0	0	9289	100	0	0	0	0	0	0	0	0	0	0	8107	87.3
negative_35_7	3427387	3442837	15451	0	0	15451	100	661	4.3	0	0	0	0	0	0	0	0	0	0
negative_35_8	3904820	3913715	8896	0	0	8896	100	0	0	0	0	0	0	0	0	0	0	0	0
Total			101411	0	0	101411	100	661	0.7	31897	31.5	0	0	32105	31.7	40156	39.6	50243	49.5
NC_007432.1, Streptococcus agalactiae A909 (2127839 bp)
negative_36_1	16220	28769	12550	0	0	12550	100	0	0	0	0	0	0	12550	100	0	0	12441	99.1
negative_36_2	34344	46086	11743	0	0	11743	100	552	4.7	0	0	0	0	657	5.6	0	0	9490	80.8
negative_36_3	64555	72773	8219	0	0	8219	100	0	0	0	0	0	0	2773	33.7	0	0	8219	100
negative_36_4	74031	90407	16377	0	0	16377	100	0	0	0	0	0	0	16377	100	15895	97.1	16377	100
negative_36_5	153122	167054	13933	0	0	13933	100	0	0	0	0	0	0	0	0	0	0	13217	94.9
negative_36_6	182453	198463	16011	0	0	16011	100	0	0	0	0	0	0	0	0	0	0	9983	62.4
negative_36_7	791541	799654	8114	0	0	8114	100	0	0	0	0	0	0	0	0	0	0	0	0
negative_36_8	805649	814699	9051	0	0	9051	100	0	0	0	0	0	0	0	0	0	0	469	5.2
negative_36_9	824337	832531	8195	0	0	8195	100	0	0	0	0	0	0	0	0	0	0	2756	33.6
negative_36_10	937450	945983	8534	0	0	8534	100	0	0	0	0	0	0	0	0	0	0	6448	75.6
negative_36_11	969052	979185	10134	0	0	10134	100	0	0	0	0	0	0	0	0	0	0	0	0
negative_36_12	1050652	1067048	16397	0	0	16397	100	0	0	0	0	0	0	0	0	0	0	0	0
negative_36_13	1119045	1131115	12071	0	0	12071	100	0	0	0	0	0	0	0	0	0	0	0	0
negative_36_14	1455031	1463409	8379	0	0	8379	100	0	0	0	0	0	0	0	0	0	0	5345	63.8
negative_36_15	1672420	1682929	10510	0	0	10510	100	0	0	0	0	0	0	0	0	0	0	7193	68.4
negative_36_16	1711923	1722092	10170	0	0	10170	100	0	0	0	0	0	0	0	0	0	0	0	0
negative_36_17	1770523	1781274	10752	0	0	10752	100	0	0	0	0	0	0	0	0	1997	18.6	1135	10.6
negative_36_18	2021417	2030551	9135	0	0	9135	100	0	0	0	0	0	0	0	0	0	0	0	0
Total			200275	0	0	200275	100	552	0.3	0	0	0	0	32357	16.2	17892	8.9	93073	46.5
NC_003923.1, Staphylococcus aureus subsp. aureus MW2 (2820462 bp)
negative_37_1	15558	24314	8757	0	0	8757	100	0	0	0	0	0	0	0	0	5993	68.4	5134	58.6
negative_37_2	475826	485113	9288	0	0	9288	100	0	0	0	0	0	0	0	0	0	0	9288	100
negative_37_3	498655	513038	14384	0	0	14384	100	0	0	0	0	0	0	0	0	0	0	5932	41.2
negative_37_4	550618	568007	17390	0	0	17390	100	0	0	0	0	0	0	7390	42.5	2253	13	2253	13
negative_37_5	568051	583856	15806	0	0	15806	100	0	0	0	0	0	0	15806	100	10878	68.8	15806	100
negative_37_6	808869	821866	12998	0	0	12998	100	0	0	0	0	0	0	0	0	0	0	4673	36
negative_37_7	1042292	1052430	10139	0	0	10139	100	0	0	0	0	0	0	0	0	0	0	809	8
negative_37_8	1071737	1083274	11538	0	0	11538	100	0	0	0	0	0	0	0	0	0	0	5407	46.9
negative_37_9	1121576	1131749	10174	0	0	10174	100	0	0	0	0	0	0	0	0	0	0	3835	37.7
negative_37_10	1212585	1223793	11209	0	0	11209	100	0	0	0	0	0	0	0	0	0	0	8097	72.2
negative_37_11	1243405	1263013	19609	0	0	19609	100	0	0	0	0	0	0	0	0	0	0	13712	69.9
negative_37_12	1499975	1508900	8926	0	0	8926	100	0	0	0	0	0	0	0	0	0	0	0	0
negative_37_13	1631258	1640186	8929	0	0	8929	100	0	0	0	0	0	0	0	0	0	0	0	0
negative_37_14	1713818	1725258	11441	0	0	11441	100	0	0	0	0	0	0	0	0	0	0	5809	50.8
negative_37_15	1745518	1755462	9945	0	0	9945	100	0	0	0	0	0	0	0	0	0	0	0	0
negative_37_16	1772787	1782696	9910	0	0	9910	100	0	0	0	0	0	0	0	0	0	0	0	0
negative_37_17	1946744	1956204	9461	0	0	9461	100	0	0	0	0	0	0	0	0	0	0	0	0
negative_37_18	1966724	1975237	8514	0	0	8514	100	0	0	0	0	0	0	0	0	0	0	0	0
negative_37_19	2007717	2015797	8081	0	0	8081	100	0	0	0	0	0	0	0	0	0	0	0	0
negative_37_20	2122917	2136781	13865	0	0	13865	100	0	0	0	0	0	0	0	0	0	0	13865	100
negative_37_21	2176572	2194022	17451	0	0	17451	100	0	0	0	0	0	0	0	0	0	0	13311	76.3
negative_37_22	2200972	2210319	9348	0	0	9348	100	0	0	0	0	0	0	0	0	0	0	0	0
negative_37_23	2305970	2321178	15209	0	0	15209	100	0	0	0	0	0	0	15209	100	13913	91.5	13811	90.8
Total			272372	0	0	272372	100	0	0	0	0	0	0	38405	14.1	33037	12.1	121742	44.7
NC_005071.1, Prochlorococcus marinus str. MIT 9313 (2410873 bp)
negative_38_1	28853	46413	17561	0	0	17561	100	0	0	0	0	0	0	0	0	0	0	0	0
negative_38_2	574497	584903	10407	0	0	10407	100	0	0	0	0	0	0	0	0	0	0	0	0
negative_38_3	796932	807102	10171	0	0	10171	100	7553	74.3	0	0	0	0	0	0	0	0	7402	72.8
negative_38_4	1255006	1272017	17012	0	0	17012	100	0	0	0	0	0	0	0	0	0	0	3863	22.7
negative_38_5	1337363	1345690	8328	0	0	8328	100	0	0	0	0	0	0	0	0	0	0	0	0
negative_38_6	1346355	1356471	10117	0	0	10117	100	0	0	0	0	0	0	0	0	0	0	8083	79.9
negative_38_7	1397557	1415000	17444	0	0	17444	100	0	0	0	0	0	0	0	0	0	0	2492	14.3
negative_38_8	1427302	1442365	15064	0	0	15064	100	0	0	0	0	0	0	0	0	0	0	10920	72.5
negative_38_9	1448943	1464928	15986	0	0	15986	100	0	0	0	0	0	0	0	0	0	0	10897	68.2
negative_38_10	1498740	1507875	9136	0	0	9136	100	0	0	0	0	0	0	0	0	0	0	6463	70.7
negative_38_11	1589234	1601742	12509	0	0	12509	100	0	0	0	0	0	0	0	0	8785	70.2	7144	57.1
negative_38_12	1765063	1773474	8412	0	0	8412	100	0	0	0	0	0	0	0	0	4506	53.6	3995	47.5
negative_38_13	1826804	1848082	21279	0	0	21279	100	0	0	0	0	0	0	0	0	10185	47.9	21279	100
negative_38_14	1870397	1889765	19369	0	0	19369	100	0	0	0	0	0	0	0	0	7293	37.7	11461	59.2
negative_38_15	2197826	2206238	8413	0	0	8413	100	0	0	0	0	0	0	0	0	0	0	6994	83.1
Total			201208	0	0	201208	100	7553	3.8	0	0	0	0	0	0	30769	15.3	100993	50.2
NC_008600.1, Bacillus thuringiensis str. Al Hakam (5257091 bp)
negative_39_1	337974	352976	15003	0	0	15003	100	0	0	0	0	0	0	0	0	0	0	8595	57.3
negative_39_2	477941	486236	8296	0	0	8296	100	0	0	0	0	0	0	0	0	0	0	0	0
negative_39_3	518097	533587	15491	0	0	15491	100	0	0	3587	23.2	0	0	0	0	0	0	11789	76.1
negative_39_4	698766	709264	10499	0	0	10499	100	0	0	0	0	0	0	0	0	0	0	8934	85.1
negative_39_5	744494	757488	12995	0	0	12995	100	0	0	0	0	0	0	0	0	0	0	0	0
negative_39_6	772797	790748	17952	0	0	17952	100	0	0	0	0	0	0	0	0	0	0	7262	40.5
negative_39_7	881314	894222	12909	0	0	12909	100	0	0	0	0	0	0	0	0	0	0	4521	35
negative_39_8	1149811	1158872	9062	0	0	9062	100	0	0	0	0	0	0	0	0	9062	100	7211	79.6
negative_39_9	1158877	1167580	8704	0	0	8704	100	0	0	0	0	0	0	0	0	2281	26.2	3629	41.7
negative_39_10	1177212	1217228	40017	0	0	40017	100	0	0	0	0	0	0	0	0	0	0	25179	62.9
negative_39_11	1312921	1326454	13534	0	0	13534	100	0	0	0	0	0	0	0	0	0	0	0	0
negative_39_12	1327010	1336081	9072	0	0	9072	100	0	0	0	0	0	0	0	0	0	0	0	0
negative_39_13	1336417	1345317	8901	0	0	8901	100	0	0	0	0	0	0	0	0	0	0	0	0
negative_39_14	1375964	1385956	9993	0	0	9993	100	0	0	0	0	0	0	0	0	0	0	0	0
negative_39_15	1399819	1431728	31910	0	0	31910	100	0	0	0	0	0	0	0	0	0	0	7890	24.7
negative_39_16	1447647	1455888	8242	0	0	8242	100	0	0	0	0	0	0	0	0	0	0	5718	69.4
negative_39_17	1464539	1514582	50044	0	0	50044	100	0	0	0	0	0	0	0	0	0	0	0	0
negative_39_18	1530868	1540199	9332	0	0	9332	100	0	0	0	0	0	0	0	0	0	0	3163	33.9
negative_39_19	1556478	1567108	10631	0	0	10631	100	0	0	0	0	0	0	0	0	0	0	0	0
negative_39_20	1630369	1641364	10996	0	0	10996	100	0	0	0	0	0	0	0	0	0	0	0	0
negative_39_21	1647642	1657630	9989	0	0	9989	100	0	0	0	0	0	0	0	0	9951	99.6	9913	99.2
negative_39_22	1960991	1971568	10578	0	0	10578	100	0	0	0	0	0	0	0	0	0	0	0	0
negative_39_23	1972365	1983591	11227	0	0	11227	100	0	0	0	0	0	0	0	0	0	0	0	0
negative_39_24	2154384	2165116	10733	0	0	10733	100	0	0	0	0	0	0	0	0	0	0	0	0
negative_39_25	2201693	2213783	12091	0	0	12091	100	0	0	0	0	0	0	0	0	0	0	0	0
negative_39_26	2239070	2254208	15139	0	0	15139	100	0	0	0	0	0	0	0	0	0	0	0	0
negative_39_27	2259515	2274479	14965	0	0	14965	100	0	0	0	0	0	0	0	0	0	0	0	0
negative_39_28	2456999	2466099	9101	0	0	9101	100	0	0	0	0	0	0	0	0	0	0	79	0.9
negative_39_29	3376338	3387422	11085	0	0	11085	100	0	0	0	0	0	0	0	0	0	0	2506	22.6
negative_39_30	3433612	3448906	15295	0	0	15295	100	0	0	0	0	0	0	0	0	0	0	0	0
negative_39_31	3602441	3634743	32303	0	0	32303	100	0	0	0	0	0	0	0	0	0	0	15555	48.2
negative_39_32	3641994	3657622	15629	0	0	15629	100	0	0	0	0	0	0	0	0	7352	47	11362	72.7
negative_39_33	3660288	3722264	61977	0	0	61977	100	0	0	0	0	0	0	0	0	0	0	34347	55.4
negative_39_34	3730057	3786784	56728	0	0	56728	100	0	0	0	0	0	0	0	0	2299	4.1	21602	38.1
negative_39_35	3787995	3840689	52695	0	0	52695	100	0	0	0	0	0	0	0	0	3763	7.1	4834	9.2
negative_39_36	3845875	3860478	14604	0	0	14604	100	0	0	0	0	0	0	0	0	0	0	0	0
negative_39_37	3874845	3915310	40466	0	0	40466	100	0	0	0	0	0	0	0	0	0	0	5905	14.6
negative_39_38	3915844	3928439	12596	0	0	12596	100	0	0	0	0	0	0	0	0	0	0	6726	53.4
negative_39_39	3934620	3957965	23346	0	0	23346	100	0	0	0	0	0	0	0	0	0	0	0	0
negative_39_40	3958020	3968191	10172	0	0	10172	100	0	0	0	0	0	0	0	0	0	0	0	0
negative_39_41	3980158	3993467	13310	0	0	13310	100	0	0	0	0	0	0	0	0	0	0	8578	64.4
negative_39_42	3995356	4017039	21684	0	0	21684	100	0	0	0	0	0	0	0	0	0	0	0	0
negative_39_43	4033457	4045850	12394	0	0	12394	100	0	0	0	0	0	0	0	0	0	0	0	0
negative_39_44	4055556	4108965	53410	0	0	53410	100	0	0	0	0	0	0	0	0	0	0	5246	9.8
negative_39_45	4108971	4137658	28688	0	0	28688	100	0	0	0	0	0	0	0	0	0	0	16940	59
negative_39_46	4174005	4193838	19834	0	0	19834	100	0	0	0	0	0	0	0	0	4291	21.6	16594	83.7
negative_39_47	4199823	4211229	11407	0	0	11407	100	0	0	0	0	0	0	0	0	502	4.4	11407	100
negative_39_48	4219853	4229224	9372	0	0	9372	100	0	0	0	0	0	0	0	0	0	0	7652	81.6
negative_39_49	4229641	4248122	18482	0	0	18482	100	0	0	0	0	0	0	0	0	0	0	9367	50.7
negative_39_50	4272887	4281802	8916	0	0	8916	100	0	0	0	0	0	0	0	0	0	0	2546	28.6
negative_39_51	4282542	4292250	9709	0	0	9709	100	0	0	0	0	0	0	0	0	0	0	7682	79.1
negative_39_52	4312607	4322511	9905	0	0	9905	100	0	0	0	0	0	0	0	0	0	0	1909	19.3
negative_39_53	4371625	4381080	9456	0	0	9456	100	0	0	0	0	0	0	0	0	7357	77.8	8950	94.6
negative_39_54	4381130	4402453	21324	0	0	21324	100	0	0	0	0	0	0	0	0	957	4.5	1204	5.6
negative_39_55	4403302	4416782	13481	0	0	13481	100	0	0	0	0	0	0	0	0	0	0	10724	79.5
negative_39_56	4428473	4438641	10169	0	0	10169	100	0	0	0	0	0	0	0	0	0	0	2011	19.8
negative_39_57	4493532	4510289	16758	0	0	16758	100	0	0	0	0	0	0	0	0	0	0	4805	28.7
negative_39_58	4641418	4649651	8234	0	0	8234	100	0	0	0	0	0	0	0	0	0	0	8224	99.9
negative_39_59	4649789	4659663	9875	0	0	9875	100	0	0	0	0	0	0	0	0	0	0	0	0
negative_39_60	4673552	4690556	17005	0	0	17005	100	0	0	4449	26.2	0	0	0	0	0	0	7250	42.6
negative_39_61	4777215	4789000	11786	0	0	11786	100	0	0	0	0	0	0	0	0	5512	46.8	5324	45.2
negative_39_62	4871620	4880511	8892	0	0	8892	100	0	0	0	0	0	0	0	0	8751	98.4	8892	100
negative_39_63	4880749	4897208	16460	0	0	16460	100	0	0	0	0	0	0	0	0	233	1.4	4920	29.9
negative_39_64	4917007	4930912	13906	0	0	13906	100	0	0	0	0	0	0	0	0	0	0	11631	83.6
negative_39_65	4935960	4944612	8653	0	0	8653	100	0	0	0	0	0	0	0	0	0	0	851	9.8
negative_39_66	4979752	4993577	13826	0	0	13826	100	0	0	0	0	0	0	0	0	0	0	0	0
negative_39_67	5042947	5060126	17180	0	0	17180	100	0	0	0	0	0	0	0	0	0	0	9323	54.3
negative_39_68	5063006	5078360	15355	0	0	15355	100	0	0	0	0	0	0	0	0	11489	74.8	12195	79.4
negative_39_69	5080629	5105594	24966	0	0	24966	100	0	0	0	0	0	0	0	0	0	0	22496	90.1
negative_39_70	5130447	5142591	12145	0	0	12145	100	0	0	0	0	0	0	0	0	0	0	0	0
negative_39_71	5142790	5151714	8925	0	0	8925	100	0	0	0	0	0	0	0	0	0	0	3998	44.8
negative_39_72	5228766	5256974	28209	0	0	28209	100	0	0	0	0	0	0	0	0	0	0	7988	28.3
negative_39_73	374	82359	81986	0	0	81986	100	0	0	24359	29.7	0	0	7359	9	0	0	35733	43.6
negative_39_74	88074	156380	68307	0	0	68307	100	0	0	42307	61.9	0	0	51927	76	27150	39.7	55795	81.7
negative_39_75	156531	165391	8861	0	0	8861	100	0	0	5470	61.7	0	0	0	0	0	0	8861	100
negative_39_76	249785	272436	22652	0	0	22652	100	245	1.1	14000	61.8	0	0	0	0	0	0	15432	68.1
negative_39_77	324619	336562	11944	0	0	11944	100	0	0	1382	11.6	0	0	382	3.2	0	0	11944	100
Total			1451768	0	0	1451768	100	245	0	95554	6.6	0	0	59668	4.1	100950	7	553192	38.1
NC_008463.1, Pseudomonas aeruginosa UCBPP-PA14 (6537648 bp)
negative_40_1	728139	739507	11369	0	0	11369	100	0	0	11369	100	0	0	9507	83.6	0	0	8569	75.4
negative_40_2	739865	773441	33577	0	0	33577	100	0	0	18136	54	0	0	33577	100	25683	76.5	33577	100
negative_40_3	1051491	1063443	11953	0	0	11953	100	0	0	0	0	0	0	0	0	0	0	0	0
negative_40_4	1253075	1261944	8870	0	0	8870	100	0	0	0	0	0	0	0	0	0	0	0	0
negative_40_5	1459730	1469344	9615	0	0	9615	100	0	0	0	0	0	0	0	0	0	0	0	0
negative_40_6	1479932	1489278	9347	0	0	9347	100	0	0	0	0	0	0	0	0	0	0	0	0
negative_40_7	2235058	2250462	15405	0	0	15405	100	0	0	0	0	0	0	0	0	5885	38.2	8495	55.1
negative_40_8	4049032	4063490	14459	0	0	14459	100	0	0	0	0	0	0	0	0	1718	11.9	0	0
negative_40_9	5103287	5121117	17831	0	0	17831	100	0	0	0	0	0	0	0	0	0	0	0	0
negative_40_10	5144974	5159888	14915	0	0	14915	100	0	0	0	0	0	0	0	0	10127	67.9	0	0
negative_40_11	5505132	5513761	8630	0	0	8630	100	0	0	0	0	0	0	0	0	0	0	7054	81.7
negative_40_12	5574508	5585036	10529	0	0	10529	100	0	0	0	0	0	0	0	0	0	0	0	0
negative_40_13	5595471	5609902	14432	0	0	14432	100	0	0	0	0	0	0	0	0	12824	88.9	12251	84.9
negative_40_14	5937742	5947320	9579	0	0	9579	100	0	0	0	0	0	0	0	0	0	0	951	9.9
Total			190511	0	0	190511	100	0	0	29505	15.5	0	0	43084	22.6	56237	29.5	70897	37.2
NC_010551.1, Burkholderia ambifaria MC40-6 chromosome 1 (3443583 bp)
negative_41_1	1519463	1528953	9491	0	0	9491	100	0	0	0	0	0	0	0	0	0	0	0	0
negative_41_2	1548338	1560155	11818	0	0	11818	100	0	0	0	0	0	0	0	0	0	0	11327	95.8
negative_41_3	1571085	1581570	10486	0	0	10486	100	0	0	0	0	0	0	0	0	0	0	10486	100
negative_41_4	1587140	1597521	10382	0	0	10382	100	0	0	0	0	0	0	0	0	1115	10.7	10382	100
negative_41_5	1601091	1617352	16262	0	0	16262	100	7130	43.8	0	0	0	0	0	0	12564	77.3	15575	95.8
negative_41_6	1640897	1649088	8192	0	0	8192	100	0	0	0	0	0	0	0	0	0	0	0	0
negative_41_7	1673722	1683038	9317	0	0	9317	100	0	0	0	0	0	0	0	0	0	0	0	0
negative_41_8	1689836	1698148	8313	0	0	8313	100	0	0	0	0	0	0	0	0	0	0	6574	79.1
negative_41_9	2401194	2436986	35793	0	0	35793	100	0	0	0	0	0	0	0	0	0	0	29631	82.8
negative_41_10	2450585	2460624	10040	0	0	10040	100	0	0	0	0	0	0	0	0	0	0	1811	18
negative_41_11	2461369	2470639	9271	0	0	9271	100	108	1.2	0	0	0	0	0	0	0	0	5861	63.2
negative_41_12	2492321	2507992	15672	0	0	15672	100	0	0	0	0	0	0	0	0	0	0	6144	39.2
negative_41_13	2534794	2543092	8299	0	0	8299	100	370	4.5	1092	13.2	0	0	3092	37.3	8299	100	403	4.9
negative_41_14	2594645	2603849	9205	0	0	9205	100	0	0	0	0	0	0	0	0	0	0	5124	55.7
negative_41_15	2625465	2637696	12232	0	0	12232	100	0	0	0	0	0	0	0	0	3476	28.4	4985	40.8
negative_41_16	2672982	2682744	9763	0	0	9763	100	0	0	0	0	0	0	0	0	0	0	2246	23
negative_41_17	2684336	2701906	17571	0	0	17571	100	0	0	0	0	0	0	0	0	0	0	11782	67.1
negative_41_18	2748491	2759477	10987	0	0	10987	100	0	0	0	0	0	0	0	0	0	0	0	0
negative_41_19	2801316	2813211	11896	0	0	11896	100	0	0	0	0	0	0	0	0	0	0	9598	80.7
negative_41_20	2821212	2837984	16773	0	0	16773	100	0	0	0	0	0	0	0	0	0	0	0	0
negative_41_21	2848693	2861782	13090	0	0	13090	100	0	0	0	0	0	0	0	0	0	0	5091	38.9
negative_41_22	2884637	2892795	8159	0	0	8159	100	0	0	0	0	0	0	0	0	0	0	0	0
negative_41_23	2907509	2924808	17300	0	0	17300	100	786	4.5	0	0	0	0	0	0	0	0	12575	72.7
negative_41_24	2933637	2950513	16877	0	0	16877	100	0	0	0	0	0	0	0	0	0	0	6339	37.6
negative_41_25	2998381	3012852	14472	0	0	14472	100	0	0	0	0	0	0	0	0	6730	46.5	9295	64.2
negative_41_26	3013006	3022654	9649	0	0	9649	100	882	9.1	0	0	0	0	0	0	0	0	7475	77.5
negative_41_27	3053613	3069752	16140	0	0	16140	100	0	0	0	0	0	0	0	0	0	0	12188	75.5
negative_41_28	3069756	3086214	16459	0	0	16459	100	0	0	0	0	0	0	0	0	0	0	5158	31.3
negative_41_29	3245898	3256621	10724	0	0	10724	100	0	0	0	0	0	0	0	0	5362	50	10589	98.7
negative_41_30	3262498	3271335	8838	0	0	8838	100	0	0	0	0	0	0	0	0	0	0	0	0
negative_41_31	3379711	3395364	15654	0	0	15654	100	0	0	0	0	0	0	0	0	0	0	0	0
negative_41_32	3395696	3406315	10620	0	0	10620	100	0	0	0	0	0	0	0	0	0	0	0	0
negative_41_33	79438	88557	9120	0	0	9120	100	0	0	0	0	0	0	0	0	0	0	5527	60.6
negative_41_34	111819	122149	10331	0	0	10331	100	0	0	0	0	0	0	0	0	4757	46	10331	100
negative_41_35	122212	132487	10276	0	0	10276	100	0	0	0	0	0	0	0	0	0	0	6562	63.9
negative_41_36	213090	225806	12717	0	0	12717	100	0	0	0	0	0	0	0	0	0	0	4126	32.4
negative_41_37	280870	296941	16072	0	0	16072	100	393	2.4	2941	18.3	0	0	1941	12.1	0	0	7959	49.5
negative_41_38	306226	324729	18504	0	0	18504	100	381	2.1	6504	35.1	0	0	18504	100	18504	100	18504	100
negative_41_39	325066	352877	27812	0	0	27812	100	0	0	16935	60.9	0	0	19935	71.7	15398	55.4	17072	61.4
negative_41_40	381229	411579	30351	0	0	30351	100	565	1.9	0	0	0	0	1579	5.2	2101	6.9	7453	24.6
negative_41_41	509058	530580	21523	0	0	21523	100	0	0	4580	21.3	0	0	0	0	0	0	496	2.3
negative_41_42	540365	563107	22743	0	0	22743	100	1394	6.1	3636	16	0	0	0	0	0	0	13131	57.7
negative_41_43	563143	576072	12930	0	0	12930	100	0	0	0	0	0	0	0	0	0	0	2166	16.8
negative_41_44	580859	594226	13368	0	0	13368	100	0	0	0	0	0	0	0	0	6399	47.9	5194	38.9
negative_41_45	602744	620280	17537	0	0	17537	100	0	0	0	0	0	0	0	0	0	0	0	0
negative_41_46	682776	692496	9721	0	0	9721	100	0	0	0	0	0	0	0	0	0	0	0	0
negative_41_47	712793	722498	9706	0	0	9706	100	0	0	0	0	0	0	0	0	0	0	5288	54.5
negative_41_48	748893	761281	12389	0	0	12389	100	0	0	0	0	0	0	0	0	0	0	9289	75
negative_41_49	780125	788140	8016	0	0	8016	100	0	0	0	0	0	0	0	0	0	0	5910	73.7
negative_41_50	835702	845408	9707	0	0	9707	100	213	2.2	0	0	0	0	0	0	0	0	3708	38.2
negative_41_51	872177	885921	13745	0	0	13745	100	0	0	0	0	0	0	0	0	0	0	0	0
negative_41_52	924470	933248	8779	0	0	8779	100	0	0	0	0	0	0	0	0	0	0	4242	48.3
negative_41_53	1007629	1030909	23281	0	0	23281	100	0	0	0	0	0	0	0	0	1104	4.7	13801	59.3
negative_41_54	1067150	1079748	12599	0	0	12599	100	0	0	0	0	0	0	0	0	0	0	76	0.6
negative_41_55	1082597	1116263	33667	0	0	33667	100	0	0	0	0	0	0	0	0	0	0	20246	60.1
negative_41_56	1125787	1133951	8165	0	0	8165	100	0	0	0	0	0	0	0	0	0	0	0	0
negative_41_57	1301820	1325356	23537	0	0	23537	100	0	0	0	0	0	0	0	0	0	0	14883	63.2
Total			806341	0	0	806341	100	12222	1.5	35688	4.4	0	0	45051	5.6	85809	10.6	376603	46.7
NC_003197.1, Salmonella typhimurium LT2 (4857432 bp)
negative_42_1	117239	129058	11820	0	0	11820	100	0	0	0	0	0	0	0	0	0	0	0	0	0	0
negative_42_2	139415	161643	22229	0	0	22229	100	0	0	0	0	0	0	0	0	0	0	0	0	0	0
negative_42_3	173379	182495	9117	0	0	9117	100	0	0	0	0	0	0	0	0	0	0	7046	77.3	0	0
negative_42_4	237211	245490	8280	0	0	8280	100	0	0	0	0	0	0	0	0	0	0	0	0	0	0
negative_42_5	249471	274007	24537	0	0	24537	100	0	0	0	0	0	0	0	0	0	0	6068	24.7	0	0
negative_42_6	498710	511650	12941	0	0	12941	100	0	0	0	0	0	0	0	0	8253	63.8	0	0	0	0
negative_42_7	528466	537868	9403	0	0	9403	100	0	0	0	0	0	0	0	0	0	0	816	8.7	0	0
negative_42_8	727023	737230	10208	0	0	10208	100	0	0	0	0	0	0	0	0	0	0	0	0	0	0
negative_42_9	796166	807878	11713	0	0	11713	100	387	3.3	1835	15.7	0	0	3835	32.7	0	0	11713	100	0	0
negative_42_10	809500	818906	9407	0	0	9407	100	0	0	0	0	0	0	0	0	0	0	6572	69.9	0	0
negative_42_11	891422	900054	8633	0	0	8633	100	0	0	0	0	0	0	0	0	0	0	7509	87	0	0
negative_42_12	1034886	1045979	11094	0	0	11094	100	0	0	0	0	0	0	0	0	0	0	6249	56.3	0	0
negative_42_13	1069460	1084754	15295	0	0	15295	100	0	0	0	0	0	0	0	0	0	0	6230	40.7	0	0
negative_42_14	1274148	1287942	13795	0	0	13795	100	0	0	0	0	0	0	0	0	1869	13.5	0	0	0	0
negative_42_15	1805598	1816760	11163	0	0	11163	100	0	0	0	0	0	0	0	0	0	0	0	0	0	0
negative_42_16	1835887	1845875	9989	0	0	9989	100	0	0	0	0	0	0	0	0	0	0	4780	47.9	0	0
negative_42_17	2317184	2326741	9558	0	0	9558	100	0	0	0	0	0	0	0	0	0	0	0	0	0	0
negative_42_18	2360874	2373672	12799	0	0	12799	100	0	0	0	0	0	0	0	0	0	0	0	0	0	0
negative_42_19	2424354	2451379	27026	0	0	27026	100	0	0	0	0	0	0	0	0	0	0	14814	54.8	0	0
negative_42_20	2474327	2484783	10457	0	0	10457	100	0	0	0	0	0	0	0	0	0	0	0	0	0	0
negative_42_21	2488616	2497331	8716	0	0	8716	100	0	0	0	0	0	0	0	0	0	0	0	0	0	0
negative_42_22	2651920	2660620	8701	0	0	8701	100	0	0	0	0	0	0	0	0	0	0	0	0	0	0
negative_42_23	2675359	2685243	9885	0	0	9885	100	0	0	0	0	0	0	0	0	0	0	9135	92.4	0	0
negative_42_24	2705719	2715290	9572	0	0	9572	100	0	0	0	0	0	0	0	0	0	0	0	0	0	0
negative_42_25	3145311	3153830	8520	0	0	8520	100	0	0	0	0	0	0	0	0	0	0	0	0	0	0
negative_42_26	3199219	3209264	10046	0	0	10046	100	0	0	0	0	0	0	0	0	0	0	0	0	0	0
negative_42_27	3212137	3223227	11091	0	0	11091	100	0	0	0	0	0	0	0	0	0	0	0	0	0	0
negative_42_28	3248927	3259736	10810	0	0	10810	100	0	0	0	0	0	0	0	0	0	0	0	0	0	0
negative_42_29	3344371	3354110	9740	0	0	9740	100	0	0	0	0	0	0	0	0	0	0	2631	27	0	0
negative_42_30	3444612	3458640	14029	0	0	14029	100	115	0.8	0	0	0	0	0	0	13506	96.3	13815	98.5	0	0
negative_42_31	3470219	3481030	10812	0	0	10812	100	0	0	0	0	0	0	0	0	0	0	0	0	0	0
negative_42_32	3581316	3596617	15302	0	0	15302	100	0	0	0	0	0	0	11617	75.9	14977	97.9	14385	94	0	0
negative_42_33	3612678	3623260	10583	0	0	10583	100	0	0	0	0	0	0	0	0	0	0	0	0	0	0
negative_42_34	3636423	3654373	17951	0	0	17951	100	0	0	0	0	0	0	0	0	0	0	0	0	0	0
negative_42_35	3656179	3665724	9546	0	0	9546	100	0	0	0	0	0	0	0	0	0	0	0	0	0	0
negative_42_36	3720457	3734307	13851	0	0	13851	100	0	0	0	0	0	0	0	0	0	0	0	0	0	0
negative_42_37	4073342	4086390	13049	0	0	13049	100	0	0	0	0	0	0	0	0	6883	52.7	9132	70	0	0
negative_42_38	4122348	4131389	9042	0	0	9042	100	0	0	0	0	0	0	0	0	0	0	0	0	0	0
negative_42_39	4132858	4141395	8538	0	0	8538	100	0	0	0	0	0	0	0	0	0	0	0	0	0	0
negative_42_40	4209065	4219027	9963	0	0	9963	100	0	0	0	0	0	0	0	0	0	0	0	0	0	0
negative_42_41	4359741	4374262	14522	0	0	14522	100	0	0	10000	68.9	0	0	0	0	14522	100	14522	100	0	0
negative_42_42	4595831	4612285	16455	0	0	16455	100	0	0	0	0	0	0	0	0	0	0	0	0	0	0
Total			510188	0	0	510188	100	502	0.1	11835	2.3	0	0	15452	3	60010	11.8	135417	26.5	0	0
NC_008321.1, Shewanella sp. MR-4 (4706287 bp)
negative_43_1	212375	242941	30567	0	0	30567	100	0	0	25626	83.8	0	0	30567	100	30567	100	30567	100
negative_43_2	1931213	1942105	10893	0	0	10893	100	0	0	0	0	0	0	0	0	10887	99.9	10893	100
negative_43_3	3975803	3984631	8829	0	0	8829	100	0	0	0	0	0	0	0	0	0	0	4449	50.4
negative_43_4	4688337	4699517	11181	0	0	11181	100	0	0	0	0	0	0	0	0	6437	57.6	6802	60.8
Total			61470	0	0	61470	100	0	0	25626	41.7	0	0	30567	49.7	47891	77.9	52711	85.8
NC_006511.1, Salmonella enterica subsp. enterica serovar Paratyphi A str. ATCC 9150 (4585229 bp)
negative_44_1	100631	109123	8493	0	0	8493	100	0	0	0	0	0	0	0	0	0	0	2046	24.1
negative_44_2	118746	130529	11784	0	0	11784	100	0	0	0	0	0	0	0	0	0	0	0	0
negative_44_3	130562	140881	10320	0	0	10320	100	0	0	0	0	0	0	0	0	0	0	0	0
negative_44_4	140919	163626	22708	0	0	22708	100	0	0	0	0	0	0	0	0	0	0	0	0
negative_44_5	176609	185726	9118	0	0	9118	100	0	0	0	0	0	0	0	0	0	0	7639	83.8
negative_44_6	253743	278446	24704	0	0	24704	100	0	0	0	0	0	0	0	0	0	0	9533	38.6
negative_44_7	331376	340936	9561	0	0	9561	100	0	0	0	0	0	0	0	0	0	0	0	0
negative_44_8	361421	371261	9841	0	0	9841	100	0	0	0	0	0	0	0	0	0	0	0	0
negative_44_9	385872	394570	8699	0	0	8699	100	0	0	0	0	0	0	0	0	0	0	0	0
negative_44_10	563127	573712	10586	0	0	10586	100	0	0	0	0	0	0	0	0	0	0	0	0
negative_44_11	596531	623504	26974	0	0	26974	100	0	0	0	0	0	0	0	0	0	0	17501	64.9
negative_44_12	704359	713650	9292	0	0	9292	100	0	0	0	0	0	0	0	0	0	0	0	0
negative_44_13	1163443	1171719	8277	0	0	8277	100	0	0	0	0	0	0	0	0	0	0	0	0
negative_44_14	1175444	1186676	11233	0	0	11233	100	0	0	0	0	0	0	0	0	0	0	6717	59.8
negative_44_15	1196457	1206457	10001	0	0	10001	100	0	0	0	0	0	0	0	0	0	0	2645	26.4
negative_44_16	1225619	1236744	11126	0	0	11126	100	0	0	0	0	0	0	0	0	0	0	0	0
negative_44_17	1712250	1725433	13184	0	0	13184	100	0	0	0	0	0	0	0	0	0	0	0	0
negative_44_18	1867799	1883018	15220	0	0	15220	100	0	0	0	0	0	0	0	0	0	0	3813	25.1
negative_44_19	1907863	1922246	14384	0	0	14384	100	0	0	0	0	0	0	0	0	0	0	0	0
negative_44_20	2071530	2081042	9513	0	0	9513	100	0	0	0	0	0	0	0	0	0	0	9513	100
negative_44_21	2082667	2094547	11881	0	0	11881	100	246	2.1	547	4.6	0	0	4547	38.3	0	0	11881	100
negative_44_22	2115851	2124207	8357	0	0	8357	100	0	0	0	0	0	0	0	0	0	0	7607	91
negative_44_23	2152821	2163276	10456	0	0	10456	100	0	0	0	0	0	0	0	0	0	0	0	0
negative_44_24	2221357	2230596	9240	0	0	9240	100	0	0	0	0	0	0	0	0	0	0	0	0
negative_44_25	2335592	2346495	10904	0	0	10904	100	0	0	0	0	0	0	0	0	0	0	6651	61
negative_44_26	2361463	2374493	13031	0	0	13031	100	0	0	0	0	0	0	0	0	0	0	0	0
negative_44_27	2961797	2971462	9666	0	0	9666	100	0	0	0	0	0	0	0	0	0	0	0	0
negative_44_28	3016838	3026885	10048	0	0	10048	100	0	0	0	0	0	0	0	0	0	0	3919	39
negative_44_29	3029758	3040650	10893	0	0	10893	100	0	0	0	0	0	0	0	0	0	0	16	0.1
negative_44_30	3058283	3069127	10845	0	0	10845	100	0	0	0	0	0	0	0	0	0	0	0	0
negative_44_31	3154736	3164690	9955	0	0	9955	100	0	0	0	0	0	0	0	0	0	0	0	0
negative_44_32	3253529	3267399	13871	0	0	13871	100	0	0	0	0	0	0	0	0	13855	99.9	13215	95.3
negative_44_33	3277684	3288497	10814	0	0	10814	100	0	0	0	0	0	0	0	0	0	0	0	0
negative_44_34	3336447	3347810	11364	0	0	11364	100	0	0	0	0	0	0	0	0	0	0	0	0
negative_44_35	3389162	3403004	13843	0	0	13843	100	0	0	0	0	0	0	0	0	13843	100	13843	100
negative_44_36	3419951	3429648	9698	0	0	9698	100	0	0	0	0	0	0	0	0	0	0	0	0
negative_44_37	3442137	3460078	17942	0	0	17942	100	0	0	0	0	0	0	0	0	0	0	0	0
negative_44_38	3461991	3471438	9448	0	0	9448	100	0	0	0	0	0	0	0	0	0	0	0	0
negative_44_39	3693183	3702519	9337	0	0	9337	100	6284	67.3	8519	91.2	0	0	0	0	7277	77.9	6430	68.9
negative_44_40	3848181	3860173	11993	0	0	11993	100	0	0	0	0	0	0	0	0	6883	57.4	9130	76.1
negative_44_41	3899903	3908946	9044	0	0	9044	100	0	0	0	0	0	0	0	0	0	0	0	0
negative_44_42	3987143	3997092	9950	0	0	9950	100	0	0	0	0	0	0	0	0	0	0	0	0
negative_44_43	4133370	4147885	14516	0	0	14516	100	0	0	0	0	0	0	0	0	14516	100	14516	100
negative_44_44	4351127	4362115	10989	0	0	10989	100	0	0	0	0	0	0	0	0	0	0	0	0
Total			523103	0	0	523103	100	6530	1.2	9066	1.7	0	0	4547	0.9	56374	10.8	146615	28
NC_008563.1, Escherichia coli APEC O1 (5082025 bp)
negative_45_1	81272	91155	9884	0	0	9884	100	0	0	0	0	0	0	0	0	0	0	0	0
negative_45_2	98309	109976	11668	0	0	11668	100	0	0	0	0	0	0	0	0	0	0	0	0
negative_45_3	109980	122441	12462	0	0	12462	100	0	0	0	0	0	0	0	0	0	0	0	0
negative_45_4	179399	188901	9503	0	0	9503	100	0	0	0	0	0	0	0	0	0	0	0	0
negative_45_5	190409	214358	23950	0	0	23950	100	0	0	0	0	0	0	0	0	0	0	0	0
negative_45_6	453884	462454	8571	0	0	8571	100	0	0	0	0	0	0	0	0	0	0	0	0
negative_45_7	467801	478860	11060	0	0	11060	100	0	0	0	0	0	0	0	0	0	0	0	0
negative_45_8	670497	682219	11723	0	0	11723	100	690	5.9	0	0	0	0	0	0	0	0	0	0
negative_45_9	704285	712961	8677	0	0	8677	100	0	0	0	0	0	0	0	0	0	0	0	0
negative_45_10	722431	734048	11618	0	0	11618	100	0	0	0	0	0	0	0	0	0	0	9698	83.5
negative_45_11	736772	748959	12188	0	0	12188	100	0	0	0	0	0	0	0	0	5262	43.2	0	0
negative_45_12	898030	911549	13520	0	0	13520	100	0	0	0	0	0	0	0	0	0	0	0	0
negative_45_13	964508	990301	25794	0	0	25794	100	0	0	0	0	0	0	0	0	0	0	0	0
negative_45_14	1001188	1011145	9958	0	0	9958	100	0	0	0	0	0	0	0	0	0	0	0	0
negative_45_15	1088353	1097421	9069	0	0	9069	100	0	0	0	0	0	0	0	0	0	0	0	0
negative_45_16	1287877	1299089	11213	0	0	11213	100	0	0	0	0	0	0	0	0	0	0	0	0
negative_45_17	1308909	1319081	10173	0	0	10173	100	297	2.9	0	0	0	0	0	0	0	0	0	0
negative_45_18	1386628	1396511	9884	0	0	9884	100	0	0	0	0	0	0	0	0	0	0	0	0
negative_45_19	1727336	1740818	13483	0	0	13483	100	0	0	0	0	0	0	0	0	0	0	0	0
negative_45_20	1772680	1781557	8878	0	0	8878	100	0	0	0	0	0	0	0	0	0	0	0	0
negative_45_21	1839869	1847913	8045	0	0	8045	100	0	0	0	0	0	0	0	0	0	0	0	0
negative_45_22	1902469	1915022	12554	0	0	12554	100	0	0	0	0	0	0	0	0	0	0	0	0
negative_45_23	1938561	1947395	8835	0	0	8835	100	0	0	0	0	0	0	0	0	0	0	0	0
negative_45_24	2380601	2395568	14968	0	0	14968	100	0	0	0	0	0	0	0	0	0	0	0	0
negative_45_25	2482374	2491033	8660	0	0	8660	100	0	0	0	0	0	0	0	0	0	0	0	0
negative_45_26	2494739	2522134	27396	0	0	27396	100	270	1	0	0	0	0	0	0	0	0	7441	27.2
negative_45_27	2533543	2543774	10232	0	0	10232	100	0	0	0	0	0	0	0	0	0	0	0	0
negative_45_28	2545530	2554260	8731	0	0	8731	100	0	0	0	0	0	0	0	0	0	0	0	0
negative_45_29	2660496	2668642	8147	0	0	8147	100	0	0	0	0	0	0	0	0	0	0	0	0
negative_45_30	2792842	2804841	12000	0	0	12000	100	0	0	0	0	0	0	0	0	0	0	0	0
negative_45_31	2813669	2823473	9805	0	0	9805	100	0	0	0	0	0	0	0	0	0	0	0	0
negative_45_32	3240872	3254145	13274	0	0	13274	100	0	0	0	0	0	0	0	0	0	0	0	0
negative_45_33	3278157	3288147	9991	0	0	9991	100	0	0	0	0	0	0	0	0	0	0	0	0
negative_45_34	3593327	3611085	17759	0	0	17759	100	0	0	0	0	0	0	0	0	13437	75.7	0	0
negative_45_35	3623166	3631493	8328	0	0	8328	100	0	0	0	0	0	0	0	0	0	0	0	0
negative_45_36	3671072	3685951	14880	0	0	14880	100	0	0	0	0	0	0	0	0	0	0	0	0
negative_45_37	3726463	3744082	17620	0	0	17620	100	0	0	0	0	0	0	0	0	14650	83.1	9335	53
negative_45_38	3802499	3816437	13939	0	0	13939	100	0	0	0	0	0	0	0	0	0	0	0	0
negative_45_39	3859080	3867574	8495	0	0	8495	100	0	0	921	10.8	0	0	0	0	0	0	21	0.2
negative_45_40	4084997	4096429	11433	0	0	11433	100	6112	53.5	8429	73.7	0	0	0	0	7162	62.6	6264	54.8
negative_45_41	4209077	4230277	21201	0	0	21201	100	2136	10.1	0	0	0	0	0	0	6640	31.3	6345	29.9
negative_45_42	4267277	4275663	8387	0	0	8387	100	0	0	0	0	0	0	0	0	0	0	0	0
negative_45_43	4368070	4378019	9950	0	0	9950	100	0	0	0	0	0	0	0	0	0	0	0	0
negative_45_44	4428187	4436280	8094	0	0	8094	100	234	2.9	0	0	0	0	0	0	0	0	0	0
negative_45_45	4496686	4510936	14251	0	0	14251	100	0	0	0	0	0	0	0	0	14251	100	13409	94.1
negative_45_46	4535786	4545595	9810	0	0	9810	100	98	1	0	0	0	0	0	0	0	0	0	0
negative_45_47	4799725	4815411	15687	0	0	15687	100	381	2.4	0	0	0	0	0	0	7588	48.4	0	0
negative_45_48	5049798	5061841	12044	0	0	12044	100	0	0	0	0	0	0	0	0	0	0	0	0
Total			587792	0	0	587792	100	10218	1.7	9350	1.6	0	0	0	0	68990	11.7	52513	8.9
NC_008024.1, Streptococcus pyogenes MGAS10750 (1937111 bp)
negative_46_1	16561	29751	13191	0	0	13191	100	0	0	0	0	0	0	0	0	0	0	13191	100
negative_46_2	34585	45643	11059	0	0	11059	100	0	0	0	0	0	0	0	0	0	0	11059	100
negative_46_3	55271	64010	8740	0	0	8740	100	0	0	0	0	0	0	0	0	0	0	7314	83.7
negative_46_4	64650	80381	15732	0	0	15732	100	0	0	0	0	0	0	0	0	14193	90.2	15732	100
negative_46_5	92618	112263	19646	0	0	19646	100	0	0	0	0	0	0	0	0	0	0	12379	63
negative_46_6	244878	255754	10877	0	0	10877	100	0	0	0	0	0	0	0	0	0	0	4999	46
negative_46_7	498946	510730	11785	0	0	11785	100	0	0	0	0	0	0	0	0	0	0	0	0
negative_46_8	1020418	1032162	11745	0	0	11745	100	0	0	0	0	0	0	0	0	0	0	9722	82.8
negative_46_9	1042629	1059419	16791	0	0	16791	100	0	0	0	0	0	0	0	0	0	0	9945	59.2
negative_46_10	1091364	1099902	8539	0	0	8539	100	0	0	0	0	0	0	0	0	0	0	3951	46.3
negative_46_11	1549975	1563080	13106	0	0	13106	100	0	0	0	0	0	0	0	0	0	0	3172	24.2
negative_46_12	1585166	1593541	8376	0	0	8376	100	0	0	0	0	0	0	0	0	0	0	0	0
negative_46_13	1847548	1862227	14680	0	0	14680	100	0	0	0	0	0	0	0	0	0	0	8881	60.5
negative_46_14	1877094	1889336	12243	0	0	12243	100	0	0	0	0	0	0	0	0	0	0	6877	56.2
negative_46_15	1908915	1917515	8601	0	0	8601	100	0	0	0	0	0	0	0	0	0	0	4113	47.8
Total			185111	0	0	185111	100	0	0	0	0	0	0	0	0	14193	7.7	111335	60.1
NC_010410.1, Acinetobacter baumannii AYE (3936291 bp)
negative_47_1	1102468	1111396	8929	0	0	8929	100	0	0	0	0	0	0	0	0	0	0	0	0
negative_47_2	1274731	1286738	12008	0	0	12008	100	0	0	0	0	0	0	0	0	0	0	0	0
negative_47_3	1342364	1358564	16201	0	0	16201	100	0	0	0	0	0	0	0	0	0	0	0	0
negative_47_4	1420609	1432850	12242	0	0	12242	100	0	0	0	0	0	0	0	0	0	0	0	0
negative_47_5	1439115	1451788	12674	0	0	12674	100	0	0	0	0	0	0	0	0	0	0	9723	76.7
negative_47_6	1486825	1496018	9194	0	0	9194	100	0	0	0	0	0	0	0	0	0	0	0	0
negative_47_7	1565087	1584306	19220	0	0	19220	100	0	0	0	0	0	0	0	0	0	0	0	0
negative_47_8	1635084	1655722	20639	0	0	20639	100	0	0	0	0	0	0	0	0	0	0	0	0
negative_47_9	1699369	1714190	14822	0	0	14822	100	0	0	0	0	0	0	0	0	0	0	0	0
negative_47_10	1738227	1749578	11352	0	0	11352	100	0	0	0	0	0	0	0	0	0	0	5698	50.2
negative_47_11	2065554	2082825	17272	0	0	17272	100	0	0	0	0	0	0	0	0	0	0	0	0
negative_47_12	2118526	2127876	9351	0	0	9351	100	0	0	0	0	0	0	0	0	4460	47.7	5947	63.6
negative_47_13	2128330	2143637	15308	0	0	15308	100	0	0	0	0	0	0	0	0	0	0	0	0
negative_47_14	2451192	2463790	12599	0	0	12599	100	0	0	0	0	0	0	0	0	0	0	0	0
negative_47_15	2777569	2791904	14336	0	0	14336	100	0	0	0	0	0	0	0	0	0	0	0	0
negative_47_16	2884272	2892683	8412	0	0	8412	100	0	0	0	0	0	0	0	0	0	0	8412	100
negative_47_17	2933214	2944557	11344	0	0	11344	100	0	0	0	0	0	0	0	0	0	0	4467	39.4
negative_47_18	2951061	2963477	12417	0	0	12417	100	0	0	0	0	0	0	0	0	0	0	0	0
negative_47_19	2972608	2981121	8514	0	0	8514	100	0	0	0	0	0	0	0	0	8077	94.9	5009	58.8
negative_47_20	2998876	3013334	14459	0	0	14459	100	0	0	0	0	0	0	0	0	0	0	0	0
negative_47_21	3035170	3048334	13165	0	0	13165	100	0	0	0	0	0	0	0	0	858	6.5	7240	55
negative_47_22	3076722	3094105	17384	0	0	17384	100	0	0	0	0	0	0	0	0	13069	75.2	16237	93.4
negative_47_23	3163774	3171967	8194	0	0	8194	100	0	0	0	0	0	0	0	0	0	0	3636	44.4
negative_47_24	3178626	3187056	8431	0	0	8431	100	0	0	0	0	0	0	0	0	0	0	0	0
negative_47_25	3187389	3204387	16999	0	0	16999	100	0	0	0	0	0	0	0	0	0	0	0	0
negative_47_26	3221318	3232985	11668	0	0	11668	100	0	0	0	0	0	0	0	0	0	0	0	0
negative_47_27	3266431	3275098	8668	0	0	8668	100	0	0	0	0	0	0	0	0	0	0	0	0
negative_47_28	3279778	3294056	14279	0	0	14279	100	0	0	0	0	0	0	0	0	0	0	6491	45.5
negative_47_29	3299839	3325948	26110	0	0	26110	100	0	0	0	0	0	0	0	0	0	0	0	0
negative_47_30	3328543	3348126	19584	0	0	19584	100	0	0	0	0	0	0	0	0	0	0	0	0
negative_47_31	3362284	3379429	17146	0	0	17146	100	0	0	0	0	0	0	0	0	0	0	0	0
negative_47_32	3415353	3433338	17986	0	0	17986	100	0	0	0	0	0	0	0	0	0	0	5939	33
negative_47_33	3457562	3473515	15954	0	0	15954	100	0	0	0	0	0	0	0	0	0	0	0	0
negative_47_34	3479716	3496657	16942	0	0	16942	100	0	0	0	0	0	0	0	0	0	0	11446	67.6
negative_47_35	3498988	3525853	26866	0	0	26866	100	0	0	0	0	0	0	0	0	0	0	0	0
negative_47_36	3539464	3560763	21300	0	0	21300	100	0	0	0	0	0	0	0	0	13627	64	13526	63.5
negative_47_37	3574737	3610010	35274	0	0	35274	100	0	0	0	0	1112	3.2	5010	14.2	1112	3.2	8582	24.3
negative_47_38	3703400	3719217	15818	0	0	15818	100	0	0	0	0	0	0	0	0	0	0	0	0
negative_47_39	3747981	3758106	10126	0	0	10126	100	0	0	0	0	0	0	0	0	5736	56.6	7061	69.7
negative_47_40	3797440	3805445	8006	0	0	8006	100	0	0	0	0	0	0	0	0	0	0	8006	100
negative_47_41	3868051	3877009	8959	0	0	8959	100	0	0	0	0	0	0	0	0	0	0	0	0
negative_47_42	77	10212	10136	0	0	10136	100	0	0	0	0	0	0	0	0	0	0	0	0
negative_47_43	36692	58984	22293	0	0	22293	100	0	0	0	0	0	0	0	0	0	0	0	0
negative_47_44	101059	111708	10650	0	0	10650	100	0	0	0	0	0	0	0	0	0	0	7859	73.8
negative_47_45	116527	127371	10845	0	0	10845	100	0	0	0	0	0	0	0	0	0	0	0	0
negative_47_46	145742	156569	10828	0	0	10828	100	0	0	0	0	0	0	0	0	0	0	0	0
negative_47_47	159478	173502	14025	0	0	14025	100	0	0	0	0	0	0	0	0	0	0	6571	46.9
negative_47_48	180032	189151	9120	0	0	9120	100	0	0	0	0	0	0	0	0	0	0	0	0
negative_47_49	195303	206547	11245	0	0	11245	100	0	0	0	0	0	0	0	0	0	0	0	0
negative_47_50	296330	307381	11052	0	0	11052	100	0	0	0	0	0	0	0	0	0	0	0	0
negative_47_51	307464	328613	21150	0	0	21150	100	0	0	0	0	0	0	0	0	0	0	5599	26.5
negative_47_52	345261	358240	12980	0	0	12980	100	0	0	0	0	0	0	0	0	0	0	1749	13.5
negative_47_53	410545	425397	14853	0	0	14853	100	0	0	0	0	0	0	0	0	0	0	3520	23.7
negative_47_54	429407	461615	32209	0	0	32209	100	0	0	0	0	0	0	0	0	13572	42.1	14024	43.5
negative_47_55	475196	485793	10598	0	0	10598	100	0	0	0	0	0	0	0	0	0	0	0	0
negative_47_56	505504	516494	10991	0	0	10991	100	0	0	0	0	0	0	0	0	0	0	0	0
negative_47_57	581193	592211	11019	0	0	11019	100	0	0	0	0	0	0	0	0	0	0	379	3.4
negative_47_58	616977	629612	12636	0	0	12636	100	0	0	0	0	0	0	0	0	0	0	0	0
negative_47_59	633711	643220	9510	0	0	9510	100	0	0	0	0	0	0	0	0	0	0	0	0
negative_47_60	653032	671853	18822	0	0	18822	100	0	0	0	0	0	0	0	0	0	0	0	0
negative_47_61	674958	685669	10712	0	0	10712	100	0	0	0	0	0	0	0	0	0	0	0	0
negative_47_62	697687	706255	8569	0	0	8569	100	0	0	0	0	0	0	0	0	0	0	0	0
negative_47_63	715011	729241	14231	0	0	14231	100	0	0	0	0	0	0	0	0	0	0	0	0
negative_47_64	764167	779530	15364	0	0	15364	100	0	0	0	0	0	0	0	0	0	0	6756	44
negative_47_65	791732	806432	14701	0	0	14701	100	0	0	0	0	0	0	1432	9.7	11640	79.2	11455	77.9
negative_47_66	843722	855588	11867	0	0	11867	100	0	0	0	0	0	0	0	0	0	0	6725	56.7
negative_47_67	910778	919757	8980	0	0	8980	100	0	0	0	0	0	0	0	0	0	0	0	0
negative_47_68	963216	974244	11029	0	0	11029	100	0	0	0	0	0	0	0	0	0	0	0	0
negative_47_69	979445	995837	16393	0	0	16393	100	0	0	0	0	0	0	0	0	0	0	0	0
negative_47_70	1006735	1018041	11307	0	0	11307	100	0	0	0	0	0	0	0	0	0	0	0	0
Total			988267	0	0	988267	100	0	0	0	0	1112	0.1	6442	0.7	72151	7.3	192057	19.4
NC_004070.1, Streptococcus pyogenes MGAS315 (1900521 bp)
negative_48_1	16590	29782	13193	0	0	13193	100	0	0	0	0	0	0	13193	100	0	0	13091	99.2	0	0
negative_48_2	34650	45783	11134	0	0	11134	100	0	0	0	0	0	0	351	3.2	0	0	8885	79.8	0	0
negative_48_3	54316	79301	24986	0	0	24986	100	0	0	0	0	0	0	14301	57.2	17724	70.9	21271	85.1	0	0
negative_48_4	90257	110951	20695	0	0	20695	100	0	0	0	0	0	0	0	0	0	0	7216	34.9	0	0
negative_48_5	235771	246647	10877	0	0	10877	100	0	0	0	0	0	0	0	0	0	0	0	0	0	0
negative_48_6	467704	476392	8689	0	0	8689	100	0	0	0	0	0	0	0	0	0	0	0	0	0	0
negative_48_7	907913	919584	11672	0	0	11672	100	0	0	0	0	0	0	0	0	0	0	0	0	0	0
negative_48_8	930060	946851	16792	0	0	16792	100	0	0	0	0	0	0	0	0	0	0	0	0	0	0
negative_48_9	1019770	1028308	8539	0	0	8539	100	0	0	0	0	0	0	0	0	0	0	0	0	0	0
negative_48_10	1581473	1595509	14037	0	0	14037	100	0	0	0	0	0	0	0	0	0	0	4812	34.3	0	0
negative_48_11	1617146	1625521	8376	0	0	8376	100	0	0	0	0	0	0	0	0	0	0	0	0	0	0
negative_48_12	1694272	1705194	10923	0	0	10923	100	0	0	0	0	0	0	0	0	0	0	10084	92.3	0	0
negative_48_13	1820911	1835585	14675	0	0	14675	100	0	0	0	0	0	0	0	0	0	0	3877	26.4	0	0
negative_48_14	1836587	1848816	12230	0	0	12230	100	0	0	0	0	0	0	0	0	0	0	928	7.6	0	0
negative_48_15	1868404	1877007	8604	0	0	8604	100	0	0	0	0	0	0	0	0	0	0	642	7.5	0	0
Total			195422	0	0	195422	100	0	0	0	0	0	0	27845	14.2	17724	9.1	70806	36.2	0	0
NC_005139.1, Vibrio vulnificus YJ016 chromosome I (3354505 bp)
negative_49_1	1026453	1036164	9712	0	0	9712	100	0	0	0	0	0	0	0	0	0	0	9712	100
negative_49_2	1708132	1716780	8649	0	0	8649	100	0	0	0	0	0	0	0	0	0	0	434	5
negative_49_3	2565815	2579694	13880	0	0	13880	100	0	0	0	0	0	0	0	0	0	0	6248	45
negative_49_4	2776433	2791641	15209	0	0	15209	100	0	0	0	0	0	0	0	0	0	0	10167	66.8
negative_49_5	2839945	2852701	12757	0	0	12757	100	0	0	0	0	0	0	0	0	0	0	6080	47.7
negative_49_6	2996502	3006815	10314	0	0	10314	100	0	0	0	0	0	0	0	0	0	0	6596	64
negative_49_7	3237615	3251081	13467	0	0	13467	100	0	0	10000	74.3	0	0	0	0	13467	100	13402	99.5
negative_49_8	3343071	3353815	10745	0	0	10745	100	0	0	0	0	0	0	0	0	5646	52.5	6930	64.5
negative_49_9	2397	12776	10380	0	0	10380	100	0	0	0	0	0	0	0	0	0	0	0	0
negative_49_10	220735	229904	9170	0	0	9170	100	0	0	0	0	0	0	0	0	0	0	5967	65.1
negative_49_11	383813	397680	13868	0	0	13868	100	0	0	12000	86.5	0	0	0	0	13868	100	13868	100
negative_49_12	905426	915904	10479	0	0	10479	100	0	0	0	0	0	0	0	0	0	0	5089	48.6
Total			138630	0	0	138630	100	0	0	22000	15.9	0	0	0	0	32981	23.8	84493	60.9
NC_009783.1, Vibrio harveyi ATCC BAA-1116 chromosome I (3765351 bp)
negative_50_1	221078	235502	14425	0	0	14425	100	0	0	14425	100	0	0	0	0	14425	100	13896	96.3
negative_50_2	404678	415423	10746	0	0	10746	100	0	0	0	0	0	0	0	0	5380	50.1	4261	39.7
negative_50_3	418585	429109	10525	0	0	10525	100	0	0	0	0	0	0	0	0	0	0	0	0
negative_50_4	582021	591137	9117	0	0	9117	100	0	0	0	0	0	0	0	0	0	0	0	0
negative_50_5	721774	735642	13869	0	0	13869	100	0	0	13642	98.4	0	0	0	0	13869	100	13631	98.3
negative_50_6	892706	905292	12587	0	0	12587	100	0	0	0	0	0	0	0	0	0	0	0	0
negative_50_7	1233203	1243814	10612	0	0	10612	100	0	0	0	0	0	0	0	0	0	0	9002	84.8
negative_50_8	1360626	1370345	9720	0	0	9720	100	0	0	0	0	0	0	0	0	0	0	9720	100
negative_50_9	3242751	3256972	14222	0	0	14222	100	0	0	0	0	0	0	0	0	0	0	8705	61.2
negative_50_10	3465026	3479858	14833	0	0	14833	100	0	0	0	0	0	0	0	0	0	0	0	0
negative_50_11	3531986	3544776	12791	0	0	12791	100	0	0	0	0	0	0	0	0	0	0	0	0
negative_50_12	3718143	3729174	11032	0	0	11032	100	0	0	0	0	0	0	0	0	0	0	0	0
Total			144479	0	0	144479	100	0	0	28067	19.4	0	0	0	0	33674	23.3	59215	41
NC_009080.1, Burkholderia mallei NCTC 10247 chromosome I (3495687 bp)
negative_51_1	10137	22946	12810	0	0	12810	100	0	0	0	0	4484	35	0	0	4484	35	10649	83.1
negative_51_2	29622	45058	15437	0	0	15437	100	80	0.5	0	0	0	0	0	0	0	0	0	0
negative_51_3	110865	122356	11492	0	0	11492	100	0	0	0	0	0	0	0	0	0	0	0	0
negative_51_4	172196	180627	8432	0	0	8432	100	126	1.5	0	0	0	0	0	0	0	0	1116	13.2
negative_51_5	183759	197955	14197	0	0	14197	100	268	1.9	0	0	0	0	0	0	0	0	12096	85.2
negative_51_6	199443	209119	9677	0	0	9677	100	0	0	0	0	0	0	0	0	0	0	393	4.1
negative_51_7	253631	262855	9225	0	0	9225	100	0	0	0	0	0	0	0	0	0	0	3983	43.2
negative_51_8	280027	289568	9542	0	0	9542	100	0	0	0	0	0	0	0	0	0	0	3126	32.8
negative_51_9	292797	303136	10340	0	0	10340	100	466	4.5	0	0	0	0	0	0	0	0	3586	34.7
negative_51_10	341654	351680	10027	0	0	10027	100	0	0	0	0	0	0	0	0	0	0	0	0
negative_51_11	352214	362499	10286	0	0	10286	100	0	0	0	0	0	0	0	0	0	0	8570	83.3
negative_51_12	381780	417798	36019	0	0	36019	100	0	0	0	0	0	0	0	0	0	0	31273	86.8
negative_51_13	546615	570774	24160	0	0	24160	100	147	0.6	0	0	0	0	0	0	0	0	20978	86.8
negative_51_14	772212	781905	9694	0	0	9694	100	0	0	0	0	0	0	0	0	0	0	0	0
negative_51_15	941991	953875	11885	0	0	11885	100	117	1	0	0	0	0	0	0	0	0	8144	68.5
negative_51_16	967085	977033	9949	0	0	9949	100	0	0	0	0	0	0	0	0	0	0	9949	100
negative_51_17	982799	993399	10601	0	0	10601	100	0	0	0	0	0	0	0	0	0	0	10601	100
negative_51_18	1750996	1759473	8478	0	0	8478	100	0	0	0	0	0	0	0	0	0	0	2451	28.9
negative_51_19	1763980	1794177	30198	0	0	30198	100	246	0.8	0	0	0	0	0	0	0	0	16518	54.7
negative_51_20	1802475	1812513	10039	0	0	10039	100	267	2.7	0	0	0	0	2513	25	0	0	6895	68.7
negative_51_21	1836065	1845983	9919	0	0	9919	100	228	2.3	0	0	0	0	3936	39.7	3349	33.8	2424	24.4
negative_51_22	1917925	1925960	8036	0	0	8036	100	294	3.7	1960	24.4	3658	45.5	0	0	3658	45.5	6395	79.6
negative_51_23	1963304	1972120	8817	0	0	8817	100	0	0	0	0	0	0	0	0	0	0	4901	55.6
negative_51_24	2016930	2030941	14012	0	0	14012	100	0	0	0	0	0	0	0	0	0	0	0	0
negative_51_25	2064245	2081778	17534	0	0	17534	100	138	0.8	0	0	0	0	0	0	0	0	0	0
negative_51_26	2170420	2193623	23204	0	0	23204	100	222	1	0	0	0	0	0	0	0	0	7916	34.1
negative_51_27	2311113	2321896	10784	0	0	10784	100	0	0	0	0	0	0	0	0	0	0	7230	67
negative_51_28	2322209	2338402	16194	0	0	16194	100	0	0	0	0	0	0	0	0	0	0	1873	11.6
negative_51_29	2351275	2368346	17072	0	0	17072	100	533	3.1	0	0	0	0	0	0	0	0	6170	36.1
negative_51_30	2377408	2389370	11963	0	0	11963	100	0	0	0	0	0	0	0	0	0	0	0	0
negative_51_31	2507140	2517521	10382	0	0	10382	100	405	3.9	0	0	0	0	0	0	0	0	0	0
negative_51_32	2538797	2549041	10245	0	0	10245	100	0	0	0	0	0	0	0	0	0	0	0	0
negative_51_33	2699812	2730429	30618	0	0	30618	100	610	2	0	0	1246	4.1	0	0	1246	4.1	3651	11.9
negative_51_34	2786126	2798377	12252	0	0	12252	100	0	0	0	0	0	0	0	0	0	0	308	2.5
negative_51_35	2798789	2814771	15983	0	0	15983	100	153	1	0	0	811	5.1	0	0	811	5.1	8201	51.3
negative_51_36	2886026	2895664	9639	0	0	9639	100	0	0	0	0	0	0	0	0	0	0	7403	76.8
negative_51_37	2896140	2910603	14464	0	0	14464	100	0	0	0	0	0	0	0	0	6271	43.4	9326	64.5
negative_51_38	2936022	2945482	9461	0	0	9461	100	493	5.2	0	0	0	0	0	0	0	0	4017	42.5
negative_51_39	2948485	2958488	10004	0	0	10004	100	0	0	0	0	0	0	0	0	0	0	6983	69.8
negative_51_40	3073169	3084358	11190	0	0	11190	100	117	1	0	0	0	0	0	0	0	0	7014	62.7
negative_51_41	3184510	3206303	21794	0	0	21794	100	0	0	0	0	0	0	0	0	0	0	14638	67.2
negative_51_42	3206632	3219974	13343	0	0	13343	100	0	0	0	0	0	0	0	0	0	0	743	5.6
negative_51_43	3229950	3246683	16734	0	0	16734	100	402	2.4	0	0	0	0	0	0	0	0	7354	43.9
negative_51_44	3251982	3269652	17671	0	0	17671	100	0	0	0	0	0	0	0	0	5483	31	6157	34.8
negative_51_45	3269914	3278294	8381	0	0	8381	100	0	0	0	0	0	0	0	0	2552	30.4	0	0
negative_51_46	3304371	3315465	11095	0	0	11095	100	0	0	0	0	0	0	0	0	5837	52.6	11095	100
negative_51_47	3319520	3329347	9828	0	0	9828	100	0	0	0	0	0	0	0	0	0	0	0	0
negative_51_48	3407456	3422120	14665	0	0	14665	100	0	0	12545	85.5	14665	100	14665	100	14665	100	14665	100
negative_51_49	3427315	3453091	25777	0	0	25777	100	0	0	16686	64.7	15275	59.3	22686	88	15275	59.3	21353	82.8
negative_51_50	3471938	3480992	9055	0	0	9055	100	0	0	2992	33	0	0	0	0	0	0	4660	51.5
Total			692604	0	0	692604	100	5312	0.8	34183	4.9	40139	5.8	43800	6.3	63631	9.2	314805	45.5
NC_008022.1, Streptococcus pyogenes MGAS10270 (1928252 bp)
negative_52_1	16560	29752	13193	0	0	13193	100	0	0	0	0	0	0	13193	100	0	0	13193	100
negative_52_2	34620	45751	11132	0	0	11132	100	0	0	0	0	0	0	381	3.4	0	0	11132	100
negative_52_3	54294	79278	24985	0	0	24985	100	0	0	0	0	0	0	14278	57.1	17722	70.9	24985	100
negative_52_4	89170	104207	15038	0	0	15038	100	0	0	0	0	0	0	0	0	0	0	7216	48
negative_52_5	245834	259668	13835	0	0	13835	100	0	0	0	0	0	0	0	0	2384	17.2	10032	72.5
negative_52_6	480670	493356	12687	0	0	12687	100	0	0	0	0	0	0	0	0	0	0	0	0
negative_52_7	989256	1001000	11745	0	0	11745	100	0	0	0	0	0	0	0	0	0	0	0	0
negative_52_8	1011471	1028259	16789	0	0	16789	100	0	0	0	0	0	0	0	0	0	0	0	0
negative_52_9	1060205	1068743	8539	0	0	8539	100	0	0	0	0	0	0	0	0	0	0	5015	58.7
negative_52_10	1566518	1579552	13035	0	0	13035	100	0	0	0	0	0	0	0	0	0	0	3105	23.8
negative_52_11	1605920	1614296	8377	0	0	8377	100	0	0	0	0	0	0	0	0	0	0	0	0
negative_52_12	1819081	1833759	14679	0	0	14679	100	0	0	0	0	0	0	0	0	0	0	8330	56.7
negative_52_13	1849026	1861268	12243	0	0	12243	100	0	0	0	0	0	0	0	0	0	0	768	6.3
negative_52_14	1896175	1904779	8605	0	0	8605	100	0	0	0	0	0	0	0	0	0	0	4121	47.9
Total			184882	0	0	184882	100	0	0	0	0	0	0	27852	15.1	20106	10.9	87897	47.5
NC_008253.1, Escherichia coli 536 (4938920 bp)
negative_53_1	51267	60281	9015	0	0	9015	100	551	6.1	0	0	0	0	0	0	0	0	0	0
negative_53_2	80167	90050	9884	0	0	9884	100	0	0	0	0	0	0	0	0	0	0	0	0
negative_53_3	97204	108871	11668	0	0	11668	100	0	0	0	0	0	0	0	0	0	0	0	0
negative_53_4	108886	121336	12451	0	0	12451	100	0	0	0	0	0	0	0	0	0	0	0	0
negative_53_5	178826	188340	9515	0	0	9515	100	0	0	0	0	0	0	0	0	0	0	2863	30.1
negative_53_6	189840	213792	23953	0	0	23953	100	0	0	0	0	0	0	0	0	0	0	0	0
negative_53_7	505403	513977	8575	0	0	8575	100	0	0	0	0	0	0	0	0	0	0	0	0
negative_53_8	519309	530372	11064	0	0	11064	100	0	0	0	0	0	0	0	0	0	0	0	0
negative_53_9	723456	732146	8691	0	0	8691	100	0	0	0	0	0	0	0	0	0	0	0	0
negative_53_10	754289	762976	8688	0	0	8688	100	0	0	0	0	0	0	0	0	0	0	0	0
negative_53_11	772460	784078	11619	0	0	11619	100	0	0	0	0	0	0	0	0	0	0	9701	83.5
negative_53_12	786802	796017	9216	0	0	9216	100	0	0	0	0	0	0	0	0	5277	57.3	4650	50.5
negative_53_13	971588	997389	25802	0	0	25802	100	0	0	0	0	0	0	0	0	0	0	9377	36.3
negative_53_14	1008188	1018232	10045	0	0	10045	100	0	0	0	0	0	0	0	0	0	0	0	0
negative_53_15	1297189	1305984	8796	0	0	8796	100	0	0	0	0	0	0	0	0	0	0	0	0
negative_53_16	1318101	1328396	10296	0	0	10296	100	297	2.9	0	0	0	0	0	0	0	0	0	0
negative_53_17	1350734	1360758	10025	0	0	10025	100	298	3	0	0	0	0	0	0	0	0	1817	18.1
negative_53_18	1625111	1638791	13681	0	0	13681	100	0	0	0	0	0	0	0	0	0	0	0	0
negative_53_19	1842499	1858229	15731	0	0	15731	100	0	0	0	0	0	0	0	0	0	0	0	0
negative_53_20	2313438	2323684	10247	0	0	10247	100	0	0	0	0	0	0	0	0	0	0	0	0
negative_53_21	2410474	2419133	8660	0	0	8660	100	0	0	0	0	0	0	0	0	0	0	0	0
negative_53_22	2421282	2448400	27119	0	0	27119	100	0	0	0	0	0	0	0	0	0	0	11875	43.8
negative_53_23	2534312	2543448	9137	0	0	9137	100	0	0	0	0	0	0	0	0	0	0	0	0
negative_53_24	2645635	2654735	9101	0	0	9101	100	0	0	0	0	0	0	0	0	0	0	0	0
negative_53_25	2663569	2673364	9796	0	0	9796	100	0	0	0	0	0	0	0	0	0	0	0	0
negative_53_26	2751989	2761518	9530	0	0	9530	100	0	0	0	0	0	0	0	0	0	0	0	0
negative_53_27	2822363	2833372	11010	0	0	11010	100	0	0	0	0	0	0	0	0	0	0	0	0
negative_53_28	2981268	2993654	12387	0	0	12387	100	0	0	0	0	0	0	0	0	0	0	0	0
negative_53_29	3053211	3062424	9214	0	0	9214	100	0	0	0	0	0	0	0	0	0	0	0	0
negative_53_30	3064031	3078744	14714	0	0	14714	100	0	0	0	0	0	0	0	0	0	0	0	0
negative_53_31	3101228	3111218	9991	0	0	9991	100	0	0	0	0	0	0	0	0	0	0	0	0
negative_53_32	3411042	3428800	17759	0	0	17759	100	0	0	0	0	0	0	0	0	9964	56.1	0	0
negative_53_33	3440867	3449211	8345	0	0	8345	100	0	0	0	0	0	0	0	0	0	0	0	0
negative_53_34	3490093	3504972	14880	0	0	14880	100	0	0	0	0	0	0	0	0	0	0	0	0
negative_53_35	3541076	3563007	21932	0	0	21932	100	2204	10	0	0	0	0	0	0	13288	60.6	16748	76.4
negative_53_36	3680033	3688527	8495	0	0	8495	100	0	0	0	0	0	0	0	0	0	0	21	0.2
negative_53_37	3898143	3912620	14478	0	0	14478	100	6149	42.5	0	0	0	0	0	0	0	0	9309	64.3
negative_53_38	4090820	4099259	8440	0	0	8440	100	0	0	0	0	0	0	0	0	1636	19.4	5145	61
negative_53_39	4099291	4120402	21112	0	0	21112	100	0	0	0	0	0	0	0	0	5387	25.5	6420	30.4
negative_53_40	4157403	4165768	8366	0	0	8366	100	0	0	0	0	0	0	0	0	0	0	0	0
negative_53_41	4255592	4265637	10046	0	0	10046	100	0	0	0	0	0	0	0	0	0	0	0	0
negative_53_42	4318579	4326672	8094	0	0	8094	100	0	0	0	0	0	0	0	0	0	0	0	0
negative_53_43	4387063	4401350	14288	0	0	14288	100	0	0	0	0	0	0	0	0	14288	100	14288	100
negative_53_44	4426151	4436339	10189	0	0	10189	100	310	3	0	0	0	0	0	0	0	0	0	0
negative_53_45	4456232	4471900	15669	0	0	15669	100	0	0	0	0	0	0	0	0	0	0	0	0
negative_53_46	4621817	4637492	15676	0	0	15676	100	0	0	0	0	0	0	0	0	7204	46	0	0
negative_53_47	4907755	4919574	11820	0	0	11820	100	0	0	0	0	0	0	0	0	0	0	0	0
Total			579210	0	0	579210	100	9809	1.7	0	0	0	0	0	0	57044	9.8	92214	15.9
NC_007434.1, Burkholderia pseudomallei 1710b chromosome I (4126292 bp)
negative_54_1	74060	85245	11186	0	0	11186	100	0	0	0	0	0	0	0	0	0	0	1325	11.8
negative_54_2	190145	199896	9752	0	0	9752	100	0	0	0	0	0	0	0	0	0	0	7053	72.3
negative_54_3	211405	222482	11078	0	0	11078	100	0	0	0	0	0	0	0	0	0	0	4051	36.6
negative_54_4	231123	247298	16176	0	0	16176	100	0	0	0	0	0	0	0	0	0	0	11342	70.1
negative_54_5	372415	388603	16189	0	0	16189	100	0	0	0	0	0	0	0	0	0	0	0	0
negative_54_6	459001	468255	9255	0	0	9255	100	0	0	0	0	0	0	0	0	0	0	0	0
negative_54_7	471278	482355	11078	0	0	11078	100	3119	28.2	0	0	0	0	0	0	6151	55.5	11078	100
negative_54_8	666803	679276	12474	0	0	12474	100	2127	17.1	0	0	0	0	0	0	0	0	0	0
negative_54_9	679582	695550	15969	0	0	15969	100	0	0	0	0	0	0	0	0	0	0	10831	67.8
negative_54_10	762384	771998	9615	0	0	9615	100	0	0	0	0	0	0	0	0	0	0	2102	21.9
negative_54_11	772480	787081	14602	0	0	14602	100	0	0	0	0	0	0	0	0	0	0	14602	100
negative_54_12	873760	890860	17101	0	0	17101	100	0	0	0	0	0	0	0	0	0	0	6138	35.9
negative_54_13	899903	912279	12377	0	0	12377	100	1851	15	0	0	0	0	0	0	0	0	0	0
negative_54_14	939644	948713	9070	0	0	9070	100	0	0	0	0	0	0	0	0	0	0	0	0
negative_54_15	1017602	1031185	13584	0	0	13584	100	2905	21.4	0	0	1975	14.5	0	0	1975	14.5	7896	58.1
negative_54_16	1037449	1052840	15392	0	0	15392	100	3495	22.7	0	0	0	0	0	0	0	0	0	0
negative_54_17	1116563	1128023	11461	0	0	11461	100	0	0	0	0	0	0	0	0	0	0	0	0
negative_54_18	1173035	1188955	15921	0	0	15921	100	1638	10.3	0	0	0	0	0	0	0	0	3152	19.8
negative_54_19	1191848	1201724	9877	0	0	9877	100	0	0	0	0	0	0	0	0	0	0	4659	47.2
negative_54_20	1238324	1251055	12732	0	0	12732	100	0	0	0	0	0	0	0	0	0	0	0	0
negative_54_21	1360383	1369946	9564	0	0	9564	100	0	0	0	0	0	0	0	0	0	0	1029	10.8
negative_54_22	1401269	1418715	17447	0	0	17447	100	0	0	0	0	0	0	0	0	6676	38.3	8794	50.4
negative_54_23	1450502	1460348	9847	0	0	9847	100	0	0	0	0	0	0	0	0	0	0	1727	17.5
negative_54_24	1461098	1471374	10277	0	0	10277	100	0	0	0	0	0	0	0	0	0	0	10197	99.2
negative_54_25	1489418	1499204	9787	0	0	9787	100	0	0	0	0	0	0	0	0	0	0	6281	64.2
negative_54_26	1502969	1525502	22534	0	0	22534	100	1434	6.4	0	0	0	0	0	0	0	0	15951	70.8
negative_54_27	1534319	1543850	9532	0	0	9532	100	0	0	3850	40.4	0	0	0	0	0	0	2958	31
negative_54_28	1687975	1711927	23953	0	0	23953	100	0	0	0	0	0	0	0	0	0	0	0	0
negative_54_29	2055316	2067203	11888	0	0	11888	100	0	0	0	0	0	0	0	0	0	0	11192	94.1
negative_54_30	2080749	2093230	12482	0	0	12482	100	0	0	0	0	0	0	0	0	0	0	10468	83.9
negative_54_31	2096442	2107045	10604	0	0	10604	100	135	1.3	0	0	0	0	0	0	592	5.6	10604	100
negative_54_32	3179868	3190423	10556	0	0	10556	100	0	0	0	0	0	0	0	0	0	0	2168	20.5
negative_54_33	3193512	3220254	26743	0	0	26743	100	0	0	0	0	0	0	0	0	0	0	10988	41.1
negative_54_34	3229092	3241481	12390	0	0	12390	100	1407	11.4	0	0	0	0	0	0	0	0	0	0
negative_54_35	3282277	3296858	14582	0	0	14582	100	0	0	0	0	0	0	0	0	0	0	5188	35.6
negative_54_36	3302160	3311029	8870	0	0	8870	100	0	0	0	0	0	0	0	0	0	0	8870	100
negative_54_37	3312236	3320771	8536	0	0	8536	100	0	0	0	0	0	0	0	0	0	0	1546	18.1
negative_54_38	3387643	3396452	8810	0	0	8810	100	2517	28.6	0	0	0	0	0	0	0	0	4387	49.8
negative_54_39	3628314	3652107	23794	0	0	23794	100	2058	8.6	0	0	0	0	0	0	0	0	7924	33.3
negative_54_40	3687024	3697319	10296	0	0	10296	100	137	1.3	0	0	0	0	0	0	0	0	6632	64.4
negative_54_41	3720170	3730476	10307	0	0	10307	100	0	0	0	0	0	0	0	0	0	0	0	0
negative_54_42	3766302	3778351	12050	0	0	12050	100	0	0	0	0	0	0	0	0	0	0	0	0
negative_54_43	3797112	3814843	17732	0	0	17732	100	0	0	0	0	0	0	0	0	0	0	0	0
negative_54_44	3819733	3836125	16393	0	0	16393	100	645	3.9	0	0	0	0	0	0	0	0	8543	52.1
negative_54_45	3841595	3855062	13468	0	0	13468	100	1344	10	0	0	0	0	0	0	0	0	1304	9.7
negative_54_46	3855388	3877176	21789	0	0	21789	100	1602	7.4	0	0	0	0	0	0	0	0	3646	16.7
negative_54_47	4018304	4038773	20470	0	0	20470	100	3933	19.2	0	0	2097	10.2	6697	32.7	2097	10.2	10979	53.6
negative_54_48	4039171	4048940	9770	0	0	9770	100	1683	17.2	0	0	0	0	0	0	0	0	0	0
negative_54_49	4079201	4104620	25420	0	0	25420	100	1113	4.4	0	0	0	0	0	0	16560	65.1	17121	67.4
negative_54_50	4110173	4124837	14665	0	0	14665	100	0	0	0	0	0	0	0	0	11794	80.4	14665	100
negative_54_51	8283	24286	16004	0	0	16004	100	945	5.9	1718	10.7	0	0	0	0	0	0	2227	13.9
Total			705449	0	0	705449	100	34088	4.8	5568	0.8	4072	0.6	6697	0.9	45845	6.5	269618	38.2
NC_006905.1, Salmonella enterica subsp. enterica serovar Choleraesuis str. SC-B67 (4755700 bp)
negative_55_1	94942	103451	8510	0	0	8510	100	0	0	0	0	0	0	0	0	0	0	0	0
negative_55_2	111195	123285	12091	0	0	12091	100	0	0	0	0	0	0	0	0	0	0	0	0
negative_55_3	123386	133709	10324	0	0	10324	100	673	6.5	0	0	0	0	0	0	0	0	0	0
negative_55_4	133747	155976	22230	0	0	22230	100	0	0	0	0	0	0	0	0	0	0	0	0
negative_55_5	245584	270212	24629	0	0	24629	100	0	0	0	0	0	0	0	0	0	0	0	0
negative_55_6	543066	556009	12944	0	0	12944	100	0	0	0	0	0	0	0	0	0	0	0	0
negative_55_7	572835	582237	9403	0	0	9403	100	0	0	0	0	0	0	0	0	0	0	3164	33.6
negative_55_8	768587	779819	11233	0	0	11233	100	0	0	0	0	0	0	0	0	0	0	0	0
negative_55_9	807859	816583	8725	0	0	8725	100	0	0	0	0	0	0	0	0	0	0	6870	78.7
negative_55_10	825367	837080	11714	0	0	11714	100	0	0	0	0	0	0	0	0	0	0	10011	85.5
negative_55_11	838702	847868	9167	0	0	9167	100	0	0	0	0	0	0	0	0	0	0	9167	100
negative_55_12	919932	931113	11182	0	0	11182	100	0	0	0	0	0	0	0	0	0	0	0	0
negative_55_13	973512	981978	8467	0	0	8467	100	0	0	0	0	0	0	0	0	0	0	0	0
negative_55_14	1018817	1029931	11115	0	0	11115	100	0	0	0	0	0	0	0	0	0	0	0	0
negative_55_15	1053255	1070057	16803	0	0	16803	100	0	0	0	0	1694	10.1	0	0	1694	10.1	6159	36.7
negative_55_16	1559787	1567908	8122	0	0	8122	100	0	0	0	0	0	0	0	0	0	0	0	0
negative_55_17	1818729	1829892	11164	0	0	11164	100	0	0	0	0	0	0	0	0	0	0	0	0
negative_55_18	1849013	1859001	9989	0	0	9989	100	0	0	0	0	0	0	0	0	0	0	6290	63
negative_55_19	1870866	1879662	8797	0	0	8797	100	0	0	0	0	0	0	0	0	0	0	4277	48.6
negative_55_20	2090923	2100291	9369	0	0	9369	100	0	0	0	0	0	0	0	0	0	0	1624	17.3
negative_55_21	2335395	2350592	15198	0	0	15198	100	0	0	0	0	0	0	0	0	0	0	2362	15.5
negative_55_22	2438750	2465790	27041	0	0	27041	100	186	0.7	0	0	0	0	0	0	0	0	15107	55.9
negative_55_23	2488608	2499238	10631	0	0	10631	100	0	0	0	0	0	0	0	0	0	0	0	0
negative_55_24	2503026	2511759	8734	0	0	8734	100	0	0	0	0	0	0	0	0	0	0	0	0
negative_55_25	2672276	2681300	9025	0	0	9025	100	0	0	0	0	0	0	0	0	0	0	0	0
negative_55_26	2696039	2705851	9813	0	0	9813	100	0	0	0	0	0	0	0	0	0	0	0	0
negative_55_27	2726326	2735752	9427	0	0	9427	100	0	0	0	0	0	0	0	0	0	0	0	0
negative_55_28	2920953	2930437	9485	0	0	9485	100	534	5.6	0	0	0	0	0	0	0	0	0	0
negative_55_29	3105004	3113523	8520	0	0	8520	100	0	0	0	0	0	0	0	0	0	0	0	0
negative_55_30	3157390	3167401	10012	0	0	10012	100	0	0	0	0	0	0	0	0	0	0	0	0
negative_55_31	3170308	3181068	10761	0	0	10761	100	0	0	0	0	0	0	0	0	0	0	0	0
negative_55_32	3208416	3219118	10703	0	0	10703	100	461	4.3	0	0	0	0	0	0	0	0	0	0
negative_55_33	3304918	3314782	9865	0	0	9865	100	0	0	0	0	0	0	0	0	0	0	1898	19.2
negative_55_34	3400814	3414667	13854	0	0	13854	100	0	0	0	0	0	0	0	0	12453	89.9	13317	96.1
negative_55_35	3424857	3435772	10916	0	0	10916	100	0	0	0	0	0	0	0	0	0	0	0	0
negative_55_36	3484659	3496021	11363	0	0	11363	100	0	0	0	0	0	0	0	0	0	0	109	1
negative_55_37	3537216	3551060	13845	0	0	13845	100	0	0	0	0	0	0	0	0	13845	100	13845	100
negative_55_38	3589913	3607863	17951	0	0	17951	100	0	0	0	0	0	0	0	0	0	0	0	0
negative_55_39	3609771	3619235	9465	0	0	9465	100	0	0	0	0	0	0	0	0	0	0	0	0
negative_55_40	3621813	3633135	11323	0	0	11323	100	0	0	0	0	0	0	0	0	0	0	0	0
negative_55_41	4008610	4021445	12836	0	0	12836	100	0	0	0	0	0	0	0	0	7261	56.6	9131	71.1
negative_55_42	4041546	4049682	8137	0	0	8137	100	0	0	0	0	0	0	0	0	0	0	0	0
negative_55_43	4057479	4066528	9050	0	0	9050	100	0	0	0	0	0	0	0	0	0	0	0	0
negative_55_44	4068171	4077175	9005	0	0	9005	100	0	0	0	0	0	0	0	0	0	0	0	0
negative_55_45	4108030	4117134	9105	0	0	9105	100	0	0	0	0	0	0	0	0	0	0	0	0
negative_55_46	4143141	4153103	9963	0	0	9963	100	0	0	0	0	0	0	0	0	0	0	0	0
negative_55_47	4293758	4308388	14631	0	0	14631	100	94	0.6	0	0	0	0	0	0	14631	100	14631	100
negative_55_48	4535998	4546986	10989	0	0	10989	100	0	0	0	0	0	0	0	0	0	0	0	0
negative_55_49	4718938	4728170	9233	0	0	9233	100	0	0	0	0	0	0	0	0	0	0	0	0
Total			566859	0	0	566859	100	1948	0.3	0	0	1694	0.3	0	0	49884	8.8	117962	20.8
NC_010102.1, Salmonella enterica subsp. enterica serovar Paratyphi B str. SPB7 (4858887 bp)
negative_56_1	111349	123058	11710	0	0	11710	100	0	0	0	0	0	0	0	0	0	0	0	0
negative_56_2	123165	133485	10321	0	0	10321	100	528	5.1	0	0	0	0	0	0	0	0	0	0
negative_56_3	133523	155753	22231	0	0	22231	100	0	0	0	0	0	0	0	0	0	0	0	0
negative_56_4	167481	176597	9117	0	0	9117	100	123	1.3	0	0	0	0	0	0	0	0	7696	84.4
negative_56_5	221768	230619	8852	0	0	8852	100	0	0	0	0	0	0	0	0	0	0	0	0
negative_56_6	238114	246393	8280	0	0	8280	100	0	0	0	0	0	0	0	0	0	0	0	0
negative_56_7	250374	274910	24537	0	0	24537	100	0	0	0	0	0	0	0	0	0	0	0	0
negative_56_8	307358	321081	13724	0	0	13724	100	180	1.3	0	0	0	0	0	0	0	0	0	0
negative_56_9	327862	337417	9556	0	0	9556	100	0	0	0	0	0	0	0	0	0	0	0	0
negative_56_10	357901	367844	9944	0	0	9944	100	135	1.4	0	0	0	0	0	0	0	0	0	0
negative_56_11	382456	391156	8701	0	0	8701	100	0	0	0	0	0	0	0	0	0	0	0	0
negative_56_12	548401	557111	8711	0	0	8711	100	975	11.2	0	0	0	0	0	0	0	0	0	0
negative_56_13	560904	571536	10633	0	0	10633	100	0	0	0	0	0	0	0	0	0	0	0	0
negative_56_14	594353	621379	27027	0	0	27027	100	880	3.3	0	0	0	0	0	0	0	0	0	0
negative_56_15	719046	728339	9294	0	0	9294	100	266	2.9	0	0	0	0	0	0	0	0	0	0
[truncated: 1,939 more rows]
