# Supplementary material for: Evaluation of genomic island predictors using a comparative genomics approach
Source: BMC Bioinformatics. 2008 Aug 5;9:329. doi: 10.1186/1471-2105-9-329 (PMC2518932; doi:10.1186/1471-2105-9-329)
Supplement: Additional file 5 — GIs predicted by each tool and found in the literature, including overlapping regions from other GI tools. [file 1471-2105-9-329-S5.xls]

## Sheet: Sheet1
Additional file 5 - GIs predicted by each tool and found in the literature,including overlapping regions from other GI tools.
Region_ID	Region_Start	Region_End	Region_Length	Positive_Dataset (bp)	Positive_Dataset (%)	Negative_Dataset (bp)	Negative_Dataset (%)	SIGI-HMM (bp)	SIGI-HMM (%)	Centroid (bp)	Centroid (%)	DIMOB (bp)	DIMOB (%)	PAI_IDA (bp)	PAI_IDA (%)	DINUC (bp)	DINUC (%)	Alien_Hunter (bp)	Alien_Hunter (%)	Literature (bp)	Literature (%)
NC_009665.1, Shewanella baltica OS185 (5229686 bp)
sigi_hmm_1_1	5104920	5107257	2338	0	0	0	0	2338	100	0	0	0	0	0	0	0	0	2092	89.5
sigi_hmm_1_2	5079189	5086189	7001	0	0	0	0	7001	100	0	0	7001	100	6189	88.4	7001	100	7001	100
sigi_hmm_1_3	4998332	5001951	3620	0	0	0	0	3620	100	0	0	0	0	0	0	3620	100	3620	100
sigi_hmm_1_4	4932095	4932940	846	0	0	0	0	846	100	0	0	0	0	0	0	0	0	846	100
sigi_hmm_1_5	4777760	4778608	849	0	0	0	0	849	100	0	0	0	0	0	0	0	0	0	0
sigi_hmm_1_6	4618717	4619826	1110	0	0	0	0	1110	100	0	0	0	0	0	0	0	0	0	0
sigi_hmm_1_7	4579242	4581344	2103	0	0	0	0	2103	100	0	0	0	0	0	0	0	0	2103	100
sigi_hmm_1_8	4553450	4554792	1343	0	0	0	0	1343	100	0	0	0	0	0	0	0	0	0	0
sigi_hmm_1_9	4420747	4421814	1068	0	0	0	0	1068	100	0	0	0	0	0	0	0	0	1068	100
sigi_hmm_1_10	4364742	4368887	4146	0	0	0	0	4146	100	0	0	0	0	0	0	0	0	4146	100
sigi_hmm_1_11	4231070	4232991	1922	0	0	0	0	1922	100	0	0	0	0	0	0	0	0	1922	100
sigi_hmm_1_12	4110120	4111492	1373	0	0	0	0	1373	100	0	0	0	0	0	0	0	0	0	0
sigi_hmm_1_13	4047366	4048232	867	0	0	0	0	867	100	0	0	0	0	0	0	0	0	867	100
sigi_hmm_1_14	4011165	4014719	3555	3555	100	0	0	3555	100	0	0	807	22.7	0	0	807	22.7	3555	100
sigi_hmm_1_15	3997729	4002601	4873	0	0	0	0	4873	100	0	0	4873	100	0	0	4873	100	4873	100
sigi_hmm_1_16	3886226	3888591	2366	0	0	0	0	2366	100	1775	75	2366	100	2366	100	2366	100	2366	100
sigi_hmm_1_17	3876969	3884669	7701	6944	90.2	0	0	7701	100	7701	100	7701	100	7701	100	7701	100	7701	100
sigi_hmm_1_18	3824728	3825787	1060	0	0	0	0	1060	100	0	0	0	0	0	0	0	0	0	0
sigi_hmm_1_19	3749069	3750469	1401	0	0	0	0	1401	100	0	0	0	0	0	0	0	0	1401	100
sigi_hmm_1_20	3733117	3734013	897	0	0	0	0	897	100	0	0	0	0	0	0	0	0	0	0
sigi_hmm_1_21	3562289	3565494	3206	0	0	0	0	3206	100	0	0	0	0	0	0	0	0	3206	100
sigi_hmm_1_22	3554952	3555230	279	0	0	0	0	279	100	0	0	0	0	0	0	0	0	279	100
sigi_hmm_1_23	3527751	3528137	387	0	0	0	0	387	100	0	0	0	0	0	0	387	100	387	100
sigi_hmm_1_24	3525574	3526314	741	0	0	0	0	741	100	0	0	0	0	0	0	741	100	741	100
sigi_hmm_1_25	3490914	3493466	2553	0	0	0	0	2553	100	0	0	0	0	2553	100	0	0	2553	100
sigi_hmm_1_26	3479501	3481719	2219	0	0	0	0	2219	100	2219	100	0	0	2219	100	0	0	2219	100
sigi_hmm_1_27	3469298	3478527	9230	0	0	0	0	9230	100	9230	100	0	0	9230	100	9230	100	9230	100
sigi_hmm_1_28	3426130	3428381	2252	0	0	0	0	2252	100	0	0	0	0	0	0	0	0	2252	100
sigi_hmm_1_29	3059786	3064031	4246	0	0	0	0	4246	100	0	0	732	17.2	0	0	732	17.2	4246	100
sigi_hmm_1_30	3051082	3052044	963	963	100	0	0	963	100	0	0	0	0	0	0	0	0	963	100
sigi_hmm_1_31	3035352	3036737	1386	1386	100	0	0	1386	100	0	0	0	0	0	0	0	0	1386	100
sigi_hmm_1_32	2975296	2978925	3630	0	0	0	0	3630	100	0	0	0	0	0	0	0	0	3630	100
sigi_hmm_1_33	2879600	2880861	1262	0	0	0	0	1262	100	0	0	0	0	0	0	916	72.6	1262	100
sigi_hmm_1_34	2815926	2816363	438	0	0	0	0	438	100	0	0	0	0	0	0	0	0	0	0
sigi_hmm_1_35	2614480	2619812	5333	5333	100	0	0	5333	100	0	0	0	0	0	0	0	0	5333	100
sigi_hmm_1_36	2600990	2611481	10492	4175	39.8	0	0	10492	100	0	0	6190	59	0	0	6190	59	10492	100
sigi_hmm_1_37	2499173	2502583	3411	3395	99.5	0	0	3411	100	0	0	0	0	0	0	0	0	3411	100
sigi_hmm_1_38	2489087	2490877	1791	0	0	0	0	1791	100	0	0	0	0	0	0	0	0	0	0
sigi_hmm_1_39	2362309	2369632	7324	6143	83.9	0	0	7324	100	0	0	0	0	7324	100	7324	100	7324	100
sigi_hmm_1_40	2339481	2340840	1360	1360	100	0	0	1360	100	0	0	0	0	0	0	0	0	1360	100
sigi_hmm_1_41	2274183	2275148	966	0	0	0	0	966	100	0	0	0	0	0	0	0	0	0	0
sigi_hmm_1_42	2242672	2243412	741	741	100	0	0	741	100	0	0	741	100	741	100	741	100	741	100
sigi_hmm_1_43	2233825	2239443	5619	2333	41.5	0	0	5619	100	0	0	5619	100	5619	100	5619	100	5619	100
sigi_hmm_1_44	2223127	2228724	5598	0	0	0	0	5598	100	0	0	5598	100	3724	66.5	5598	100	5598	100
sigi_hmm_1_45	2176073	2178329	2257	0	0	0	0	2257	100	0	0	0	0	0	0	0	0	2257	100
sigi_hmm_1_46	2037195	2038616	1422	0	0	0	0	1422	100	0	0	1422	100	0	0	1422	100	1422	100
sigi_hmm_1_47	1892429	1894965	2537	0	0	0	0	2537	100	0	0	0	0	0	0	0	0	2537	100
sigi_hmm_1_48	1859213	1862188	2976	0	0	0	0	2976	100	0	0	0	0	0	0	0	0	2976	100
sigi_hmm_1_49	1839094	1841324	2231	0	0	0	0	2231	100	0	0	0	0	0	0	0	0	2231	100
sigi_hmm_1_50	1698778	1700254	1477	0	0	0	0	1477	100	0	0	0	0	0	0	0	0	0	0
sigi_hmm_1_51	1601346	1602383	1038	0	0	0	0	1038	100	0	0	0	0	0	0	0	0	1038	100
sigi_hmm_1_52	1546694	1547206	513	0	0	0	0	513	100	0	0	0	0	0	0	0	0	513	100
sigi_hmm_1_53	1352415	1356262	3848	0	0	0	0	3848	100	0	0	0	0	3848	100	0	0	3848	100
sigi_hmm_1_54	1338653	1346714	8062	0	0	0	0	8062	100	0	0	0	0	8062	100	8059	100	8062	100
sigi_hmm_1_55	1157092	1159246	2155	0	0	0	0	2155	100	0	0	0	0	0	0	0	0	2155	100
sigi_hmm_1_56	1125033	1127472	2440	0	0	0	0	2440	100	0	0	0	0	0	0	0	0	2440	100
sigi_hmm_1_57	1039475	1040220	746	0	0	0	0	746	100	0	0	0	0	0	0	0	0	0	0
sigi_hmm_1_58	1023462	1024304	843	0	0	0	0	843	100	0	0	0	0	0	0	0	0	0	0
sigi_hmm_1_59	906415	907065	651	0	0	0	0	651	100	0	0	0	0	0	0	648	99.5	0	0
sigi_hmm_1_60	903143	904385	1243	0	0	0	0	1243	100	0	0	0	0	0	0	1243	100	1243	100
sigi_hmm_1_61	873943	877423	3481	0	0	0	0	3481	100	0	0	0	0	0	0	3481	100	3481	100
sigi_hmm_1_62	868852	870241	1390	0	0	0	0	1390	100	0	0	0	0	0	0	1390	100	1390	100
sigi_hmm_1_63	860606	861043	438	0	0	0	0	438	100	0	0	0	0	0	0	0	0	0	0
sigi_hmm_1_64	815845	816579	735	0	0	0	0	735	100	0	0	0	0	0	0	0	0	735	100
sigi_hmm_1_65	788274	791081	2808	0	0	0	0	2808	100	0	0	0	0	0	0	0	0	2808	100
sigi_hmm_1_66	718380	720506	2127	2127	100	0	0	2127	100	0	0	2127	100	2127	100	2127	100	2127	100
sigi_hmm_1_67	714722	717159	2438	2438	100	0	0	2438	100	0	0	2438	100	2438	100	2438	100	2438	100
sigi_hmm_1_68	702634	708610	5977	5977	100	0	0	5977	100	5977	100	5977	100	5977	100	5977	100	5977	100
sigi_hmm_1_69	685087	693143	8057	1581	19.6	0	0	8057	100	0	0	8057	100	3143	39	8057	100	8057	100
sigi_hmm_1_70	665081	668729	3649	3649	100	0	0	3649	100	3649	100	3646	99.9	3649	100	3646	99.9	3649	100
sigi_hmm_1_71	658564	663406	4843	4843	100	0	0	4843	100	4843	100	4843	100	4843	100	4843	100	4843	100
sigi_hmm_1_72	642271	648248	5978	5978	100	0	0	5978	100	0	0	5978	100	3248	54.3	5978	100	5978	100
sigi_hmm_1_73	626418	627305	888	0	0	0	0	888	100	0	0	0	0	0	0	0	0	888	100
sigi_hmm_1_74	602874	605196	2323	0	0	0	0	2323	100	0	0	0	0	0	0	0	0	2323	100
sigi_hmm_1_75	502830	504680	1851	0	0	0	0	1851	100	0	0	0	0	0	0	0	0	1851	100
sigi_hmm_1_76	309020	310776	1757	0	0	0	0	1757	100	0	0	0	0	0	0	0	0	0	0
sigi_hmm_1_77	164188	165837	1650	0	0	0	0	1650	100	0	0	0	0	0	0	0	0	0	0
Total			210695	62921	29.9	0	0	210695	100	35394	16.8	76116	36.1	85001	40.3	113155	53.7	193060	91.6
NC_007606.1, Shigella dysenteriae Sd197 (4369232 bp)
sigi_hmm_2_1	4312899	4313760	862	0	0	0	0	862	100	0	0	0	0	0	0	0	0	0	0
sigi_hmm_2_2	4294751	4294963	213	0	0	0	0	213	100	213	100	213	100	0	0	213	100	213	100
sigi_hmm_2_3	4235042	4235607	566	0	0	0	0	566	100	0	0	0	0	0	0	0	0	0	0
sigi_hmm_2_4	4225939	4227087	1149	0	0	0	0	1149	100	0	0	0	0	0	0	0	0	0	0
sigi_hmm_2_5	4206987	4208949	1963	0	0	0	0	1963	100	0	0	0	0	0	0	0	0	0	0
sigi_hmm_2_6	4190076	4195778	5703	0	0	0	0	5703	100	5703	100	0	0	0	0	0	0	5593	98.1
sigi_hmm_2_7	3997960	4000277	2318	0	0	0	0	2318	100	0	0	0	0	0	0	0	0	0	0
sigi_hmm_2_8	3968823	3969077	255	0	0	0	0	255	100	0	0	0	0	0	0	0	0	0	0
sigi_hmm_2_9	3936886	3937884	999	0	0	0	0	999	100	0	0	0	0	0	0	0	0	0	0
sigi_hmm_2_10	3925047	3926059	1013	0	0	0	0	1013	100	0	0	0	0	0	0	0	0	0	0
sigi_hmm_2_11	3886743	3888143	1401	0	0	0	0	1401	100	0	0	0	0	0	0	0	0	1401	100
sigi_hmm_2_12	3847963	3857919	9957	0	0	0	0	9957	100	9919	99.6	0	0	9957	100	0	0	9776	98.2
sigi_hmm_2_13	3791534	3797411	5878	0	0	0	0	5878	100	5878	100	0	0	5878	100	5878	100	5878	100
sigi_hmm_2_14	3765056	3767534	2479	0	0	0	0	2479	100	2479	100	2479	100	0	0	2479	100	2479	100
sigi_hmm_2_15	3762014	3764493	2480	0	0	0	0	2480	100	2480	100	2480	100	0	0	2480	100	2480	100
sigi_hmm_2_16	3592288	3595316	3029	0	0	0	0	3029	100	0	0	3029	100	0	0	3029	100	0	0
sigi_hmm_2_17	3483300	3483455	156	0	0	156	100	156	100	0	0	156	100	156	100	156	100	156	100
sigi_hmm_2_18	3382863	3383623	761	0	0	0	0	761	100	0	0	0	0	0	0	0	0	0	0
sigi_hmm_2_19	3374540	3376925	2386	0	0	0	0	2386	100	0	0	375	15.7	0	0	375	15.7	0	0
sigi_hmm_2_20	3320562	3322723	2162	0	0	0	0	2162	100	0	0	0	0	0	0	0	0	0	0
sigi_hmm_2_21	3308101	3308858	758	0	0	0	0	758	100	0	0	0	0	0	0	0	0	0	0
sigi_hmm_2_22	3268639	3270773	2135	0	0	0	0	2135	100	0	0	0	0	0	0	0	0	2135	100
sigi_hmm_2_23	3214872	3215996	1125	0	0	0	0	1125	100	0	0	0	0	0	0	0	0	1125	100
sigi_hmm_2_24	3110699	3112306	1608	0	0	0	0	1608	100	0	0	0	0	0	0	0	0	0	0
sigi_hmm_2_25	3071318	3072789	1472	0	0	0	0	1472	100	0	0	0	0	0	0	0	0	1472	100
sigi_hmm_2_26	2962936	2964127	1192	0	0	0	0	1192	100	0	0	0	0	0	0	0	0	0	0
sigi_hmm_2_27	2911856	2913071	1216	0	0	0	0	1216	100	0	0	0	0	0	0	0	0	0	0
sigi_hmm_2_28	2732352	2732951	600	0	0	0	0	600	100	0	0	0	0	0	0	0	0	0	0
sigi_hmm_2_29	2731133	2731417	285	0	0	0	0	285	100	0	0	0	0	0	0	0	0	0	0
sigi_hmm_2_30	2637298	2640216	2919	0	0	0	0	2919	100	0	0	1140	39.1	0	0	1140	39.1	2919	100
sigi_hmm_2_31	2589911	2592629	2719	0	0	0	0	2719	100	0	0	0	0	0	0	0	0	2719	100
sigi_hmm_2_32	2560844	2562136	1293	0	0	0	0	1293	100	0	0	947	73.2	0	0	947	73.2	374	28.9
sigi_hmm_2_33	2554379	2557135	2757	0	0	0	0	2757	100	0	0	2757	100	0	0	2757	100	2757	100
sigi_hmm_2_34	2489171	2491715	2545	0	0	0	0	2545	100	0	0	0	0	0	0	0	0	2545	100
sigi_hmm_2_35	2375602	2375847	246	0	0	0	0	246	100	0	0	0	0	0	0	0	0	0	0
sigi_hmm_2_36	2370996	2372518	1523	0	0	0	0	1523	100	0	0	0	0	1523	100	0	0	1523	100
sigi_hmm_2_37	2365253	2367416	2164	0	0	0	0	2164	100	0	0	2164	100	2164	100	2164	100	2164	100
sigi_hmm_2_38	2357449	2360150	2702	0	0	0	0	2702	100	0	0	1161	43	2702	100	1161	43	2652	98.1
sigi_hmm_2_39	2343748	2344933	1186	0	0	0	0	1186	100	0	0	0	0	0	0	0	0	1186	100
sigi_hmm_2_40	2266597	2269669	3073	0	0	0	0	3073	100	0	0	0	0	0	0	0	0	0	0
sigi_hmm_2_41	2218110	2219165	1056	0	0	0	0	1056	100	0	0	0	0	0	0	0	0	1056	100
sigi_hmm_2_42	2213019	2213557	539	0	0	0	0	539	100	0	0	536	99.4	0	0	536	99.4	539	100
sigi_hmm_2_43	2203715	2205846	2132	0	0	0	0	2132	100	0	0	0	0	0	0	0	0	2132	100
sigi_hmm_2_44	2136621	2138885	2265	0	0	2265	100	2265	100	0	0	0	0	0	0	0	0	0	0
sigi_hmm_2_45	2084292	2085440	1149	0	0	0	0	1149	100	0	0	0	0	0	0	0	0	0	0
sigi_hmm_2_46	2075324	2077556	2233	0	0	0	0	2233	100	0	0	0	0	0	0	0	0	0	0
sigi_hmm_2_47	2053898	2054852	955	0	0	0	0	955	100	0	0	0	0	0	0	0	0	955	100
sigi_hmm_2_48	2045602	2049358	3757	0	0	0	0	3757	100	0	0	0	0	0	0	0	0	3757	100
sigi_hmm_2_49	2006782	2014365	7584	0	0	0	0	7584	100	7584	100	0	0	7584	100	7584	100	7584	100
sigi_hmm_2_50	2001776	2002277	502	0	0	0	0	502	100	277	55.2	0	0	502	100	0	0	0	0
sigi_hmm_2_51	1982350	1982613	264	0	0	0	0	264	100	0	0	0	0	0	0	0	0	0	0
sigi_hmm_2_52	1976986	1978459	1474	0	0	0	0	1474	100	0	0	0	0	0	0	0	0	0	0
sigi_hmm_2_53	1933324	1936530	3207	0	0	0	0	3207	100	0	0	0	0	0	0	0	0	0	0
sigi_hmm_2_54	1903569	1906707	3139	0	0	0	0	3139	100	0	0	0	0	0	0	0	0	0	0
sigi_hmm_2_55	1815161	1817884	2724	0	0	0	0	2724	100	2724	100	2724	100	0	0	2724	100	2724	100
sigi_hmm_2_56	1793124	1793665	542	0	0	0	0	542	100	0	0	0	0	0	0	0	0	0	0
sigi_hmm_2_57	1774286	1775182	897	0	0	0	0	897	100	0	0	0	0	0	0	0	0	0	0
sigi_hmm_2_58	1745479	1746758	1280	0	0	0	0	1280	100	0	0	495	38.7	0	0	495	38.7	1004	78.4
sigi_hmm_2_59	1640375	1641088	714	0	0	0	0	714	100	0	0	0	0	0	0	0	0	0	0
sigi_hmm_2_60	1621941	1622189	249	0	0	0	0	249	100	0	0	0	0	0	0	0	0	0	0
sigi_hmm_2_61	1610710	1611291	582	0	0	0	0	582	100	0	0	0	0	0	0	0	0	0	0
sigi_hmm_2_62	1584516	1586093	1578	0	0	0	0	1578	100	0	0	0	0	0	0	0	0	0	0
sigi_hmm_2_63	1572873	1573496	624	0	0	0	0	624	100	0	0	0	0	0	0	0	0	0	0
sigi_hmm_2_64	1522734	1529355	6622	0	0	0	0	6622	100	0	0	2977	45	0	0	2977	45	6622	100
sigi_hmm_2_65	1518861	1519872	1012	0	0	0	0	1012	100	0	0	0	0	0	0	0	0	825	81.5
sigi_hmm_2_66	1494113	1494754	642	0	0	0	0	642	100	0	0	0	0	0	0	0	0	0	0
sigi_hmm_2_67	1439771	1441246	1476	0	0	0	0	1476	100	0	0	0	0	0	0	0	0	0	0
sigi_hmm_2_68	1406798	1407919	1122	0	0	0	0	1122	100	0	0	0	0	0	0	0	0	0	0
sigi_hmm_2_69	1384570	1387288	2719	0	0	0	0	2719	100	0	0	0	0	0	0	954	35.1	0	0
sigi_hmm_2_70	1351487	1353346	1860	0	0	0	0	1860	100	0	0	0	0	0	0	0	0	0	0
sigi_hmm_2_71	1349768	1350209	442	0	0	0	0	442	100	0	0	0	0	0	0	0	0	0	0
sigi_hmm_2_72	1321016	1321639	624	0	0	0	0	624	100	0	0	0	0	0	0	0	0	0	0
sigi_hmm_2_73	1298299	1301128	2830	0	0	0	0	2830	100	0	0	0	0	0	0	0	0	2830	100
sigi_hmm_2_74	1283865	1285091	1227	0	0	0	0	1227	100	0	0	1227	100	0	0	1227	100	1227	100
sigi_hmm_2_75	1277263	1278492	1230	0	0	0	0	1230	100	0	0	0	0	0	0	0	0	1230	100
sigi_hmm_2_76	1246440	1246774	335	0	0	0	0	335	100	0	0	0	0	0	0	0	0	0	0
sigi_hmm_2_77	1218765	1219936	1172	0	0	0	0	1172	100	0	0	1172	100	0	0	1172	100	1172	100
sigi_hmm_2_78	1203432	1204919	1488	0	0	0	0	1488	100	0	0	0	0	0	0	0	0	0	0
sigi_hmm_2_79	1195312	1195929	618	0	0	0	0	618	100	0	0	0	0	0	0	0	0	618	100
sigi_hmm_2_80	1190459	1193041	2583	0	0	0	0	2583	100	0	0	0	0	0	0	0	0	2583	100
sigi_hmm_2_81	1109803	1113204	3402	0	0	0	0	3402	100	0	0	3402	100	0	0	3402	100	3402	100
sigi_hmm_2_82	1089108	1092138	3031	0	0	0	0	3031	100	0	0	0	0	0	0	0	0	0	0
sigi_hmm_2_83	1081860	1083658	1799	0	0	0	0	1799	100	0	0	0	0	0	0	0	0	1799	100
sigi_hmm_2_84	1011834	1012478	645	0	0	0	0	645	100	0	0	0	0	0	0	0	0	0	0
sigi_hmm_2_85	1004265	1006978	2714	0	0	0	0	2714	100	0	0	0	0	0	0	0	0	2714	100
sigi_hmm_2_86	994083	997827	3745	0	0	0	0	3745	100	0	0	3745	100	0	0	3745	100	3745	100
sigi_hmm_2_87	981069	982894	1826	0	0	0	0	1826	100	0	0	0	0	0	0	0	0	1520	83.2
sigi_hmm_2_88	974255	977753	3499	0	0	0	0	3499	100	0	0	2198	62.8	0	0	2198	62.8	3499	100
sigi_hmm_2_89	958263	959644	1382	1382	100	0	0	1382	100	0	0	1382	100	0	0	1382	100	1382	100
sigi_hmm_2_90	945060	947320	2261	0	0	0	0	2261	100	0	0	0	0	0	0	0	0	0	0
sigi_hmm_2_91	925531	927189	1659	0	0	0	0	1659	100	0	0	0	0	0	0	0	0	0	0
sigi_hmm_2_92	862959	864772	1814	0	0	0	0	1814	100	0	0	0	0	0	0	0	0	0	0
sigi_hmm_2_93	809772	809999	228	0	0	0	0	228	100	0	0	0	0	0	0	0	0	0	0
sigi_hmm_2_94	750572	751996	1425	0	0	0	0	1425	100	0	0	0	0	0	0	0	0	0	0
sigi_hmm_2_95	713708	716053	2346	0	0	0	0	2346	100	0	0	0	0	0	0	0	0	2346	100
sigi_hmm_2_96	673543	675115	1573	0	0	0	0	1573	100	0	0	1573	100	0	0	1573	100	1573	100
sigi_hmm_2_97	657184	658057	874	0	0	0	0	874	100	0	0	0	0	0	0	0	0	0	0
sigi_hmm_2_98	641581	643280	1700	0	0	0	0	1700	100	0	0	1700	100	0	0	1700	100	1700	100
sigi_hmm_2_99	615868	619949	4082	0	0	0	0	4082	100	0	0	0	0	0	0	0	0	0	0
sigi_hmm_2_100	602897	604551	1655	0	0	0	0	1655	100	0	0	0	0	0	0	0	0	0	0
sigi_hmm_2_101	557290	557649	360	0	0	0	0	360	100	0	0	360	100	0	0	360	100	360	100
sigi_hmm_2_102	457969	460157	2189	0	0	0	0	2189	100	0	0	0	0	0	0	0	0	0	0
sigi_hmm_2_103	415836	416936	1101	1101	100	0	0	1101	100	1101	100	1101	100	1101	100	1101	100	0	0
sigi_hmm_2_104	400720	402999	2280	0	0	0	0	2280	100	2280	100	2280	100	2280	100	2280	100	2280	100
sigi_hmm_2_105	305221	306627	1407	0	0	0	0	1407	100	0	0	0	0	0	0	0	0	0	0
sigi_hmm_2_106	250067	250608	542	0	0	0	0	542	100	0	0	0	0	0	0	0	0	0	0
sigi_hmm_2_107	239152	242136	2985	0	0	0	0	2985	100	0	0	0	0	0	0	0	0	2290	76.7
sigi_hmm_2_108	235192	236703	1512	0	0	0	0	1512	100	0	0	0	0	0	0	0	0	1512	100
sigi_hmm_2_109	19074	20889	1816	0	0	0	0	1816	100	0	0	0	0	0	0	0	0	0	0
Total			202548	2483	1.2	2421	1.2	202548	100	40638	20.1	43773	21.6	33847	16.7	58189	28.7	118527	58.5
NC_006350.1, Burkholderia pseudomallei K96243 chromosome 1 (4074542 bp)
sigi_hmm_3_1	4045485	4047458	1974	0	0	1974	100	1974	100	0	0	0	0	0	0	0	0	1974	100
sigi_hmm_3_2	3963415	3974325	10911	0	0	0	0	10911	100	10586	97	10911	100	0	0	10911	100	10911	100
sigi_hmm_3_3	3950469	3950867	399	0	0	0	0	399	100	0	0	0	0	0	0	0	0	399	100
sigi_hmm_3_4	3873083	3887254	14172	14172	100	0	0	14172	100	14172	100	14172	100	14172	100	14172	100	14172	100
sigi_hmm_3_5	3867516	3867743	228	0	0	0	0	228	100	0	0	0	0	228	100	0	0	228	100
sigi_hmm_3_6	3827986	3828366	381	0	0	381	100	381	100	381	100	0	0	0	0	0	0	381	100
sigi_hmm_3_7	3798026	3798244	219	0	0	219	100	219	100	0	0	0	0	0	0	219	100	219	100
sigi_hmm_3_8	3718434	3724717	6284	0	0	0	0	6284	100	6284	100	6284	100	0	0	6284	100	6284	100
sigi_hmm_3_9	3485801	3488750	2950	0	0	0	0	2950	100	0	0	0	0	0	0	0	0	2950	100
sigi_hmm_3_10	3368578	3369798	1221	0	0	0	0	1221	100	0	0	0	0	0	0	0	0	1221	100
sigi_hmm_3_11	3339439	3361667	22229	0	0	0	0	22229	100	16000	72	0	0	22229	100	20400	91.8	22092	99.4
sigi_hmm_3_12	3337120	3338652	1533	0	0	0	0	1533	100	0	0	0	0	1533	100	0	0	1533	100
sigi_hmm_3_13	3306246	3306473	228	0	0	0	0	228	100	0	0	0	0	0	0	0	0	228	100
sigi_hmm_3_14	3198565	3212054	13490	0	0	0	0	13490	100	0	0	0	0	0	0	0	0	13490	100
sigi_hmm_3_15	3108136	3108714	579	0	0	0	0	579	100	0	0	0	0	0	0	0	0	393	67.9
sigi_hmm_3_16	3102329	3105631	3303	3303	100	0	0	3303	100	0	0	0	0	0	0	0	0	3303	100
sigi_hmm_3_17	3098811	3101904	3094	3094	100	0	0	3094	100	0	0	0	0	0	0	0	0	3094	100
sigi_hmm_3_18	3086219	3086422	204	0	0	0	0	204	100	0	0	0	0	0	0	0	0	204	100
sigi_hmm_3_19	3077252	3078503	1252	0	0	0	0	1252	100	0	0	0	0	0	0	0	0	0	0
sigi_hmm_3_20	3001719	3002939	1221	0	0	0	0	1221	100	0	0	0	0	0	0	0	0	1221	100
sigi_hmm_3_21	2819230	2820856	1627	0	0	0	0	1627	100	0	0	0	0	0	0	0	0	1627	100
sigi_hmm_3_22	2507411	2508742	1332	0	0	0	0	1332	100	0	0	0	0	0	0	0	0	1332	100
sigi_hmm_3_23	2479571	2479789	219	0	0	0	0	219	100	0	0	0	0	0	0	0	0	219	100
sigi_hmm_3_24	2458817	2459293	477	0	0	0	0	477	100	0	0	0	0	0	0	0	0	0	0
sigi_hmm_3_25	2446979	2450531	3553	0	0	0	0	3553	100	0	0	0	0	0	0	3553	100	3437	96.7
sigi_hmm_3_26	2441411	2443557	2147	0	0	0	0	2147	100	0	0	0	0	0	0	2147	100	2147	100
sigi_hmm_3_27	2432687	2438556	5870	0	0	0	0	5870	100	0	0	0	0	0	0	5870	100	5870	100
sigi_hmm_3_28	2304829	2306013	1185	0	0	0	0	1185	100	0	0	0	0	0	0	0	0	1185	100
sigi_hmm_3_29	2298377	2300372	1996	0	0	0	0	1996	100	0	0	0	0	0	0	0	0	1996	100
sigi_hmm_3_30	2295449	2296788	1340	0	0	0	0	1340	100	0	0	0	0	0	0	0	0	1340	100
sigi_hmm_3_31	2260493	2260908	416	0	0	416	100	416	100	0	0	0	0	0	0	0	0	416	100
sigi_hmm_3_32	1972586	1992739	20154	0	0	0	0	20154	100	19415	96.3	20151	100	20154	100	20151	100	20154	100
sigi_hmm_3_33	1944518	1952071	7554	0	0	0	0	7554	100	0	0	7551	100	0	0	7551	100	7554	100
sigi_hmm_3_34	1934933	1935442	510	0	0	0	0	510	100	0	0	510	100	0	0	510	100	510	100
sigi_hmm_3_35	1914372	1925037	10666	0	0	0	0	10666	100	0	0	10666	100	0	0	10666	100	10666	100
sigi_hmm_3_36	1901631	1906620	4990	0	0	0	0	4990	100	0	0	0	0	0	0	0	0	4990	100
sigi_hmm_3_37	1889376	1889627	252	0	0	0	0	252	100	0	0	0	0	0	0	252	100	252	100
sigi_hmm_3_38	1879312	1880082	771	0	0	0	0	771	100	0	0	0	0	0	0	771	100	771	100
sigi_hmm_3_39	1850065	1850436	372	0	0	0	0	372	100	0	0	0	0	0	0	0	0	0	0
sigi_hmm_3_40	1615048	1619650	4603	0	0	0	0	4603	100	0	0	0	0	0	0	0	0	4603	100
sigi_hmm_3_41	1601862	1603720	1859	0	0	0	0	1859	100	0	0	0	0	0	0	0	0	1859	100
sigi_hmm_3_42	1504266	1504934	669	0	0	0	0	669	100	0	0	0	0	0	0	0	0	0	0
sigi_hmm_3_43	1335523	1337464	1942	0	0	0	0	1942	100	0	0	1942	100	0	0	1942	100	1942	100
sigi_hmm_3_44	1334456	1335144	689	0	0	0	0	689	100	0	0	689	100	0	0	689	100	689	100
sigi_hmm_3_45	1331134	1333895	2762	2762	100	0	0	2762	100	0	0	2759	99.9	0	0	2759	99.9	2762	100
sigi_hmm_3_46	1322871	1324657	1787	1787	100	0	0	1787	100	0	0	0	0	0	0	0	0	1787	100
sigi_hmm_3_47	1227014	1228970	1957	0	0	0	0	1957	100	0	0	0	0	0	0	1957	100	1957	100
sigi_hmm_3_48	1208322	1208597	276	0	0	0	0	276	100	0	0	0	0	0	0	0	0	0	0
sigi_hmm_3_49	1196325	1198256	1932	0	0	0	0	1932	100	0	0	0	0	0	0	0	0	1538	79.6
sigi_hmm_3_50	1090254	1112763	22510	0	0	0	0	22510	100	21747	96.6	22510	100	22510	100	22510	100	22259	98.9
sigi_hmm_3_51	859567	898423	38857	11406	29.4	0	0	38857	100	38857	100	38857	100	38857	100	38857	100	38857	100
sigi_hmm_3_52	851785	856495	4711	0	0	0	0	4711	100	495	10.5	4711	100	4711	100	4711	100	4711	100
sigi_hmm_3_53	644090	653193	9104	0	0	0	0	9104	100	9104	100	9104	100	9104	100	9104	100	9104	100
sigi_hmm_3_54	602532	638611	36080	0	0	0	0	36080	100	36080	100	36080	100	36080	100	36080	100	36080	100
sigi_hmm_3_55	370573	374079	3507	0	0	0	0	3507	100	0	0	0	0	0	0	0	0	2506	71.5
sigi_hmm_3_56	178862	180728	1867	0	0	0	0	1867	100	0	0	0	0	0	0	0	0	1867	100
sigi_hmm_3_57	168655	168801	147	0	0	0	0	147	100	0	0	0	0	0	0	0	0	147	100
sigi_hmm_3_58	150805	155388	4584	4584	100	0	0	4584	100	0	0	0	0	0	0	4581	99.9	4584	100
sigi_hmm_3_59	145390	146520	1131	0	0	0	0	1131	100	0	0	0	0	0	0	0	0	1131	100
sigi_hmm_3_60	124780	128082	3303	0	0	0	0	3303	100	0	0	0	0	0	0	0	0	3303	100
sigi_hmm_3_61	106503	108727	2225	0	0	0	0	2225	100	0	0	0	0	0	0	0	0	2225	100
sigi_hmm_3_62	99409	104915	5507	0	0	0	0	5507	100	0	0	5507	100	0	0	5507	100	5507	100
sigi_hmm_3_63	92536	93765	1230	0	0	0	0	1230	100	0	0	0	0	0	0	0	0	1230	100
sigi_hmm_3_64	87606	88365	760	0	0	0	0	760	100	0	0	0	0	0	0	0	0	760	100
Total			305302	41108	13.5	2990	1	305302	100	173121	56.7	192404	63	169578	55.5	232154	76	300171	98.3
NC_004431.1, Escherichia coli CFT073 (5231428 bp)
sigi_hmm_4_1	5217942	5218638	697	0	0	0	0	697	100	0	0	0	0	0	0	0	0	0	0
sigi_hmm_4_2	5192466	5193826	1361	0	0	0	0	1361	100	0	0	0	0	0	0	0	0	0	0
sigi_hmm_4_3	5171375	5173048	1674	0	0	0	0	1674	100	0	0	0	0	0	0	0	0	1674	100
sigi_hmm_4_4	5165381	5167150	1770	0	0	0	0	1770	100	0	0	0	0	0	0	0	0	1770	100
sigi_hmm_4_5	5122193	5139760	17568	0	0	0	0	17568	100	0	0	0	0	0	0	5772	32.9	15685	89.3
sigi_hmm_4_6	5113560	5114123	564	0	0	0	0	564	100	0	0	0	0	0	0	0	0	0	0
sigi_hmm_4_7	5098583	5099771	1189	0	0	0	0	1189	100	0	0	0	0	0	0	0	0	0	0
sigi_hmm_4_8	5095040	5096082	1043	0	0	0	0	1043	100	0	0	0	0	0	0	0	0	0	0
sigi_hmm_4_9	5089473	5090251	779	0	0	0	0	779	100	0	0	0	0	0	0	0	0	0	0
sigi_hmm_4_10	5035027	5036790	1764	0	0	0	0	1764	100	0	0	0	0	0	0	0	0	1764	100
sigi_hmm_4_11	4964200	4965957	1758	0	0	0	0	1758	100	0	0	1758	100	0	0	1758	100	1758	100
sigi_hmm_4_12	4958952	4962847	3896	0	0	0	0	3896	100	0	0	3896	100	0	0	3896	100	2777	71.3
sigi_hmm_4_13	4953577	4953944	368	0	0	0	0	368	100	0	0	0	0	0	0	0	0	0	0
sigi_hmm_4_14	4947546	4950520	2975	0	0	0	0	2975	100	0	0	2975	100	0	0	2975	100	2109	70.9
sigi_hmm_4_15	4940831	4944906	4076	0	0	0	0	4076	100	0	0	4076	100	0	0	4076	100	4076	100
sigi_hmm_4_16	4935304	4938349	3046	2889	94.8	0	0	3046	100	0	0	3046	100	0	0	3046	100	3046	100
sigi_hmm_4_17	4933881	4934432	552	552	100	0	0	552	100	0	0	552	100	0	0	552	100	552	100
sigi_hmm_4_18	4929731	4932141	2411	2411	100	0	0	2411	100	0	0	951	39.4	0	0	951	39.4	2411	100
sigi_hmm_4_19	4924822	4925798	977	977	100	0	0	977	100	0	0	977	100	0	0	977	100	977	100
sigi_hmm_4_20	4917294	4919811	2518	477	18.9	0	0	2518	100	0	0	2518	100	0	0	2518	100	2518	100
sigi_hmm_4_21	4908980	4910131	1152	0	0	0	0	1152	100	0	0	0	0	0	0	0	0	0	0
sigi_hmm_4_22	4874144	4884773	10630	0	0	0	0	10630	100	0	0	0	0	0	0	0	0	10630	100
sigi_hmm_4_23	4818525	4821964	3440	0	0	0	0	3440	100	0	0	0	0	0	0	0	0	3440	100
sigi_hmm_4_24	4756318	4757136	819	0	0	0	0	819	100	0	0	0	0	0	0	0	0	0	0
sigi_hmm_4_25	4652055	4656205	4151	0	0	0	0	4151	100	0	0	0	0	0	0	0	0	4151	100
sigi_hmm_4_26	4638596	4639102	507	0	0	0	0	507	100	0	0	0	0	0	0	0	0	0	0
sigi_hmm_4_27	4600604	4603595	2992	0	0	0	0	2992	100	0	0	0	0	0	0	0	0	0	0
sigi_hmm_4_28	4576275	4576869	595	0	0	595	100	595	100	0	0	0	0	0	0	0	0	0	0
sigi_hmm_4_29	4569560	4571120	1561	0	0	0	0	1561	100	0	0	0	0	0	0	0	0	0	0
sigi_hmm_4_30	4543132	4543290	159	0	0	0	0	159	100	0	0	0	0	0	0	0	0	0	0
sigi_hmm_4_31	4519783	4521856	2074	0	0	0	0	2074	100	0	0	0	0	0	0	0	0	0	0
sigi_hmm_4_32	4506064	4507406	1343	0	0	0	0	1343	100	0	0	0	0	0	0	0	0	0	0
sigi_hmm_4_33	4486067	4486222	156	0	0	0	0	156	100	0	0	0	0	0	0	0	0	0	0
sigi_hmm_4_34	4405947	4407880	1934	0	0	0	0	1934	100	0	0	0	0	0	0	0	0	0	0
sigi_hmm_4_35	4399245	4399718	474	0	0	0	0	474	100	0	0	0	0	0	0	0	0	0	0
sigi_hmm_4_36	4355936	4356796	861	0	0	0	0	861	100	0	0	0	0	0	0	0	0	0	0
sigi_hmm_4_37	4344784	4345302	519	0	0	0	0	519	100	0	0	0	0	0	0	0	0	0	0
sigi_hmm_4_38	4341555	4342875	1321	1321	100	0	0	1321	100	0	0	680	51.5	0	0	680	51.5	214	16.2
sigi_hmm_4_39	4338319	4340436	2118	2118	100	0	0	2118	100	0	0	2118	100	0	0	2118	100	2118	100
sigi_hmm_4_40	4331703	4333894	2192	2192	100	0	0	2192	100	0	0	2192	100	0	0	2192	100	2192	100
sigi_hmm_4_41	4326878	4329608	2731	2378	87.1	0	0	2731	100	0	0	2444	89.5	0	0	2444	89.5	2731	100
sigi_hmm_4_42	4320543	4322141	1599	1599	100	0	0	1599	100	0	0	0	0	0	0	0	0	243	15.2
sigi_hmm_4_43	4314503	4315388	886	886	100	0	0	886	100	0	0	0	0	0	0	0	0	0	0
sigi_hmm_4_44	4310426	4312011	1586	1377	86.8	0	0	1586	100	0	0	0	0	0	0	0	0	0	0
sigi_hmm_4_45	4294099	4305537	11439	11439	100	0	0	11439	100	0	0	11060	96.7	0	0	11060	96.7	11439	100
sigi_hmm_4_46	4290267	4293117	2851	0	0	0	0	2851	100	0	0	1869	65.6	0	0	1869	65.6	2851	100
sigi_hmm_4_47	4274702	4284084	9383	0	0	0	0	9383	100	0	0	0	0	0	0	0	0	8683	92.5
sigi_hmm_4_48	4267638	4270065	2428	0	0	0	0	2428	100	0	0	0	0	0	0	0	0	0	0
sigi_hmm_4_49	4229992	4236140	6149	0	0	0	0	6149	100	0	0	0	0	0	0	0	0	6149	100
sigi_hmm_4_50	4204954	4205940	987	0	0	0	0	987	100	0	0	0	0	0	0	0	0	987	100
sigi_hmm_4_51	4188562	4189302	741	0	0	0	0	741	100	0	0	0	0	0	0	0	0	0	0
sigi_hmm_4_52	4164557	4165423	867	0	0	0	0	867	100	0	0	0	0	0	0	0	0	0	0
sigi_hmm_4_53	4158236	4159385	1150	0	0	0	0	1150	100	0	0	0	0	0	0	0	0	0	0
sigi_hmm_4_54	4147098	4147770	673	0	0	0	0	673	100	0	0	0	0	0	0	0	0	0	0
sigi_hmm_4_55	4144958	4145240	283	0	0	0	0	283	100	0	0	0	0	0	0	0	0	0	0
sigi_hmm_4_56	4102635	4104556	1922	0	0	0	0	1922	100	0	0	0	0	0	0	0	0	1922	100
sigi_hmm_4_57	4087994	4088616	623	0	0	0	0	623	100	0	0	0	0	0	0	0	0	0	0
sigi_hmm_4_58	4074686	4074865	180	0	0	0	0	180	100	0	0	0	0	0	0	0	0	0	0
sigi_hmm_4_59	4068468	4070261	1794	0	0	0	0	1794	100	0	0	0	0	0	0	0	0	0	0
sigi_hmm_4_60	4057486	4059365	1880	0	0	0	0	1880	100	0	0	0	0	0	0	0	0	0	0
sigi_hmm_4_61	4020033	4023547	3515	0	0	0	0	3515	100	0	0	0	0	0	0	0	0	3500	99.6
sigi_hmm_4_62	3990197	3999624	9428	0	0	0	0	9428	100	0	0	0	0	0	0	0	0	9428	100
sigi_hmm_4_63	3960843	3961350	508	0	0	0	0	508	100	0	0	0	0	0	0	0	0	0	0
sigi_hmm_4_64	3901326	3901484	159	0	0	0	0	159	100	0	0	156	98.1	0	0	156	98.1	0	0
sigi_hmm_4_65	3884884	3887772	2889	0	0	0	0	2889	100	0	0	0	0	0	0	1894	65.6	0	0
sigi_hmm_4_66	3869807	3870885	1079	0	0	1079	100	1079	100	0	0	0	0	0	0	1076	99.7	0	0
sigi_hmm_4_67	3861133	3864927	3795	0	0	0	0	3795	100	0	0	0	0	0	0	0	0	3795	100
sigi_hmm_4_68	3844362	3845233	872	0	0	0	0	872	100	0	0	0	0	0	0	0	0	0	0
sigi_hmm_4_69	3832584	3833573	990	0	0	0	0	990	100	0	0	0	0	0	0	0	0	990	100
sigi_hmm_4_70	3753621	3755279	1659	0	0	0	0	1659	100	0	0	0	0	0	0	0	0	0	0
sigi_hmm_4_71	3749504	3750973	1470	0	0	1470	100	1470	100	0	0	0	0	0	0	1470	100	0	0
sigi_hmm_4_72	3741630	3744825	3196	0	0	3196	100	3196	100	0	0	0	0	0	0	3196	100	0	0
sigi_hmm_4_73	3714321	3715120	800	0	0	0	0	800	100	0	0	0	0	0	0	0	0	0	0
sigi_hmm_4_74	3705507	3707332	1826	0	0	0	0	1826	100	0	0	0	0	0	0	0	0	1826	100
sigi_hmm_4_75	3659862	3660153	292	0	0	0	0	292	100	0	0	0	0	0	0	0	0	0	0
sigi_hmm_4_76	3630967	3632066	1100	0	0	0	0	1100	100	0	0	0	0	0	0	0	0	0	0
sigi_hmm_4_77	3628503	3629552	1050	0	0	0	0	1050	100	0	0	0	0	0	0	0	0	0	0
sigi_hmm_4_78	3600626	3601818	1193	0	0	0	0	1193	100	0	0	0	0	0	0	0	0	1193	100
sigi_hmm_4_79	3587693	3589200	1508	0	0	0	0	1508	100	0	0	0	0	0	0	0	0	1508	100
sigi_hmm_4_80	3520204	3528519	8316	8316	100	0	0	8316	100	8316	100	0	0	8316	100	8316	100	8316	100
sigi_hmm_4_81	3509372	3511592	2221	1541	69.4	0	0	2221	100	0	0	2221	100	1592	71.7	2221	100	2221	100
sigi_hmm_4_82	3504866	3507220	2355	2355	100	0	0	2355	100	0	0	2355	100	0	0	2355	100	2355	100
sigi_hmm_4_83	3487786	3489692	1907	1907	100	0	0	1907	100	0	0	1907	100	0	0	1907	100	1907	100
sigi_hmm_4_84	3469679	3480615	10937	9989	91.3	0	0	10937	100	10937	100	10937	100	0	0	10937	100	10937	100
sigi_hmm_4_85	3454962	3460642	5681	0	0	0	0	5681	100	0	0	5681	100	0	0	5681	100	5681	100
sigi_hmm_4_86	3441905	3444594	2690	0	0	0	0	2690	100	0	0	2690	100	0	0	2690	100	2690	100
sigi_hmm_4_87	3436308	3438690	2383	0	0	0	0	2383	100	0	0	2380	99.9	0	0	2380	99.9	2383	100
sigi_hmm_4_88	3413218	3433539	20322	10482	51.6	0	0	20322	100	14000	68.9	20322	100	18539	91.2	20322	100	20322	100
sigi_hmm_4_89	3406498	3409423	2926	0	0	0	0	2926	100	0	0	2926	100	0	0	2926	100	2926	100
sigi_hmm_4_90	3372772	3374705	1934	0	0	0	0	1934	100	0	0	0	0	0	0	0	0	0	0
sigi_hmm_4_91	3346627	3346944	318	0	0	318	100	318	100	0	0	0	0	0	0	0	0	0	0
sigi_hmm_4_92	3329062	3330490	1429	0	0	0	0	1429	100	0	0	0	0	0	0	0	0	0	0
sigi_hmm_4_93	3310549	3312001	1453	0	0	0	0	1453	100	0	0	0	0	0	0	0	0	0	0
sigi_hmm_4_94	3283735	3284552	818	0	0	0	0	818	100	0	0	0	0	0	0	0	0	0	0
sigi_hmm_4_95	3248464	3255067	6604	0	0	0	0	6604	100	0	0	0	0	0	0	0	0	6604	100
sigi_hmm_4_96	3178342	3182037	3696	0	0	0	0	3696	100	0	0	0	0	0	0	0	0	0	0
sigi_hmm_4_97	3147766	3150329	2564	0	0	0	0	2564	100	0	0	0	0	0	0	0	0	0	0
sigi_hmm_4_98	3120766	3122232	1467	0	0	0	0	1467	100	0	0	0	0	0	0	0	0	0	0
sigi_hmm_4_99	3077328	3077707	380	0	0	0	0	380	100	0	0	0	0	0	0	0	0	0	0
sigi_hmm_4_100	3062408	3066517	4110	0	0	0	0	4110	100	0	0	0	0	0	0	0	0	4110	100
sigi_hmm_4_101	3058935	3061243	2309	0	0	0	0	2309	100	0	0	0	0	0	0	0	0	2105	91.2
sigi_hmm_4_102	3047835	3054059	6225	0	0	0	0	6225	100	0	0	0	0	0	0	0	0	6014	96.6
sigi_hmm_4_103	3020745	3026897	6153	0	0	0	0	6153	100	0	0	0	0	0	0	0	0	4456	72.4
sigi_hmm_4_104	3018710	3019630	921	0	0	0	0	921	100	0	0	0	0	0	0	0	0	921	100
sigi_hmm_4_105	3004042	3005090	1049	0	0	0	0	1049	100	0	0	0	0	0	0	0	0	0	0
sigi_hmm_4_106	2886084	2887274	1191	0	0	0	0	1191	100	0	0	0	0	0	0	0	0	0	0
sigi_hmm_4_107	2877798	2878142	345	0	0	0	0	345	100	0	0	0	0	0	0	0	0	0	0
sigi_hmm_4_108	2827036	2828105	1070	0	0	0	0	1070	100	0	0	0	0	0	0	0	0	0	0
sigi_hmm_4_109	2780865	2781002	138	0	0	0	0	138	100	0	0	0	0	0	0	0	0	0	0
sigi_hmm_4_110	2777081	2777675	595	0	0	0	0	595	100	0	0	0	0	0	0	0	0	595	100
sigi_hmm_4_111	2763026	2772574	9549	0	0	0	0	9549	100	0	0	0	0	9549	100	0	0	9549	100
sigi_hmm_4_112	2755791	2758675	2885	0	0	0	0	2885	100	0	0	2885	100	2885	100	2885	100	2885	100
sigi_hmm_4_113	2747237	2747767	531	0	0	0	0	531	100	0	0	531	100	0	0	531	100	21	4
sigi_hmm_4_114	2591105	2591326	222	0	0	0	0	222	100	0	0	0	0	0	0	0	0	0	0
sigi_hmm_4_115	2577163	2577552	390	0	0	0	0	390	100	0	0	0	0	0	0	0	0	0	0
sigi_hmm_4_116	2477452	2484182	6731	0	0	0	0	6731	100	0	0	0	0	0	0	0	0	6731	100
sigi_hmm_4_117	2464324	2465091	768	0	0	0	0	768	100	0	0	0	0	0	0	0	0	0	0
sigi_hmm_4_118	2458725	2459617	893	0	0	0	0	893	100	0	0	0	0	0	0	0	0	893	100
sigi_hmm_4_119	2452221	2456936	4716	0	0	0	0	4716	100	0	0	0	0	0	0	0	0	4716	100
sigi_hmm_4_120	2391027	2400331	9305	0	0	0	0	9305	100	9305	100	0	0	9305	100	9302	100	9305	100
sigi_hmm_4_121	2349503	2349880	378	378	100	0	0	378	100	0	0	378	100	0	0	378	100	378	100
sigi_hmm_4_122	2340603	2340983	381	0	0	0	0	381	100	0	0	381	100	0	0	381	100	381	100
sigi_hmm_4_123	2320804	2339100	18297	0	0	0	0	18297	100	0	0	5117	28	0	0	14472	79.1	18297	100
sigi_hmm_4_124	2314524	2319355	4832	0	0	0	0	4832	100	0	0	0	0	0	0	0	0	4832	100
sigi_hmm_4_125	2300422	2301629	1208	0	0	0	0	1208	100	0	0	0	0	0	0	0	0	0	0
sigi_hmm_4_126	2264537	2265806	1270	0	0	0	0	1270	100	0	0	0	0	0	0	0	0	1270	100
sigi_hmm_4_127	2257346	2262648	5303	0	0	0	0	5303	100	0	0	0	0	0	0	0	0	5303	100
sigi_hmm_4_128	2249741	2253879	4139	0	0	0	0	4139	100	0	0	0	0	0	0	0	0	4139	100
sigi_hmm_4_129	2213797	2217821	4025	0	0	0	0	4025	100	4025	100	0	0	4025	100	4022	99.9	4025	100
sigi_hmm_4_130	2193014	2213170	20157	15987	79.3	0	0	20157	100	20157	100	0	0	20157	100	17325	86	20157	100
sigi_hmm_4_131	2188432	2191007	2576	0	0	0	0	2576	100	0	0	0	0	2576	100	0	0	2576	100
sigi_hmm_4_132	2162264	2164123	1860	0	0	0	0	1860	100	0	0	0	0	0	0	0	0	1860	100
sigi_hmm_4_133	2137231	2137368	138	0	0	0	0	138	100	0	0	0	0	0	0	0	0	0	0
sigi_hmm_4_134	2097929	2098531	603	0	0	0	0	603	100	0	0	0	0	0	0	0	0	0	0
sigi_hmm_4_135	1997614	2002124	4511	0	0	0	0	4511	100	0	0	0	0	0	0	0	0	4511	100
sigi_hmm_4_136	1959224	1960090	867	0	0	0	0	867	100	0	0	0	0	0	0	0	0	867	100
sigi_hmm_4_137	1886210	1886340	131	0	0	0	0	131	100	0	0	0	0	0	0	0	0	0	0
sigi_hmm_4_138	1832093	1832470	378	0	0	0	0	378	100	0	0	0	0	0	0	0	0	0	0
sigi_hmm_4_139	1795894	1802345	6452	0	0	0	0	6452	100	0	0	0	0	0	0	0	0	6452	100
sigi_hmm_4_140	1772498	1783475	10978	0	0	0	0	10978	100	0	0	0	0	0	0	0	0	7219	65.8
sigi_hmm_4_141	1765305	1769632	4328	0	0	0	0	4328	100	0	0	0	0	0	0	0	0	4328	100
sigi_hmm_4_142	1724601	1727437	2837	0	0	0	0	2837	100	0	0	0	0	0	0	2578	90.9	2837	100
sigi_hmm_4_143	1718427	1722190	3764	0	0	0	0	3764	100	0	0	0	0	0	0	3764	100	3764	100
sigi_hmm_4_144	1714907	1716350	1444	0	0	0	0	1444	100	0	0	0	0	0	0	1155	80	1444	100
sigi_hmm_4_145	1671484	1673239	1756	0	0	0	0	1756	100	0	0	0	0	0	0	0	0	0	0
sigi_hmm_4_146	1663427	1663946	520	0	0	0	0	520	100	0	0	0	0	0	0	0	0	520	100
sigi_hmm_4_147	1650652	1652837	2186	0	0	0	0	2186	100	0	0	0	0	0	0	0	0	2186	100
sigi_hmm_4_148	1642334	1644312	1979	0	0	0	0	1979	100	0	0	0	0	0	0	0	0	0	0
sigi_hmm_4_149	1633510	1636176	2667	0	0	0	0	2667	100	0	0	0	0	0	0	0	0	0	0
sigi_hmm_4_150	1579435	1579769	335	0	0	0	0	335	100	0	0	0	0	0	0	0	0	0	0
sigi_hmm_4_151	1558641	1559696	1056	0	0	0	0	1056	100	0	0	0	0	0	0	0	0	0	0
sigi_hmm_4_152	1537985	1539114	1130	0	0	0	0	1130	100	0	0	0	0	0	0	0	0	0	0
sigi_hmm_4_153	1533645	1536226	2582	0	0	0	0	2582	100	0	0	0	0	0	0	0	0	0	0
sigi_hmm_4_154	1464217	1466021	1805	0	0	0	0	1805	100	0	0	0	0	0	0	0	0	0	0
sigi_hmm_4_155	1461949	1462542	594	0	0	0	0	594	100	0	0	0	0	0	0	0	0	0	0
sigi_hmm_4_156	1452493	1456425	3933	0	0	0	0	3933	100	3933	100	0	0	0	0	0	0	3933	100
sigi_hmm_4_157	1450837	1451607	771	0	0	0	0	771	100	771	100	0	0	0	0	0	0	771	100
sigi_hmm_4_158	1443968	1445635	1668	0	0	0	0	1668	100	0	0	0	0	0	0	0	0	0	0
sigi_hmm_4_159	1421678	1423780	2103	0	0	0	0	2103	100	0	0	0	0	0	0	0	0	2103	100
sigi_hmm_4_160	1417162	1419818	2657	0	0	0	0	2657	100	0	0	0	0	0	0	0	0	1515	57
sigi_hmm_4_161	1408353	1413858	5506	0	0	0	0	5506	100	0	0	0	0	0	0	5506	100	4904	89.1
sigi_hmm_4_162	1401470	1402817	1348	0	0	0	0	1348	100	0	0	1345	99.8	0	0	1345	99.8	0	0
sigi_hmm_4_163	1397313	1398512	1200	0	0	0	0	1200	100	0	0	0	0	0	0	0	0	0	0
sigi_hmm_4_164	1395766	1397115	1350	0	0	0	0	1350	100	0	0	0	0	0	0	0	0	0	0
sigi_hmm_4_165	1377903	1381939	4037	0	0	0	0	4037	100	0	0	0	0	0	0	0	0	4037	100
sigi_hmm_4_166	1375014	1375265	252	0	0	0	0	252	100	0	0	0	0	0	0	0	0	4	1.6
sigi_hmm_4_167	1368995	1372820	3826	3826	100	0	0	3826	100	0	0	0	0	0	0	0	0	377	9.9
sigi_hmm_4_168	1340250	1349237	8988	0	0	0	0	8988	100	0	0	4738	52.7	0	0	7523	83.7	8988	100
sigi_hmm_4_169	1331937	1339112	7176	0	0	0	0	7176	100	0	0	0	0	0	0	3603	50.2	7176	100
sigi_hmm_4_170	1328014	1329379	1366	0	0	0	0	1366	100	0	0	0	0	0	0	0	0	0	0
sigi_hmm_4_171	1324706	1325994	1289	0	0	0	0	1289	100	0	0	0	0	0	0	0	0	0	0
sigi_hmm_4_172	1262535	1262944	410	0	0	0	0	410	100	0	0	0	0	0	0	0	0	0	0
sigi_hmm_4_173	1256915	1257683	769	0	0	0	0	769	100	0	0	0	0	0	0	0	0	0	0
sigi_hmm_4_174	1248461	1249225	765	0	0	0	0	765	100	0	0	0	0	0	0	0	0	765	100
sigi_hmm_4_175	1245210	1247903	2694	0	0	0	0	2694	100	0	0	0	0	0	0	0	0	2694	100
sigi_hmm_4_176	1231915	1238571	6657	6657	100	0	0	6657	100	2086	31.3	6657	100	0	0	6657	100	6657	100
sigi_hmm_4_177	1219723	1224107	4385	4036	92	0	0	4385	100	4385	100	4385	100	0	0	4385	100	4385	100
sigi_hmm_4_178	1216518	1218772	2255	2255	100	0	0	2255	100	2255	100	2255	100	0	0	2255	100	2255	100
sigi_hmm_4_179	1208636	1210944	2309	0	0	0	0	2309	100	0	0	2309	100	0	0	2309	100	2309	100
sigi_hmm_4_180	1192814	1198136	5323	0	0	0	0	5323	100	5187	97.4	5320	99.9	2187	41.1	5320	99.9	5323	100
sigi_hmm_4_181	1168463	1190101	21639	13304	61.5	0	0	21639	100	14101	65.2	21639	100	21639	100	21639	100	21639	100
sigi_hmm_4_182	1152806	1154577	1772	0	0	0	0	1772	100	0	0	0	0	0	0	0	0	141	8
sigi_hmm_4_183	1121018	1136269	15252	8732	57.3	0	0	15252	100	12000	78.7	0	0	0	0	0	0	10297	67.5
sigi_hmm_4_184	1112432	1112720	289	0	0	0	0	289	100	0	0	0	0	0	0	0	0	0	0
sigi_hmm_4_185	1072116	1072511	396	0	0	0	0	396	100	0	0	0	0	0	0	0	0	0	0
sigi_hmm_4_186	1063996	1064713	718	0	0	0	0	718	100	0	0	0	0	0	0	0	0	0	0
sigi_hmm_4_187	970388	970543	156	0	0	0	0	156	100	0	0	0	0	0	0	0	0	0	0
sigi_hmm_4_188	933422	934913	1492	0	0	0	0	1492	100	0	0	0	0	0	0	0	0	1492	100
sigi_hmm_4_189	918325	920685	2361	0	0	0	0	2361	100	0	0	0	0	0	0	0	0	2361	100
sigi_hmm_4_190	908287	912670	4384	0	0	0	0	4384	100	0	0	0	0	0	0	0	0	3649	83.2
sigi_hmm_4_191	854932	855393	462	0	0	0	0	462	100	0	0	0	0	0	0	0	0	0	0
sigi_hmm_4_192	843141	844128	988	0	0	0	0	988	100	0	0	0	0	0	0	0	0	0	0
sigi_hmm_4_193	791683	793378	1696	0	0	0	0	1696	100	0	0	0	0	0	0	0	0	0	0
sigi_hmm_4_194	688595	689989	1395	0	0	0	0	1395	100	0	0	0	0	0	0	0	0	0	0
sigi_hmm_4_195	678719	679657	939	0	0	0	0	939	100	0	0	0	0	0	0	0	0	939	100
sigi_hmm_4_196	626841	630053	3213	0	0	0	0	3213	100	0	0	0	0	0	0	0	0	0	0
sigi_hmm_4_197	528144	528913	770	0	0	770	100	770	100	0	0	0	0	0	0	767	99.6	0	0
sigi_hmm_4_198	481406	481552	147	0	0	0	0	147	100	0	0	0	0	0	0	0	0	0	0
sigi_hmm_4_199	468506	469174	669	0	0	0	0	669	100	0	0	0	0	0	0	0	0	559	83.6
sigi_hmm_4_200	461900	462214	315	0	0	0	0	315	100	0	0	0	0	0	0	0	0	0	0
sigi_hmm_4_201	459245	460570	1326	0	0	0	0	1326	100	0	0	0	0	0	0	0	0	0	0
sigi_hmm_4_202	412381	415022	2642	0	0	0	0	2642	100	0	0	0	0	0	0	0	0	2642	100
sigi_hmm_4_203	409190	409858	669	0	0	0	0	669	100	0	0	0	0	0	0	0	0	669	100
sigi_hmm_4_204	400086	405576	5491	1201	21.9	0	0	5491	100	0	0	0	0	0	0	0	0	5491	100
sigi_hmm_4_205	388835	393247	4413	4413	100	0	0	4413	100	0	0	0	0	0	0	0	0	2162	49
sigi_hmm_4_206	377672	378731	1060	0	0	0	0	1060	100	0	0	180	17	0	0	180	17	1060	100
sigi_hmm_4_207	370454	371751	1298	0	0	0	0	1298	100	0	0	1298	100	0	0	1298	100	1298	100
sigi_hmm_4_208	345925	348353	2429	2429	100	0	0	2429	100	0	0	2426	99.9	0	0	2426	99.9	2429	100
sigi_hmm_4_209	333750	340773	7024	7024	100	0	0	7024	100	0	0	7024	100	0	0	7024	100	7024	100
sigi_hmm_4_210	286738	305020	18283	13322	72.9	0	0	18283	100	18283	100	0	0	18283	100	14691	80.4	18283	100
sigi_hmm_4_211	268880	273530	4651	3972	85.4	0	0	4651	100	0	0	4651	100	0	0	4651	100	4651	100
sigi_hmm_4_212	261777	264206	2430	2430	100	0	0	2430	100	0	0	2430	100	0	0	2430	100	2430	100
sigi_hmm_4_213	258181	260523	2343	2343	100	0	0	2343	100	0	0	2343	100	0	0	2343	100	2343	100
sigi_hmm_4_214	251502	253386	1885	0	0	0	0	1885	100	0	0	165	8.8	0	0	165	8.8	0	0
sigi_hmm_4_215	245650	250144	4495	0	0	0	0	4495	100	0	0	1391	30.9	0	0	1391	30.9	0	0
sigi_hmm_4_216	167431	167607	177	0	0	0	0	177	100	0	0	0	0	0	0	0	0	177	100
sigi_hmm_4_217	160235	163359	3125	0	0	0	0	3125	100	0	0	0	0	0	0	0	0	3125	100
sigi_hmm_4_218	158186	158383	198	0	0	0	0	198	100	0	0	0	0	0	0	0	0	0	0
sigi_hmm_4_219	133200	133382	183	0	0	0	0	183	100	0	0	0	0	0	0	0	0	183	100
sigi_hmm_4_220	128997	130670	1674	0	0	0	0	1674	100	0	0	0	0	0	0	0	0	1674	100
sigi_hmm_4_221	87451	89303	1853	0	0	1853	100	1853	100	0	0	0	0	0	0	0	0	0	0
sigi_hmm_4_222	74011	75537	1527	0	0	0	0	1527	100	0	0	0	0	0	0	0	0	0	0
sigi_hmm_4_223	31864	32238	375	0	0	0	0	375	100	0	0	0	0	0	0	0	0	0	0
sigi_hmm_4_224	16953	20615	3663	0	0	0	0	3663	100	0	0	0	0	0	0	0	0	0	0
Total			640733	157515	24.6	9281	1.4	640733	100	129741	20.2	172535	26.9	119053	18.6	269112	42	492010	76.8
NC_003485.1, Streptococcus pyogenes MGAS8232 (1895017 bp)
sigi_hmm_5_1	1725075	1726448	1374	0	0	0	0	1374	100	0	0	0	0	0	0	0	0	0	0
sigi_hmm_5_2	1709595	1712592	2998	0	0	0	0	2998	100	0	0	0	0	0	0	0	0	2998	100
sigi_hmm_5_3	1666129	1667030	902	0	0	0	0	902	100	0	0	0	0	0	0	0	0	0	0
sigi_hmm_5_4	1646614	1649104	2491	0	0	0	0	2491	100	0	0	0	0	0	0	2491	100	2491	100
sigi_hmm_5_5	1475951	1483228	7278	0	0	0	0	7278	100	0	0	4283	58.8	0	0	5515	75.8	7278	100
sigi_hmm_5_6	1237870	1240150	2281	0	0	0	0	2281	100	0	0	0	0	0	0	0	0	885	38.8
sigi_hmm_5_7	1229414	1231118	1705	0	0	0	0	1705	100	0	0	249	14.6	0	0	249	14.6	1705	100
sigi_hmm_5_8	1070755	1074265	3511	0	0	0	0	3511	100	0	0	0	0	0	0	3511	100	3511	100
sigi_hmm_5_9	1048702	1050776	2075	0	0	0	0	2075	100	0	0	0	0	0	0	2075	100	2075	100
sigi_hmm_5_10	495569	505285	9717	0	0	0	0	9717	100	0	0	9394	96.7	9432	97.1	9394	96.7	8742	90
sigi_hmm_5_11	483798	485557	1760	0	0	0	0	1760	100	0	0	1760	100	557	31.6	1760	100	1760	100
sigi_hmm_5_12	389324	391523	2200	0	0	0	0	2200	100	0	0	0	0	0	0	0	0	2200	100
sigi_hmm_5_13	308140	310592	2453	0	0	0	0	2453	100	0	0	0	0	0	0	0	0	0	0
sigi_hmm_5_14	301540	305006	3467	0	0	0	0	3467	100	0	0	2397	69.1	0	0	2397	69.1	1540	44.4
sigi_hmm_5_15	47108	50203	3096	0	0	0	0	3096	100	0	0	0	0	0	0	0	0	3096	100
Total			47308	0	0	0	0	47308	100	0	0	18083	38.2	9989	21.1	27392	57.9	38281	80.9
NC_008543.1, Burkholderia cenocepacia HI2424 chromosome 2 (2998664 bp)
sigi_hmm_6_1	2993575	2993886	312	0	0	0	0	312	100	0	0	0	0	0	0	0	0	0	0
sigi_hmm_6_2	2900525	2903423	2899	0	0	0	0	2899	100	0	0	0	0	0	0	0	0	2899	100
sigi_hmm_6_3	2877773	2888626	10854	0	0	0	0	10854	100	10626	97.9	10854	100	0	0	10854	100	10854	100
sigi_hmm_6_4	2826974	2827228	255	0	0	0	0	255	100	0	0	0	0	0	0	0	0	123	48.2
sigi_hmm_6_5	2817784	2818956	1173	0	0	0	0	1173	100	0	0	1173	100	0	0	1173	100	1173	100
sigi_hmm_6_6	2807934	2808664	731	0	0	731	100	731	100	0	0	0	0	0	0	0	0	0	0
sigi_hmm_6_7	2779317	2782324	3008	0	0	0	0	3008	100	0	0	0	0	0	0	0	0	3008	100
sigi_hmm_6_8	2730795	2731960	1166	0	0	0	0	1166	100	0	0	0	0	0	0	0	0	1166	100
sigi_hmm_6_9	2707556	2712382	4827	0	0	0	0	4827	100	0	0	0	0	0	0	0	0	4827	100
sigi_hmm_6_10	2692434	2694703	2270	0	0	0	0	2270	100	0	0	1428	62.9	0	0	1428	62.9	2270	100
sigi_hmm_6_11	2686654	2689718	3065	0	0	0	0	3065	100	0	0	3065	100	0	0	3065	100	3065	100
sigi_hmm_6_12	2679191	2681217	2027	0	0	0	0	2027	100	0	0	2027	100	0	0	2027	100	2027	100
sigi_hmm_6_13	2673313	2677725	4413	0	0	0	0	4413	100	0	0	4410	99.9	0	0	4410	99.9	4413	100
sigi_hmm_6_14	2631655	2632023	369	0	0	369	100	369	100	0	0	0	0	0	0	0	0	0	0
sigi_hmm_6_15	2578080	2580312	2233	0	0	0	0	2233	100	0	0	0	0	0	0	0	0	2233	100
sigi_hmm_6_16	2540122	2541889	1768	0	0	0	0	1768	100	0	0	0	0	0	0	0	0	1768	100
sigi_hmm_6_17	2475141	2486393	11253	0	0	0	0	11253	100	0	0	0	0	0	0	9843	87.5	11253	100
sigi_hmm_6_18	2472538	2472927	390	0	0	0	0	390	100	0	0	0	0	0	0	0	0	390	100
sigi_hmm_6_19	2434818	2436796	1979	0	0	514	26	1979	100	0	0	0	0	0	0	0	0	1954	98.7
sigi_hmm_6_20	2409335	2409900	566	0	0	0	0	566	100	0	0	0	0	0	0	0	0	0	0
sigi_hmm_6_21	2346137	2346466	330	0	0	0	0	330	100	0	0	0	0	0	0	0	0	330	100
sigi_hmm_6_22	2298238	2298612	375	0	0	0	0	375	100	0	0	0	0	0	0	0	0	375	100
sigi_hmm_6_23	2254263	2278796	24534	0	0	0	0	24534	100	24534	100	24534	100	24534	100	24534	100	24534	100
sigi_hmm_6_24	2247386	2250540	3155	0	0	0	0	3155	100	2540	80.5	1140	36.1	3155	100	1140	36.1	3155	100
sigi_hmm_6_25	2228948	2242096	13149	0	0	0	0	13149	100	13149	100	0	0	13149	100	12063	91.7	13149	100
sigi_hmm_6_26	2039589	2046314	6726	0	0	0	0	6726	100	0	0	0	0	0	0	0	0	6726	100
sigi_hmm_6_27	1983647	1984543	897	0	0	0	0	897	100	0	0	0	0	0	0	0	0	897	100
sigi_hmm_6_28	1947951	1952492	4542	0	0	0	0	4542	100	0	0	0	0	0	0	4539	99.9	4542	100
sigi_hmm_6_29	1939587	1939832	246	0	0	0	0	246	100	0	0	0	0	0	0	0	0	246	100
sigi_hmm_6_30	1917415	1917684	270	0	0	0	0	270	100	0	0	0	0	0	0	0	0	270	100
sigi_hmm_6_31	1862910	1863484	575	0	0	0	0	575	100	0	0	0	0	0	0	0	0	0	0
sigi_hmm_6_32	1818346	1820441	2096	0	0	0	0	2096	100	0	0	0	0	0	0	0	0	2096	100
sigi_hmm_6_33	1713636	1714612	977	0	0	0	0	977	100	0	0	0	0	0	0	0	0	977	100
sigi_hmm_6_34	1700689	1701039	351	0	0	0	0	351	100	0	0	0	0	0	0	0	0	0	0
sigi_hmm_6_35	1677256	1677964	709	0	0	0	0	709	100	0	0	0	0	0	0	0	0	0	0
sigi_hmm_6_36	1452198	1452476	279	0	0	0	0	279	100	0	0	0	0	0	0	0	0	0	0
sigi_hmm_6_37	1437745	1439262	1518	0	0	0	0	1518	100	0	0	0	0	0	0	0	0	0	0
sigi_hmm_6_38	1421852	1423411	1560	0	0	0	0	1560	100	0	0	0	0	0	0	0	0	1560	100
sigi_hmm_6_39	1418922	1419158	237	0	0	0	0	237	100	0	0	0	0	0	0	0	0	237	100
sigi_hmm_6_40	1414412	1415358	947	0	0	0	0	947	100	0	0	0	0	0	0	947	100	947	100
sigi_hmm_6_41	1401181	1401540	360	0	0	0	0	360	100	0	0	0	0	0	0	0	0	360	100
sigi_hmm_6_42	1392878	1393204	327	0	0	0	0	327	100	0	0	0	0	0	0	0	0	0	0
sigi_hmm_6_43	1368532	1369454	923	0	0	0	0	923	100	0	0	0	0	0	0	0	0	0	0
sigi_hmm_6_44	1355474	1357063	1590	0	0	0	0	1590	100	0	0	0	0	0	0	0	0	1590	100
sigi_hmm_6_45	1341913	1342320	408	0	0	0	0	408	100	0	0	0	0	0	0	0	0	0	0
sigi_hmm_6_46	1335104	1335916	813	0	0	40	4.9	813	100	0	0	0	0	0	0	0	0	0	0
sigi_hmm_6_47	1327446	1328992	1547	0	0	1547	100	1547	100	0	0	0	0	0	0	0	0	0	0
sigi_hmm_6_48	1314502	1314744	243	0	0	0	0	243	100	0	0	0	0	0	0	0	0	0	0
sigi_hmm_6_49	1281891	1282391	501	0	0	0	0	501	100	0	0	0	0	0	0	0	0	0	0
sigi_hmm_6_50	1275772	1277342	1571	0	0	0	0	1571	100	0	0	0	0	0	0	0	0	1571	100
sigi_hmm_6_51	1215962	1216516	555	0	0	0	0	555	100	0	0	0	0	0	0	0	0	555	100
sigi_hmm_6_52	1131689	1132837	1149	0	0	0	0	1149	100	0	0	0	0	0	0	0	0	1149	100
sigi_hmm_6_53	1023823	1025595	1773	0	0	0	0	1773	100	0	0	0	0	0	0	0	0	1773	100
sigi_hmm_6_54	961947	962222	276	0	0	0	0	276	100	0	0	0	0	0	0	0	0	276	100
sigi_hmm_6_55	898290	898535	246	0	0	0	0	246	100	0	0	0	0	0	0	0	0	0	0
sigi_hmm_6_56	886630	888750	2121	0	0	0	0	2121	100	0	0	0	0	0	0	0	0	2121	100
sigi_hmm_6_57	881380	883219	1840	0	0	0	0	1840	100	0	0	0	0	0	0	0	0	1840	100
sigi_hmm_6_58	848959	850726	1768	0	0	1	0.1	1768	100	0	0	0	0	0	0	0	0	1768	100
sigi_hmm_6_59	826405	828109	1705	0	0	0	0	1705	100	0	0	0	0	0	0	0	0	1705	100
sigi_hmm_6_60	697956	698216	261	0	0	42	16.1	261	100	0	0	0	0	0	0	0	0	0	0
sigi_hmm_6_61	649681	650121	441	0	0	21	4.8	441	100	0	0	0	0	0	0	0	0	0	0
sigi_hmm_6_62	601218	611045	9828	0	0	0	0	9828	100	9828	100	9828	100	8783	89.4	9828	100	9828	100
sigi_hmm_6_63	590762	598196	7435	0	0	0	0	7435	100	7435	100	7435	100	7435	100	7435	100	7435	100
sigi_hmm_6_64	516274	516756	483	0	0	0	0	483	100	0	0	0	0	0	0	0	0	483	100
sigi_hmm_6_65	495195	496457	1263	0	0	0	0	1263	100	0	0	0	0	0	0	0	0	1263	100
sigi_hmm_6_66	438283	438854	572	0	0	0	0	572	100	0	0	0	0	0	0	0	0	0	0
sigi_hmm_6_67	409358	410032	675	0	0	0	0	675	100	0	0	0	0	0	0	0	0	0	0
sigi_hmm_6_68	396731	397021	291	0	0	291	100	291	100	0	0	0	0	0	0	0	0	0	0
sigi_hmm_6_69	331685	335962	4278	0	0	0	0	4278	100	0	0	0	0	0	0	4278	100	4278	100
sigi_hmm_6_70	311568	316517	4950	0	0	0	0	4950	100	0	0	0	0	0	0	0	0	4950	100
sigi_hmm_6_71	304469	305966	1498	0	0	0	0	1498	100	0	0	0	0	0	0	0	0	1498	100
sigi_hmm_6_72	301931	302730	800	0	0	0	0	800	100	0	0	0	0	0	0	0	0	800	100
sigi_hmm_6_73	271168	273596	2429	0	0	0	0	2429	100	0	0	0	0	0	0	0	0	2429	100
sigi_hmm_6_74	266825	267976	1152	0	0	0	0	1152	100	0	0	0	0	0	0	1152	100	1152	100
sigi_hmm_6_75	248696	248977	282	0	0	0	0	282	100	0	0	0	0	0	0	0	0	0	0
sigi_hmm_6_76	187380	188017	638	0	0	0	0	638	100	0	0	0	0	0	0	0	0	638	100
sigi_hmm_6_77	181120	181759	640	0	0	0	0	640	100	0	0	0	0	0	0	0	0	640	100
sigi_hmm_6_78	170076	172165	2090	0	0	0	0	2090	100	0	0	0	0	0	0	0	0	2090	100
sigi_hmm_6_79	168396	169066	671	0	0	0	0	671	100	0	0	0	0	671	100	0	0	671	100
sigi_hmm_6_80	140888	165010	24123	0	0	0	0	24123	100	10000	41.5	23612	97.9	24123	100	23612	97.9	24123	100
sigi_hmm_6_81	133809	138196	4388	0	0	0	0	4388	100	0	0	4064	92.6	3196	72.8	4064	92.6	4388	100
sigi_hmm_6_82	118853	120537	1685	1685	100	0	0	1685	100	0	0	0	0	1148	68.1	0	0	1685	100
sigi_hmm_6_83	116340	116621	282	282	100	0	0	282	100	0	0	0	0	282	100	0	0	282	100
sigi_hmm_6_84	98806	110002	11197	0	0	0	0	11197	100	11197	100	11194	100	11197	100	11194	100	11197	100
sigi_hmm_6_85	88337	88939	603	0	0	0	0	603	100	0	0	0	0	0	0	0	0	603	100
sigi_hmm_6_86	80335	81692	1358	0	0	0	0	1358	100	0	0	0	0	0	0	0	0	1358	100
sigi_hmm_6_87	76444	77222	779	0	0	0	0	779	100	0	0	0	0	0	0	0	0	779	100
sigi_hmm_6_88	68351	74234	5884	0	0	0	0	5884	100	0	0	5884	100	0	0	5884	100	5884	100
sigi_hmm_6_89	64595	67009	2415	0	0	0	0	2415	100	0	0	2415	100	0	0	2415	100	2415	100
sigi_hmm_6_90	57495	61530	4036	0	0	0	0	4036	100	0	0	4036	100	0	0	4036	100	4036	100
sigi_hmm_6_91	46105	48751	2647	0	0	0	0	2647	100	0	0	0	0	0	0	0	0	2647	100
Total			238821	1967	0.8	3556	1.5	238821	100	89309	37.4	117099	49	97673	40.9	149921	62.8	225724	94.5
NC_003997.3, Bacillus anthracis str. Ames (5227293 bp)
sigi_hmm_7_1	4857335	4858240	906	906	100	0	0	906	100	0	0	0	0	0	0	0	0	906	100
sigi_hmm_7_2	4848858	4851915	3058	3058	100	0	0	3058	100	0	0	0	0	0	0	0	0	3058	100
sigi_hmm_7_3	4743326	4744974	1649	0	0	0	0	1649	100	0	0	0	0	0	0	1649	100	0	0
sigi_hmm_7_4	3912484	3912672	189	0	0	189	100	189	100	0	0	0	0	0	0	0	0	0	0
sigi_hmm_7_5	3504162	3505685	1524	0	0	0	0	1524	100	0	0	1521	99.8	0	0	1521	99.8	452	29.7
sigi_hmm_7_6	3212661	3213808	1148	0	0	0	0	1148	100	0	0	0	0	0	0	0	0	0	0
sigi_hmm_7_7	3209235	3209894	660	0	0	0	0	660	100	0	0	0	0	0	0	660	100	660	100
sigi_hmm_7_8	3109181	3110796	1616	0	0	0	0	1616	100	0	0	0	0	0	0	0	0	0	0
sigi_hmm_7_9	2984935	2985443	509	0	0	0	0	509	100	0	0	0	0	0	0	0	0	0	0
sigi_hmm_7_10	2956253	2957595	1343	0	0	0	0	1343	100	0	0	0	0	0	0	0	0	1343	100
sigi_hmm_7_11	2872372	2873500	1129	0	0	0	0	1129	100	0	0	0	0	0	0	1129	100	1129	100
sigi_hmm_7_12	2573048	2573386	339	0	0	0	0	339	100	0	0	0	0	0	0	0	0	0	0
sigi_hmm_7_13	2279624	2280178	555	0	0	0	0	555	100	0	0	0	0	0	0	555	100	555	100
sigi_hmm_7_14	2058129	2060738	2610	0	0	0	0	2610	100	0	0	2610	100	0	0	2610	100	2610	100
sigi_hmm_7_15	1998623	1999664	1042	0	0	0	0	1042	100	0	0	0	0	0	0	0	0	0	0
sigi_hmm_7_16	1886548	1887204	657	0	0	0	0	657	100	0	0	0	0	0	0	0	0	0	0
sigi_hmm_7_17	1726288	1727529	1242	0	0	0	0	1242	100	0	0	1242	100	0	0	1242	100	1009	81.2
sigi_hmm_7_18	1694412	1694867	456	0	0	0	0	456	100	0	0	0	0	0	0	0	0	0	0
sigi_hmm_7_19	1239437	1239974	538	0	0	0	0	538	100	0	0	0	0	0	0	0	0	0	0
sigi_hmm_7_20	1170546	1170719	174	0	0	174	100	174	100	0	0	0	0	0	0	0	0	0	0
sigi_hmm_7_21	1092369	1092587	219	0	0	0	0	219	100	0	0	0	0	0	0	0	0	0	0
sigi_hmm_7_22	1019013	1021235	2223	0	0	0	0	2223	100	0	0	0	0	0	0	0	0	2223	100
sigi_hmm_7_23	942788	945574	2787	0	0	0	0	2787	100	0	0	0	0	0	0	2787	100	2787	100
sigi_hmm_7_24	934988	935965	978	0	0	0	0	978	100	0	0	0	0	0	0	0	0	0	0
Total			27551	3964	14.4	363	1.3	27551	100	0	0	5373	19.5	0	0	12153	44.1	16732	60.7
NC_010334.1, Shewanella halifaxensis HAW-EB4 (5226917 bp)
sigi_hmm_8_1	5109860	5110846	987	0	0	0	0	987	100	0	0	0	0	0	0	0	0	987	100
sigi_hmm_8_2	4932415	4943686	11272	0	0	0	0	11272	100	11272	100	11272	100	11272	100	11272	100	11272	100
sigi_hmm_8_3	4825989	4827610	1622	0	0	0	0	1622	100	0	0	0	0	0	0	0	0	0	0
sigi_hmm_8_4	4596776	4597698	923	0	0	0	0	923	100	0	0	0	0	0	0	0	0	0	0
sigi_hmm_8_5	4523070	4523894	825	0	0	0	0	825	100	0	0	0	0	0	0	825	100	825	100
sigi_hmm_8_6	4112198	4112542	345	0	0	0	0	345	100	0	0	0	0	0	0	0	0	0	0
sigi_hmm_8_7	3569399	3569746	348	0	0	0	0	348	100	0	0	0	0	0	0	0	0	0	0
sigi_hmm_8_8	3465311	3467928	2618	0	0	0	0	2618	100	0	0	0	0	0	0	0	0	2618	100
sigi_hmm_8_9	2646782	2650208	3427	0	0	0	0	3427	100	0	0	0	0	3427	100	0	0	3427	100
sigi_hmm_8_10	2623416	2635220	11805	0	0	0	0	11805	100	11220	95	0	0	11805	100	10358	87.7	11805	100
sigi_hmm_8_11	2571519	2574375	2857	0	0	0	0	2857	100	0	0	0	0	0	0	0	0	2857	100
sigi_hmm_8_12	2136220	2148377	12158	0	0	0	0	12158	100	12158	100	12158	100	12158	100	12158	100	12158	100
sigi_hmm_8_13	2096703	2103247	6545	0	0	0	0	6545	100	0	0	0	0	6545	100	0	0	5434	83
sigi_hmm_8_14	1963366	1965596	2231	0	0	0	0	2231	100	0	0	0	0	0	0	0	0	2199	98.6
sigi_hmm_8_15	1790109	1801109	11001	0	0	0	0	11001	100	11001	100	0	0	11001	100	0	0	11001	100
sigi_hmm_8_16	1709701	1714655	4955	0	0	0	0	4955	100	4955	100	0	0	0	0	0	0	4955	100
sigi_hmm_8_17	1595898	1598016	2119	0	0	0	0	2119	100	0	0	0	0	0	0	2119	100	0	0
sigi_hmm_8_18	1583979	1587716	3738	0	0	0	0	3738	100	22	0.6	3738	100	3738	100	3738	100	3738	100
sigi_hmm_8_19	1568632	1577742	9111	0	0	0	0	9111	100	9111	100	0	0	9111	100	5191	57	9111	100
sigi_hmm_8_20	1331659	1332201	543	0	0	0	0	543	100	0	0	0	0	0	0	0	0	0	0
sigi_hmm_8_21	1081339	1081836	498	0	0	0	0	498	100	0	0	0	0	0	0	0	0	0	0
sigi_hmm_8_22	976092	977543	1452	0	0	0	0	1452	100	0	0	0	0	0	0	0	0	0	0
sigi_hmm_8_23	838698	846643	7946	0	0	0	0	7946	100	0	0	0	0	0	0	0	0	7946	100
sigi_hmm_8_24	784187	785332	1146	1101	96.1	0	0	1146	100	0	0	0	0	0	0	0	0	0	0
sigi_hmm_8_25	676135	678907	2773	0	0	0	0	2773	100	0	0	0	0	0	0	0	0	0	0
sigi_hmm_8_26	634067	637411	3345	3345	100	0	0	3345	100	0	0	23	0.7	934	27.9	23	0.7	3345	100
sigi_hmm_8_27	618555	622620	4066	0	0	0	0	4066	100	4066	100	4066	100	4066	100	4066	100	4066	100
sigi_hmm_8_28	383624	385155	1532	0	0	0	0	1532	100	0	0	0	0	0	0	0	0	0	0
sigi_hmm_8_29	348691	349050	360	0	0	0	0	360	100	0	0	0	0	0	0	360	100	0	0
sigi_hmm_8_30	214812	215996	1185	0	0	0	0	1185	100	0	0	0	0	0	0	1185	100	0	0
sigi_hmm_8_31	161411	162193	783	0	0	0	0	783	100	0	0	0	0	0	0	0	0	783	100
sigi_hmm_8_32	78106	80005	1900	0	0	0	0	1900	100	0	0	0	0	0	0	0	0	1900	100
Total			116416	4446	3.8	0	0	116416	100	63805	54.8	31257	26.8	74057	63.6	51295	44.1	100427	86.3
NC_004722.1, Bacillus cereus ATCC 14579 (5411809 bp)
sigi_hmm_9_1	5287003	5287146	144	0	0	0	0	144	100	0	0	0	0	0	0	0	0	0	0
sigi_hmm_9_2	5029268	5029973	706	0	0	0	0	706	100	0	0	703	99.6	706	100	703	99.6	706	100
sigi_hmm_9_3	4776349	4776573	225	0	0	0	0	225	100	0	0	0	0	0	0	0	0	225	100
sigi_hmm_9_4	4701779	4702840	1062	0	0	0	0	1062	100	0	0	0	0	0	0	1062	100	1062	100
sigi_hmm_9_5	3667710	3670935	3226	0	0	0	0	3226	100	0	0	0	0	0	0	0	0	0	0
sigi_hmm_9_6	3576698	3576913	216	0	0	0	0	216	100	0	0	0	0	0	0	0	0	0	0
sigi_hmm_9_7	3394924	3399462	4539	0	0	0	0	4539	100	0	0	0	0	0	0	1953	43	2689	59.2
sigi_hmm_9_8	3215728	3218781	3054	0	0	0	0	3054	100	0	0	0	0	0	0	3054	100	3054	100
sigi_hmm_9_9	3142711	3142956	246	0	0	0	0	246	100	0	0	0	0	0	0	0	0	0	0
sigi_hmm_9_10	3124116	3125852	1737	0	0	0	0	1737	100	0	0	0	0	0	0	0	0	0	0
sigi_hmm_9_11	3036927	3037433	507	0	0	0	0	507	100	0	0	0	0	0	0	0	0	0	0
sigi_hmm_9_12	2627764	2630502	2739	0	0	0	0	2739	100	0	0	2739	100	0	0	2739	100	2250	82.1
sigi_hmm_9_13	2537127	2539400	2274	0	0	0	0	2274	100	0	0	2274	100	0	0	2274	100	2274	100
sigi_hmm_9_14	2356498	2362666	6169	0	0	0	0	6169	100	0	0	0	0	0	0	0	0	6169	100
sigi_hmm_9_15	2323962	2325623	1662	0	0	0	0	1662	100	0	0	0	0	0	0	1662	100	1662	100
sigi_hmm_9_16	1831805	1834905	3101	0	0	0	0	3101	100	0	0	0	0	0	0	0	0	3101	100
sigi_hmm_9_17	1770816	1773721	2906	0	0	0	0	2906	100	0	0	0	0	0	0	0	0	0	0
sigi_hmm_9_18	1696721	1697173	453	0	0	0	0	453	100	0	0	0	0	0	0	0	0	0	0
sigi_hmm_9_19	1389111	1389254	144	0	0	0	0	144	100	0	0	0	0	0	0	0	0	0	0
sigi_hmm_9_20	943646	944509	864	0	0	0	0	864	100	0	0	861	99.7	0	0	861	99.7	864	100
sigi_hmm_9_21	920096	921076	981	0	0	0	0	981	100	0	0	981	100	0	0	981	100	258	26.3
sigi_hmm_9_22	182681	182896	216	0	0	216	100	216	100	0	0	0	0	0	0	0	0	0	0
Total			37171	0	0	216	0.6	37171	100	0	0	7558	20.3	706	1.9	15289	41.1	24314	65.4
NC_004606.1, Streptococcus pyogenes SSI-1 (1894275 bp)
sigi_hmm_10_1	1670497	1671431	935	0	0	0	0	935	100	0	0	0	0	0	0	0	0	0	0
sigi_hmm_10_2	1545799	1549166	3368	0	0	0	0	3368	100	0	0	0	0	0	0	0	0	2352	69.8
sigi_hmm_10_3	1471947	1474442	2496	0	0	0	0	2496	100	0	0	0	0	0	0	759	30.4	2496	100
sigi_hmm_10_4	1457667	1462671	5005	0	0	0	0	5005	100	0	0	0	0	0	0	2126	42.5	0	0
sigi_hmm_10_5	1131345	1139961	8617	4595	53.3	0	0	8617	100	0	0	2567	29.8	0	0	2567	29.8	8102	94
sigi_hmm_10_6	1107957	1110443	2487	0	0	0	0	2487	100	0	0	0	0	0	0	0	0	2487	100
sigi_hmm_10_7	891838	896224	4387	0	0	0	0	4387	100	0	0	0	0	0	0	2108	48.1	4367	99.5
sigi_hmm_10_8	731518	737667	6150	0	0	0	0	6150	100	0	0	0	0	0	0	0	0	0	0
sigi_hmm_10_9	726283	729113	2831	0	0	0	0	2831	100	0	0	0	0	0	0	862	30.4	0	0
sigi_hmm_10_10	655250	660599	5350	0	0	0	0	5350	100	0	0	0	0	0	0	0	0	5350	100
sigi_hmm_10_11	633792	641050	7259	0	0	0	0	7259	100	0	0	0	0	0	0	3170	43.7	2641	36.4
sigi_hmm_10_12	629722	631044	1323	0	0	0	0	1323	100	0	0	0	0	0	0	1323	100	1323	100
sigi_hmm_10_13	626343	628615	2273	0	0	0	0	2273	100	0	0	0	0	0	0	0	0	2273	100
sigi_hmm_10_14	581444	583603	2160	0	0	0	0	2160	100	0	0	0	0	0	0	878	40.6	926	42.9
sigi_hmm_10_15	555695	561349	5655	0	0	0	0	5655	100	0	0	0	0	0	0	4998	88.4	5655	100
sigi_hmm_10_16	547834	548717	884	0	0	0	0	884	100	0	0	0	0	0	0	884	100	884	100
sigi_hmm_10_17	453718	462783	9066	0	0	0	0	9066	100	0	0	0	0	0	0	0	0	4184	46.2
sigi_hmm_10_18	447691	450791	3101	0	0	0	0	3101	100	0	0	0	0	0	0	2139	69	1203	38.8
sigi_hmm_10_19	41136	44320	3185	0	0	0	0	3185	100	0	0	0	0	0	0	0	0	3185	100
Total			76532	4595	6	0	0	76532	100	0	0	2567	3.4	0	0	21814	28.5	47428	62
NC_010322.1, Pseudomonas putida GB-1 (6078430 bp)
sigi_hmm_11_1	6069747	6070154	408	0	0	0	0	408	100	0	0	0	0	0	0	0	0	408	100
sigi_hmm_11_2	6047157	6058482	11326	0	0	0	0	11326	100	11326	100	11326	100	11326	100	11326	100	11326	100
sigi_hmm_11_3	6040927	6041832	906	0	0	0	0	906	100	0	0	0	0	906	100	0	0	906	100
sigi_hmm_11_4	6037566	6039204	1639	0	0	0	0	1639	100	0	0	0	0	1639	100	0	0	1639	100
sigi_hmm_11_5	6002472	6007044	4573	0	0	0	0	4573	100	0	0	0	0	0	0	0	0	4573	100
sigi_hmm_11_6	5959359	5960039	681	0	0	0	0	681	100	0	0	0	0	0	0	0	0	0	0
sigi_hmm_11_7	5850283	5850738	456	0	0	0	0	456	100	0	0	0	0	0	0	0	0	0	0
sigi_hmm_11_8	5793285	5793824	540	0	0	0	0	540	100	0	0	0	0	0	0	0	0	540	100
sigi_hmm_11_9	5743435	5745856	2422	0	0	2422	100	2422	100	0	0	0	0	0	0	0	0	0	0
sigi_hmm_11_10	5697779	5698315	537	0	0	0	0	537	100	0	0	0	0	0	0	0	0	47	8.8
sigi_hmm_11_11	5690175	5692189	2015	0	0	0	0	2015	100	0	0	0	0	0	0	0	0	2015	100
sigi_hmm_11_12	5498801	5499739	939	0	0	0	0	939	100	0	0	0	0	0	0	0	0	939	100
sigi_hmm_11_13	5464699	5466042	1344	0	0	0	0	1344	100	0	0	0	0	0	0	0	0	0	0
sigi_hmm_11_14	5446743	5448051	1309	0	0	0	0	1309	100	0	0	0	0	0	0	0	0	0	0
sigi_hmm_11_15	5412373	5412687	315	0	0	0	0	315	100	0	0	0	0	0	0	0	0	0	0
sigi_hmm_11_16	5380099	5393699	13601	9490	69.8	0	0	13601	100	13601	100	12454	91.6	13601	100	12454	91.6	13226	97.2
sigi_hmm_11_17	5362263	5378934	16672	1044	6.3	0	0	16672	100	12672	76	16672	100	16672	100	16672	100	16672	100
sigi_hmm_11_18	5353455	5360682	7228	0	0	0	0	7228	100	6682	92.4	7228	100	7228	100	7228	100	7228	100
sigi_hmm_11_19	5308900	5316630	7731	7731	100	0	0	7731	100	7731	100	7731	100	7731	100	7731	100	7731	100
sigi_hmm_11_20	5304068	5308255	4188	0	0	0	0	4188	100	4188	100	4188	100	4188	100	4188	100	4188	100
sigi_hmm_11_21	5298977	5300233	1257	0	0	0	0	1257	100	0	0	0	0	233	18.5	0	0	1257	100
sigi_hmm_11_22	5269653	5270051	399	0	0	399	100	399	100	0	0	0	0	0	0	399	100	399	100
sigi_hmm_11_23	5221996	5223620	1625	0	0	0	0	1625	100	0	0	0	0	0	0	0	0	1082	66.6
sigi_hmm_11_24	5199246	5201078	1833	0	0	0	0	1833	100	0	0	0	0	0	0	0	0	1833	100
sigi_hmm_11_25	5078111	5078685	575	0	0	0	0	575	100	0	0	0	0	0	0	0	0	0	0
sigi_hmm_11_26	5026357	5026710	354	0	0	0	0	354	100	0	0	0	0	0	0	0	0	0	0
sigi_hmm_11_27	4909799	4912890	3092	0	0	0	0	3092	100	0	0	0	0	0	0	0	0	3092	100
sigi_hmm_11_28	4889333	4891460	2128	0	0	0	0	2128	100	0	0	0	0	0	0	0	0	2128	100
sigi_hmm_11_29	4852335	4856714	4380	0	0	0	0	4380	100	0	0	0	0	0	0	0	0	4380	100
sigi_hmm_11_30	4833704	4835413	1710	0	0	0	0	1710	100	0	0	0	0	0	0	0	0	1710	100
sigi_hmm_11_31	4759145	4760414	1270	0	0	0	0	1270	100	0	0	0	0	0	0	0	0	1270	100
sigi_hmm_11_32	4721590	4724858	3269	0	0	0	0	3269	100	0	0	0	0	0	0	0	0	3140	96.1
sigi_hmm_11_33	4655791	4673396	17606	14215	80.7	0	0	17606	100	17606	100	17606	100	17606	100	17606	100	17606	100
sigi_hmm_11_34	4631637	4654899	23263	23263	100	0	0	23263	100	23263	100	23263	100	23263	100	23263	100	23263	100
sigi_hmm_11_35	4583704	4584225	522	0	0	0	0	522	100	0	0	0	0	0	0	0	0	0	0
sigi_hmm_11_36	4487996	4488946	951	0	0	0	0	951	100	0	0	0	0	0	0	0	0	0	0
sigi_hmm_11_37	4331780	4334272	2493	0	0	0	0	2493	100	0	0	0	0	0	0	0	0	1947	78.1
sigi_hmm_11_38	4314746	4315114	369	0	0	0	0	369	100	0	0	0	0	0	0	0	0	369	100
sigi_hmm_11_39	4274990	4275980	991	0	0	0	0	991	100	0	0	0	0	0	0	0	0	0	0
sigi_hmm_11_40	4233913	4237416	3504	0	0	0	0	3504	100	0	0	3504	100	0	0	3504	100	3504	100
sigi_hmm_11_41	4221376	4223355	1980	0	0	0	0	1980	100	0	0	0	0	0	0	0	0	1980	100
sigi_hmm_11_42	4201516	4202216	701	0	0	0	0	701	100	0	0	0	0	0	0	0	0	0	0
sigi_hmm_11_43	4192935	4193800	866	0	0	0	0	866	100	0	0	0	0	0	0	0	0	0	0
sigi_hmm_11_44	4121122	4122644	1523	0	0	0	0	1523	100	0	0	0	0	0	0	0	0	0	0
sigi_hmm_11_45	4046322	4046951	630	0	0	0	0	630	100	0	0	0	0	0	0	0	0	0	0
sigi_hmm_11_46	4015174	4016021	848	0	0	0	0	848	100	0	0	0	0	0	0	848	100	848	100
sigi_hmm_11_47	3879494	3882025	2532	0	0	0	0	2532	100	0	0	2066	81.6	0	0	2066	81.6	2414	95.3
sigi_hmm_11_48	3875133	3877684	2552	0	0	0	0	2552	100	0	0	0	0	0	0	2103	82.4	2552	100
sigi_hmm_11_49	3869664	3871148	1485	0	0	0	0	1485	100	0	0	1485	100	0	0	1485	100	1485	100
sigi_hmm_11_50	3865990	3866970	981	0	0	0	0	981	100	0	0	981	100	0	0	981	100	981	100
sigi_hmm_11_51	3861635	3864933	3299	0	0	0	0	3299	100	0	0	3299	100	0	0	3299	100	3299	100
sigi_hmm_11_52	3857627	3858186	560	0	0	0	0	560	100	0	0	560	100	0	0	560	100	560	100
sigi_hmm_11_53	3851435	3852940	1506	0	0	0	0	1506	100	0	0	0	0	0	0	1506	100	1506	100
sigi_hmm_11_54	3838063	3841234	3172	206	6.5	0	0	3172	100	0	0	0	0	0	0	3172	100	3172	100
sigi_hmm_11_55	3832647	3836569	3923	3923	100	0	0	3923	100	0	0	0	0	0	0	3923	100	3923	100
sigi_hmm_11_56	3821811	3823841	2031	2031	100	0	0	2031	100	0	0	0	0	0	0	0	0	2031	100
sigi_hmm_11_57	3810007	3820679	10673	0	0	0	0	10673	100	0	0	0	0	0	0	0	0	10673	100
sigi_hmm_11_58	3628145	3629289	1145	0	0	0	0	1145	100	0	0	0	0	0	0	0	0	1145	100
sigi_hmm_11_59	3624227	3625159	933	0	0	0	0	933	100	0	0	0	0	0	0	0	0	933	100
sigi_hmm_11_60	3617726	3618295	570	0	0	0	0	570	100	0	0	0	0	0	0	0	0	570	100
sigi_hmm_11_61	3606556	3613064	6509	0	0	0	0	6509	100	0	0	0	0	0	0	0	0	6509	100
sigi_hmm_11_62	3568342	3571494	3153	0	0	0	0	3153	100	0	0	0	0	0	0	0	0	3153	100
sigi_hmm_11_63	3546163	3551605	5443	0	0	0	0	5443	100	0	0	0	0	0	0	0	0	5443	100
sigi_hmm_11_64	3473066	3473629	564	0	0	0	0	564	100	0	0	0	0	0	0	0	0	0	0
sigi_hmm_11_65	3416820	3419406	2587	0	0	0	0	2587	100	0	0	0	0	0	0	0	0	0	0
sigi_hmm_11_66	3394857	3395834	978	0	0	0	0	978	100	0	0	0	0	0	0	0	0	0	0
sigi_hmm_11_67	3387818	3390083	2266	0	0	0	0	2266	100	0	0	0	0	0	0	0	0	787	34.7
sigi_hmm_11_68	3379304	3384271	4968	0	0	0	0	4968	100	0	0	0	0	0	0	0	0	4968	100
sigi_hmm_11_69	3373237	3375665	2429	0	0	0	0	2429	100	0	0	0	0	0	0	0	0	2429	100
sigi_hmm_11_70	3345881	3357152	11272	0	0	0	0	11272	100	0	0	7375	65.4	4120	36.6	7375	65.4	7833	69.5
sigi_hmm_11_71	3326734	3345355	18622	6429	34.5	0	0	18622	100	0	0	18622	100	18622	100	18622	100	18622	100
sigi_hmm_11_72	3321141	3325978	4838	1781	36.8	0	0	4838	100	0	0	2925	60.5	978	20.2	2925	60.5	4838	100
sigi_hmm_11_73	3317697	3319085	1389	0	0	0	0	1389	100	0	0	0	0	0	0	0	0	1389	100
sigi_hmm_11_74	3311138	3315019	3882	0	0	0	0	3882	100	0	0	0	0	0	0	0	0	3882	100
sigi_hmm_11_75	3216464	3218602	2139	0	0	0	0	2139	100	0	0	0	0	0	0	0	0	2139	100
sigi_hmm_11_76	3198865	3204071	5207	0	0	0	0	5207	100	0	0	0	0	0	0	0	0	4697	90.2
sigi_hmm_11_77	3172171	3177325	5155	0	0	0	0	5155	100	0	0	0	0	0	0	0	0	4162	80.7
sigi_hmm_11_78	3091606	3094147	2542	0	0	0	0	2542	100	0	0	0	0	0	0	0	0	2542	100
sigi_hmm_11_79	3063129	3063305	177	0	0	0	0	177	100	0	0	0	0	0	0	0	0	0	0
sigi_hmm_11_80	2964809	2965318	510	0	0	0	0	510	100	0	0	0	0	0	0	0	0	0	0
sigi_hmm_11_81	2922651	2925550	2900	0	0	0	0	2900	100	0	0	0	0	0	0	0	0	2900	100
sigi_hmm_11_82	2916465	2919455	2991	0	0	0	0	2991	100	0	0	0	0	0	0	0	0	2298	76.8
sigi_hmm_11_83	2913753	2914394	642	0	0	0	0	642	100	0	0	0	0	0	0	0	0	0	0
sigi_hmm_11_84	2866495	2867622	1128	0	0	0	0	1128	100	0	0	0	0	0	0	0	0	1128	100
sigi_hmm_11_85	2855207	2856181	975	0	0	0	0	975	100	0	0	0	0	0	0	0	0	0	0
sigi_hmm_11_86	2757426	2759188	1763	0	0	0	0	1763	100	0	0	0	0	0	0	0	0	1763	100
sigi_hmm_11_87	2642930	2644834	1905	0	0	0	0	1905	100	0	0	0	0	0	0	0	0	0	0
sigi_hmm_11_88	2561138	2562028	891	0	0	0	0	891	100	0	0	0	0	0	0	0	0	891	100
sigi_hmm_11_89	2519637	2520809	1173	0	0	0	0	1173	100	0	0	0	0	0	0	0	0	0	0
sigi_hmm_11_90	2504793	2505665	873	0	0	0	0	873	100	0	0	0	0	0	0	0	0	873	100
sigi_hmm_11_91	2457749	2461805	4057	0	0	0	0	4057	100	0	0	0	0	0	0	0	0	4057	100
sigi_hmm_11_92	2373948	2376109	2162	0	0	0	0	2162	100	0	0	0	0	0	0	0	0	2162	100
sigi_hmm_11_93	2335892	2338472	2581	0	0	0	0	2581	100	0	0	0	0	0	0	0	0	2581	100
sigi_hmm_11_94	2283977	2285713	1737	0	0	0	0	1737	100	0	0	0	0	0	0	0	0	1737	100
sigi_hmm_11_95	2249138	2253634	4497	0	0	0	0	4497	100	0	0	0	0	0	0	0	0	0	0
sigi_hmm_11_96	2220117	2224298	4182	0	0	0	0	4182	100	0	0	0	0	0	0	0	0	4178	99.9
sigi_hmm_11_97	2186399	2187049	651	0	0	0	0	651	100	0	0	0	0	0	0	0	0	0	0
sigi_hmm_11_98	2006974	2008892	1919	218	11.4	0	0	1919	100	0	0	0	0	0	0	0	0	0	0
sigi_hmm_11_99	1993944	1994944	1001	0	0	0	0	1001	100	0	0	0	0	0	0	0	0	1001	100
sigi_hmm_11_100	1988655	1992090	3436	0	0	0	0	3436	100	0	0	0	0	0	0	0	0	3436	100
sigi_hmm_11_101	1984091	1986705	2615	0	0	0	0	2615	100	0	0	0	0	0	0	0	0	2615	100
sigi_hmm_11_102	1976799	1982090	5292	4940	93.3	0	0	5292	100	0	0	0	0	0	0	0	0	5292	100
sigi_hmm_11_103	1955168	1958149	2982	0	0	0	0	2982	100	0	0	0	0	0	0	0	0	2982	100
sigi_hmm_11_104	1952392	1954642	2251	0	0	0	0	2251	100	0	0	0	0	0	0	0	0	2251	100
sigi_hmm_11_105	1940392	1941944	1553	0	0	0	0	1553	100	0	0	0	0	0	0	0	0	1553	100
sigi_hmm_11_106	1839105	1858967	19863	19863	100	0	0	19863	100	19863	100	19863	100	19863	100	19863	100	19863	100
sigi_hmm_11_107	1823952	1838225	14274	12598	88.3	0	0	14274	100	14274	100	14005	98.1	14274	100	14005	98.1	14274	100
sigi_hmm_11_108	1814534	1814749	216	0	0	0	0	216	100	0	0	0	0	0	0	0	0	0	0
sigi_hmm_11_109	1755148	1755804	657	0	0	0	0	657	100	0	0	0	0	0	0	657	100	0	0
sigi_hmm_11_110	1647519	1648982	1464	0	0	0	0	1464	100	0	0	0	0	0	0	0	0	1464	100
sigi_hmm_11_111	1632528	1645120	12593	0	0	0	0	12593	100	0	0	0	0	0	0	12593	100	12501	99.3
sigi_hmm_11_112	1547273	1553109	5837	5837	100	0	0	5837	100	5837	100	0	0	2728	46.7	5837	100	5837	100
sigi_hmm_11_113	1538359	1541581	3223	0	0	0	0	3223	100	0	0	0	0	3223	100	0	0	3223	100
sigi_hmm_11_114	1527518	1535041	7524	0	0	0	0	7524	100	7524	100	0	0	5041	67	7524	100	7524	100
sigi_hmm_11_115	1525866	1526318	453	0	0	0	0	453	100	318	70.2	0	0	0	0	0	0	453	100
sigi_hmm_11_116	1416278	1418824	2547	0	0	0	0	2547	100	0	0	0	0	0	0	0	0	2547	100
sigi_hmm_11_117	1375518	1380024	4507	0	0	0	0	4507	100	0	0	0	0	0	0	3801	84.3	4507	100
sigi_hmm_11_118	1360261	1361757	1497	0	0	0	0	1497	100	0	0	0	0	0	0	0	0	1497	100
sigi_hmm_11_119	1345570	1353976	8407	0	0	0	0	8407	100	0	0	0	0	0	0	0	0	8041	95.6
sigi_hmm_11_120	1339482	1343646	4165	0	0	0	0	4165	100	0	0	0	0	0	0	0	0	4165	100
sigi_hmm_11_121	1282034	1287011	4978	0	0	0	0	4978	100	0	0	0	0	0	0	0	0	0	0
sigi_hmm_11_122	1230643	1232634	1992	0	0	0	0	1992	100	0	0	0	0	0	0	0	0	1992	100
sigi_hmm_11_123	1132683	1133888	1206	0	0	0	0	1206	100	0	0	0	0	0	0	0	0	0	0
sigi_hmm_11_124	1040478	1041011	534	0	0	0	0	534	100	0	0	0	0	0	0	0	0	0	0
sigi_hmm_11_125	887238	887936	699	0	0	0	0	699	100	0	0	0	0	0	0	0	0	0	0
sigi_hmm_11_126	879515	881365	1851	0	0	0	0	1851	100	0	0	0	0	0	0	0	0	1851	100
sigi_hmm_11_127	866959	872364	5406	0	0	0	0	5406	100	0	0	0	0	0	0	0	0	5406	100
sigi_hmm_11_128	773584	786506	12923	10589	81.9	0	0	12923	100	10000	77.4	5609	43.4	0	0	5609	43.4	12313	95.3
sigi_hmm_11_129	748461	750316	1856	0	0	505	27.2	1856	100	0	0	0	0	0	0	0	0	0	0
sigi_hmm_11_130	695118	695573	456	0	0	0	0	456	100	0	0	0	0	0	0	0	0	0	0
sigi_hmm_11_131	656627	657838	1212	0	0	0	0	1212	100	0	0	0	0	0	0	0	0	1212	100
sigi_hmm_11_132	630650	632571	1922	0	0	0	0	1922	100	0	0	0	0	0	0	0	0	1922	100
sigi_hmm_11_133	620057	622759	2703	0	0	0	0	2703	100	0	0	0	0	0	0	0	0	2703	100
sigi_hmm_11_134	589425	606649	17225	17225	100	0	0	17225	100	16649	96.7	17225	100	17225	100	17225	100	17225	100
sigi_hmm_11_135	547808	548767	960	0	0	0	0	960	100	960	100	0	0	0	0	0	0	960	100
sigi_hmm_11_136	482671	484979	2309	0	0	0	0	2309	100	0	0	0	0	0	0	0	0	2309	100
sigi_hmm_11_137	456828	457559	732	0	0	0	0	732	100	0	0	0	0	0	0	0	0	732	100
sigi_hmm_11_138	452157	454600	2444	0	0	0	0	2444	100	0	0	0	0	0	0	0	0	2444	100
sigi_hmm_11_139	408885	411292	2408	0	0	0	0	2408	100	0	0	0	0	0	0	0	0	2408	100
sigi_hmm_11_140	390130	390954	825	0	0	0	0	825	100	0	0	0	0	0	0	0	0	825	100
sigi_hmm_11_141	340230	340427	198	0	0	0	0	198	100	0	0	0	0	0	0	0	0	0	0
sigi_hmm_11_142	233336	234753	1418	0	0	0	0	1418	100	0	0	0	0	0	0	0	0	1418	100
sigi_hmm_11_143	66984	70798	3815	0	0	0	0	3815	100	0	0	0	0	0	0	3815	100	3815	100
sigi_hmm_11_144	54536	58282	3747	0	0	0	0	3747	100	0	0	0	0	0	0	0	0	3747	100
sigi_hmm_11_145	48956	52998	4043	0	0	0	0	4043	100	0	0	0	0	0	0	0	0	4043	100
sigi_hmm_11_146	35491	48385	12895	0	0	0	0	12895	100	0	0	0	0	0	0	12895	100	12895	100
sigi_hmm_11_147	20143	31900	11758	0	0	0	0	11758	100	0	0	2465	21	0	0	5801	49.3	11758	100
sigi_hmm_11_148	16186	17614	1429	0	0	0	0	1429	100	0	0	1429	100	0	0	1429	100	1429	100
sigi_hmm_11_149	14522	15407	886	0	0	0	0	886	100	0	0	886	100	0	0	886	100	886	100
sigi_hmm_11_150	8209	13734	5526	0	0	0	0	5526	100	0	0	5526	100	0	0	5526	100	5526	100
Total			530701	141383	26.6	3326	0.6	530701	100	172494	32.5	208293	39.2	190467	35.9	270702	51	479296	90.3
NC_007384.1, Shigella sonnei Ss046 (4825265 bp)
sigi_hmm_12_1	4753243	4755755	2513	0	0	0	0	2513	100	0	0	0	0	0	0	0	0	2513	100
sigi_hmm_12_2	4739129	4745095	5967	0	0	0	0	5967	100	0	0	0	0	0	0	0	0	5967	100
sigi_hmm_12_3	4725086	4725649	564	0	0	0	0	564	100	0	0	0	0	0	0	0	0	0	0
sigi_hmm_12_4	4710282	4711478	1197	0	0	0	0	1197	100	0	0	0	0	0	0	0	0	0	0
sigi_hmm_12_5	4698852	4703833	4982	0	0	0	0	4982	100	0	0	0	0	0	0	0	0	4982	100
sigi_hmm_12_6	4664714	4665625	912	0	0	0	0	912	100	0	0	0	0	0	0	0	0	912	100
sigi_hmm_12_7	4573010	4573306	297	0	0	0	0	297	100	0	0	0	0	0	0	0	0	297	100
sigi_hmm_12_8	4533904	4543164	9261	0	0	0	0	9261	100	9261	100	0	0	9261	100	0	0	9261	100
sigi_hmm_12_9	4484744	4485729	986	0	0	0	0	986	100	0	0	0	0	0	0	0	0	0	0
sigi_hmm_12_10	4475258	4476385	1128	0	0	0	0	1128	100	0	0	0	0	0	0	0	0	1128	100
sigi_hmm_12_11	4344785	4345696	912	0	0	0	0	912	100	0	0	0	0	0	0	0	0	912	100
sigi_hmm_12_12	4293217	4293459	243	0	0	0	0	243	100	0	0	0	0	0	0	0	0	0	0
sigi_hmm_12_13	4131971	4133059	1089	0	0	0	0	1089	100	0	0	0	0	0	0	0	0	0	0
sigi_hmm_12_14	4116983	4123374	6392	0	0	0	0	6392	100	0	0	6392	100	6392	100	6392	100	6392	100
sigi_hmm_12_15	4100934	4108435	7502	5560	74.1	0	0	7502	100	7502	100	7502	100	7502	100	7502	100	7502	100
sigi_hmm_12_16	3993324	3993662	339	0	0	0	0	339	100	0	0	0	0	0	0	0	0	339	100
sigi_hmm_12_17	3962740	3968888	6149	0	0	0	0	6149	100	6149	100	0	0	0	0	6149	100	6149	100
sigi_hmm_12_18	3948519	3949343	825	0	0	0	0	825	100	0	0	0	0	0	0	0	0	0	0
sigi_hmm_12_19	3902369	3905860	3492	0	0	0	0	3492	100	0	0	0	0	0	0	0	0	3492	100
sigi_hmm_12_20	3815715	3817005	1291	0	0	0	0	1291	100	0	0	0	0	0	0	0	0	0	0
sigi_hmm_12_21	3776681	3780143	3463	0	0	0	0	3463	100	0	0	3463	100	0	0	3463	100	3463	100
sigi_hmm_12_22	3763870	3765848	1979	0	0	0	0	1979	100	0	0	1979	100	0	0	1979	100	1979	100
sigi_hmm_12_23	3756689	3757366	678	0	0	0	0	678	100	0	0	678	100	0	0	678	100	678	100
sigi_hmm_12_24	3748931	3753521	4591	0	0	0	0	4591	100	4591	100	0	0	0	0	0	0	4591	100
sigi_hmm_12_25	3739425	3741345	1921	0	0	0	0	1921	100	0	0	0	0	0	0	0	0	1921	100
sigi_hmm_12_26	3611231	3612309	1079	0	0	1079	100	1079	100	0	0	1076	99.7	0	0	1076	99.7	1035	95.9
sigi_hmm_12_27	3605236	3606360	1125	0	0	0	0	1125	100	0	0	0	0	0	0	0	0	1125	100
sigi_hmm_12_28	3585408	3586252	845	0	0	0	0	845	100	0	0	0	0	0	0	0	0	845	100
sigi_hmm_12_29	3499060	3500667	1608	0	0	0	0	1608	100	0	0	0	0	0	0	0	0	1608	100
sigi_hmm_12_30	3463152	3464007	856	0	0	0	0	856	100	0	0	0	0	0	0	0	0	856	100
sigi_hmm_12_31	3450832	3454291	3460	0	0	0	0	3460	100	0	0	0	0	0	0	0	0	3460	100
sigi_hmm_12_32	3429244	3431063	1820	0	0	0	0	1820	100	0	0	0	0	0	0	0	0	0	0
sigi_hmm_12_33	3406591	3407718	1128	0	0	0	0	1128	100	0	0	0	0	0	0	0	0	0	0
sigi_hmm_12_34	3388344	3393818	5475	0	0	0	0	5475	100	0	0	0	0	0	0	0	0	4934	90.1
sigi_hmm_12_35	3345988	3347086	1099	0	0	0	0	1099	100	0	0	0	0	0	0	0	0	1099	100
sigi_hmm_12_36	3342966	3344790	1825	0	0	0	0	1825	100	0	0	0	0	0	0	0	0	1825	100
sigi_hmm_12_37	3270431	3272403	1973	0	0	0	0	1973	100	0	0	0	0	0	0	0	0	1973	100
sigi_hmm_12_38	3249120	3251104	1985	0	0	0	0	1985	100	0	0	0	0	0	0	0	0	0	0
sigi_hmm_12_39	3183801	3185252	1452	0	0	0	0	1452	100	0	0	0	0	0	0	0	0	0	0
sigi_hmm_12_40	3167033	3168520	1488	0	0	0	0	1488	100	1488	100	0	0	1488	100	0	0	0	0
sigi_hmm_12_41	3159793	3165089	5297	0	0	0	0	5297	100	5297	100	5297	100	5297	100	5297	100	5297	100
sigi_hmm_12_42	3073221	3074484	1264	0	0	0	0	1264	100	0	0	0	0	0	0	0	0	1264	100
sigi_hmm_12_43	2956535	2957709	1175	0	0	0	0	1175	100	0	0	159	13.5	0	0	159	13.5	0	0
sigi_hmm_12_44	2942092	2948325	6234	0	0	0	0	6234	100	6234	100	6234	100	0	0	6234	100	6234	100
sigi_hmm_12_45	2926343	2926666	324	0	0	0	0	324	100	0	0	324	100	0	0	324	100	309	95.4
sigi_hmm_12_46	2909264	2911074	1811	0	0	0	0	1811	100	0	0	519	28.7	0	0	519	28.7	0	0
sigi_hmm_12_47	2904817	2905023	207	0	0	0	0	207	100	0	0	0	0	0	0	0	0	0	0
sigi_hmm_12_48	2828986	2831339	2354	2354	100	0	0	2354	100	0	0	303	12.9	0	0	303	12.9	2354	100
sigi_hmm_12_49	2819939	2821640	1702	0	0	0	0	1702	100	0	0	0	0	0	0	0	0	1702	100
sigi_hmm_12_50	2811621	2812748	1128	0	0	0	0	1128	100	0	0	1128	100	0	0	1128	100	1128	100
sigi_hmm_12_51	2804968	2806794	1827	0	0	0	0	1827	100	0	0	1827	100	0	0	1827	100	1827	100
sigi_hmm_12_52	2607855	2608449	595	0	0	0	0	595	100	146	24.5	0	0	595	100	0	0	595	100
sigi_hmm_12_53	2593806	2603354	9549	0	0	0	0	9549	100	9549	100	0	0	9549	100	0	0	9522	99.7
sigi_hmm_12_54	2576824	2577449	626	0	0	0	0	626	100	0	0	626	100	0	0	626	100	626	100
sigi_hmm_12_55	2568486	2568911	426	0	0	0	0	426	100	0	0	0	0	0	0	0	0	426	100
sigi_hmm_12_56	2521057	2522440	1384	0	0	0	0	1384	100	0	0	0	0	0	0	0	0	0	0
sigi_hmm_12_57	2286063	2287766	1704	0	0	0	0	1704	100	0	0	1704	100	0	0	1704	100	1704	100
sigi_hmm_12_58	2281713	2284103	2391	0	0	0	0	2391	100	0	0	2391	100	0	0	2391	100	2391	100
sigi_hmm_12_59	2279897	2281023	1127	0	0	0	0	1127	100	0	0	1124	99.7	0	0	1124	99.7	1127	100
sigi_hmm_12_60	2268880	2270139	1260	0	0	0	0	1260	100	0	0	0	0	0	0	0	0	0	0
sigi_hmm_12_61	2258477	2265220	6744	0	0	0	0	6744	100	0	0	5643	83.7	0	0	5643	83.7	6744	100
sigi_hmm_12_62	2153901	2157304	3404	0	0	0	0	3404	100	0	0	0	0	0	0	0	0	3089	90.7
sigi_hmm_12_63	2138736	2146057	7322	0	0	0	0	7322	100	0	0	0	0	0	0	0	0	5936	81.1
sigi_hmm_12_64	2125439	2135802	10364	0	0	0	0	10364	100	0	0	0	0	0	0	0	0	10364	100
sigi_hmm_12_65	2123020	2123433	414	0	0	0	0	414	100	0	0	0	0	0	0	0	0	414	100
sigi_hmm_12_66	2119522	2121551	2030	0	0	0	0	2030	100	0	0	0	0	0	0	0	0	2030	100
sigi_hmm_12_67	2092979	2093311	333	0	0	0	0	333	100	0	0	0	0	0	0	0	0	333	100
sigi_hmm_12_68	2091452	2092249	798	0	0	0	0	798	100	0	0	0	0	0	0	0	0	798	100
sigi_hmm_12_69	2044274	2046855	2582	0	0	0	0	2582	100	0	0	0	0	0	0	0	0	0	0
sigi_hmm_12_70	2041385	2042002	618	0	0	0	0	618	100	0	0	0	0	0	0	0	0	0	0
sigi_hmm_12_71	2015762	2024453	8692	0	0	0	0	8692	100	8692	100	8689	100	8692	100	8689	100	8434	97
sigi_hmm_12_72	2012548	2012982	435	0	0	0	0	435	100	435	100	435	100	435	100	435	100	435	100
sigi_hmm_12_73	2008715	2010235	1521	0	0	0	0	1521	100	235	15.5	1521	100	1521	100	1521	100	1521	100
sigi_hmm_12_74	1983467	1988987	5521	0	0	0	0	5521	100	0	0	3119	56.5	0	0	3119	56.5	5089	92.2
sigi_hmm_12_75	1964078	1965233	1156	0	0	0	0	1156	100	0	0	0	0	0	0	0	0	0	0
sigi_hmm_12_76	1905043	1908210	3168	0	0	0	0	3168	100	0	0	0	0	0	0	0	0	2681	84.6
sigi_hmm_12_77	1903086	1903985	900	0	0	0	0	900	100	0	0	0	0	0	0	0	0	900	100
sigi_hmm_12_78	1878423	1880035	1613	0	0	0	0	1613	100	0	0	0	0	0	0	0	0	0	0
sigi_hmm_12_79	1830088	1830947	860	0	0	0	0	860	100	0	0	0	0	0	0	0	0	0	0
sigi_hmm_12_80	1783631	1784536	906	0	0	0	0	906	100	0	0	213	23.5	0	0	213	23.5	906	100
sigi_hmm_12_81	1769582	1776138	6557	0	0	0	0	6557	100	6138	93.6	6557	100	0	0	6557	100	6557	100
sigi_hmm_12_82	1762326	1766148	3823	0	0	0	0	3823	100	0	0	3493	91.4	0	0	3493	91.4	3769	98.6
sigi_hmm_12_83	1746807	1747970	1164	0	0	0	0	1164	100	0	0	0	0	0	0	0	0	1164	100
sigi_hmm_12_84	1705565	1709890	4326	0	0	0	0	4326	100	4326	100	0	0	0	0	0	0	4326	100
sigi_hmm_12_85	1701790	1702704	915	0	0	0	0	915	100	704	76.9	912	99.7	0	0	912	99.7	915	100
sigi_hmm_12_86	1681148	1682263	1116	0	0	0	0	1116	100	0	0	0	0	0	0	0	0	1116	100
sigi_hmm_12_87	1663456	1667272	3817	0	0	0	0	3817	100	0	0	0	0	0	0	0	0	3159	82.8
sigi_hmm_12_88	1621822	1623132	1311	0	0	0	0	1311	100	0	0	0	0	0	0	0	0	0	0
sigi_hmm_12_89	1525791	1526504	714	0	0	0	0	714	100	0	0	0	0	0	0	0	0	0	0
sigi_hmm_12_90	1446105	1446761	657	0	0	0	0	657	100	0	0	0	0	0	0	0	0	57	8.7
sigi_hmm_12_91	1384592	1386684	2093	0	0	0	0	2093	100	0	0	0	0	0	0	0	0	1613	77.1
sigi_hmm_12_92	1361414	1369148	7735	0	0	0	0	7735	100	7735	100	7729	99.9	0	0	7729	99.9	7735	100
sigi_hmm_12_93	1346060	1348660	2601	0	0	0	0	2601	100	0	0	2601	100	0	0	2601	100	2601	100
sigi_hmm_12_94	1271890	1273464	1575	0	0	0	0	1575	100	0	0	0	0	0	0	0	0	1575	100
sigi_hmm_12_95	1237518	1241032	3515	0	0	0	0	3515	100	0	0	0	0	0	0	0	0	3515	100
sigi_hmm_12_96	1136274	1137038	765	0	0	0	0	765	100	0	0	0	0	0	0	0	0	0	0
sigi_hmm_12_97	1129342	1133589	4248	0	0	0	0	4248	100	0	0	0	0	0	0	0	0	4248	100
sigi_hmm_12_98	1124237	1124923	687	0	0	0	0	687	100	0	0	0	0	0	0	0	0	687	100
sigi_hmm_12_99	1101667	1104071	2405	0	0	0	0	2405	100	2405	100	2402	99.9	2405	100	2402	99.9	2212	92
sigi_hmm_12_100	1094701	1097921	3221	0	0	0	0	3221	100	3221	100	3221	100	3221	100	3221	100	3221	100
sigi_hmm_12_101	1089944	1091188	1245	0	0	0	0	1245	100	1245	100	1245	100	1245	100	1245	100	1245	100
sigi_hmm_12_102	1084585	1085731	1147	0	0	0	0	1147	100	0	0	0	0	731	63.7	0	0	1147	100
sigi_hmm_12_103	1015398	1021524	6127	0	0	0	0	6127	100	0	0	0	0	0	0	0	0	6127	100
sigi_hmm_12_104	921864	926795	4932	0	0	0	0	4932	100	0	0	0	0	0	0	0	0	4932	100
sigi_hmm_12_105	901894	903663	1770	0	0	0	0	1770	100	0	0	0	0	0	0	0	0	1770	100
sigi_hmm_12_106	809879	810592	714	0	0	0	0	714	100	0	0	0	0	0	0	0	0	0	0
sigi_hmm_12_107	790155	790967	813	0	0	0	0	813	100	0	0	0	0	0	0	0	0	813	100
sigi_hmm_12_108	762001	764111	2111	0	0	0	0	2111	100	0	0	0	0	0	0	0	0	2111	100
sigi_hmm_12_109	731067	731294	228	0	0	0	0	228	100	0	0	0	0	0	0	0	0	0	0
sigi_hmm_12_110	640135	641498	1364	0	0	0	0	1364	100	0	0	0	0	0	0	0	0	1364	100
sigi_hmm_12_111	636853	638701	1849	0	0	0	0	1849	100	0	0	0	0	0	0	0	0	1849	100
sigi_hmm_12_112	432760	435473	2714	0	0	0	0	2714	100	0	0	0	0	0	0	0	0	0	0
sigi_hmm_12_113	377266	377934	669	0	0	0	0	669	100	0	0	0	0	0	0	0	0	669	100
sigi_hmm_12_114	373978	374250	273	0	0	0	0	273	100	0	0	0	0	0	0	0	0	273	100
sigi_hmm_12_115	364931	367368	2438	0	0	0	0	2438	100	0	0	0	0	0	0	0	0	0	0
sigi_hmm_12_116	348835	353186	4352	0	0	0	0	4352	100	0	0	0	0	0	0	0	0	4352	100
sigi_hmm_12_117	334803	336364	1562	0	0	0	0	1562	100	0	0	0	0	0	0	0	0	500	32
sigi_hmm_12_118	332878	333153	276	0	0	0	0	276	100	0	0	0	0	0	0	0	0	0	0
sigi_hmm_12_119	320065	321541	1477	0	0	0	0	1477	100	0	0	0	0	0	0	0	0	1477	100
sigi_hmm_12_120	296108	299345	3238	0	0	0	0	3238	100	0	0	0	0	0	0	0	0	0	0
sigi_hmm_12_121	285247	289524	4278	0	0	0	0	4278	100	0	0	1845	43.1	0	0	1845	43.1	4240	99.1
sigi_hmm_12_122	250465	256647	6183	0	0	0	0	6183	100	0	0	1459	23.6	0	0	1459	23.6	3206	51.9
sigi_hmm_12_123	162339	163564	1226	0	0	0	0	1226	100	0	0	0	0	0	0	0	0	1226	100
sigi_hmm_12_124	92182	92268	87	0	0	87	100	87	100	0	0	0	0	0	0	0	0	0	0
sigi_hmm_12_125	22741	27197	4457	0	0	0	0	4457	100	0	0	0	0	0	0	0	0	4457	100
sigi_hmm_12_126	17028	17855	828	0	0	0	0	828	100	0	0	0	0	0	0	0	0	0	0
Total			307260	7914	2.6	1166	0.4	307260	100	85353	27.8	93810	30.5	58334	19	99959	32.5	257646	83.9
NC_008819.1, Prochlorococcus marinus str. NATL1A (1864731 bp)
sigi_hmm_13_1	1623054	1625637	2584	0	0	0	0	2584	100	0	0	0	0	0	0	2584	100	2584	100
sigi_hmm_13_2	851488	852651	1164	0	0	0	0	1164	100	0	0	0	0	0	0	0	0	0	0
sigi_hmm_13_3	818586	820941	2356	2356	100	0	0	2356	100	0	0	0	0	1415	60.1	2356	100	2356	100
sigi_hmm_13_4	790788	804476	13689	2733	20	0	0	13689	100	13689	100	0	0	13689	100	13689	100	13689	100
sigi_hmm_13_5	95777	97602	1826	0	0	0	0	1826	100	224	12.3	0	0	0	0	0	0	0	0
Total			21619	5089	23.5	0	0	21619	100	13913	64.4	0	0	15104	69.9	18629	86.2	18629	86.2
NC_004631.1, Salmonella enterica subsp. enterica serovar Typhi Ty2 (4791961 bp)
sigi_hmm_14_1	4745606	4746331	726	0	0	0	0	726	100	0	0	0	0	0	0	0	0	726	100
sigi_hmm_14_2	4723239	4726311	3073	0	0	0	0	3073	100	0	0	0	0	0	0	0	0	3073	100
sigi_hmm_14_3	4715630	4716004	375	0	0	0	0	375	100	0	0	0	0	0	0	0	0	0	0
sigi_hmm_14_4	4703661	4706286	2626	0	0	0	0	2626	100	0	0	0	0	0	0	0	0	0	0
sigi_hmm_14_5	4700577	4701612	1036	0	0	0	0	1036	100	0	0	0	0	0	0	0	0	1036	100
sigi_hmm_14_6	4695660	4698959	3300	3300	100	0	0	3300	100	0	0	0	0	0	0	3300	100	3300	100
sigi_hmm_14_7	4674542	4688115	13574	8558	63	0	0	13574	100	12115	89.3	0	0	10459	77.1	13574	100	11082	81.6
sigi_hmm_14_8	4666742	4671354	4613	0	0	0	0	4613	100	0	0	0	0	4613	100	3282	71.1	3412	74
sigi_hmm_14_9	4653133	4653856	724	0	0	0	0	724	100	0	0	0	0	0	0	0	0	539	74.4
sigi_hmm_14_10	4522006	4524245	2240	0	0	0	0	2240	100	0	0	2240	100	0	0	2240	100	2240	100
sigi_hmm_14_11	4513988	4521061	7074	5443	76.9	0	0	7074	100	0	0	7074	100	6013	85	7074	100	7074	100
sigi_hmm_14_12	4496159	4511426	15268	15268	100	0	0	15268	100	0	0	7046	46.1	15268	100	7046	46.1	15268	100
sigi_hmm_14_13	4489195	4489827	633	0	0	0	0	633	100	0	0	633	100	0	0	633	100	633	100
sigi_hmm_14_14	4485815	4487256	1442	0	0	0	0	1442	100	0	0	1442	100	0	0	1442	100	1442	100
sigi_hmm_14_15	4478556	4482719	4164	0	0	0	0	4164	100	0	0	4164	100	0	0	4164	100	4164	100
sigi_hmm_14_16	4465393	4466720	1328	0	0	0	0	1328	100	0	0	0	0	0	0	0	0	1328	100
sigi_hmm_14_17	4459897	4463106	3210	0	0	0	0	3210	100	0	0	3210	100	0	0	3210	100	3210	100
sigi_hmm_14_18	4455671	4458247	2577	2577	100	0	0	2577	100	0	0	2577	100	0	0	2577	100	2577	100
sigi_hmm_14_19	4444245	4450643	6399	6383	99.7	0	0	6399	100	0	0	6399	100	0	0	6399	100	6399	100
sigi_hmm_14_20	4419989	4438499	18511	17833	96.3	0	0	18511	100	0	0	18511	100	0	0	18511	100	18511	100
sigi_hmm_14_21	4406570	4407337	768	768	100	0	0	768	100	0	0	768	100	0	0	768	100	768	100
sigi_hmm_14_22	4396690	4403267	6578	6578	100	0	0	6578	100	0	0	6578	100	0	0	6578	100	6578	100
sigi_hmm_14_23	4392705	4395336	2632	1118	42.5	0	0	2632	100	0	0	2632	100	0	0	2632	100	2632	100
sigi_hmm_14_24	4389499	4391976	2478	0	0	0	0	2478	100	0	0	2478	100	0	0	2478	100	2478	100
sigi_hmm_14_25	4378361	4378627	267	0	0	0	0	267	100	0	0	0	0	0	0	0	0	0	0
sigi_hmm_14_26	4328967	4331593	2627	0	0	0	0	2627	100	0	0	0	0	0	0	2627	100	2627	100
sigi_hmm_14_27	4307643	4312231	4589	0	0	0	0	4589	100	4589	100	0	0	0	0	3960	86.3	4589	100
sigi_hmm_14_28	4216033	4216776	744	0	0	0	0	744	100	0	0	744	100	0	0	744	100	744	100
sigi_hmm_14_29	4111962	4113953	1992	0	0	0	0	1992	100	0	0	0	0	0	0	0	0	1992	100
sigi_hmm_14_30	4067850	4073097	5248	0	0	0	0	5248	100	0	0	0	0	0	0	0	0	5248	100
sigi_hmm_14_31	3994781	3996186	1406	0	0	0	0	1406	100	0	0	0	0	0	0	0	0	1406	100
sigi_hmm_14_32	3952417	3953100	684	0	0	0	0	684	100	0	0	0	0	0	0	0	0	684	100
sigi_hmm_14_33	3915934	3926345	10412	0	0	0	0	10412	100	10412	100	0	0	0	0	8457	81.2	10412	100
sigi_hmm_14_34	3879695	3885631	5937	0	0	0	0	5937	100	0	0	0	0	0	0	0	0	5937	100
sigi_hmm_14_35	3849104	3855149	6046	0	0	0	0	6046	100	0	0	0	0	0	0	6046	100	5684	94
sigi_hmm_14_36	3815625	3820300	4676	0	0	0	0	4676	100	4676	100	0	0	0	0	4676	100	4650	99.4
sigi_hmm_14_37	3766760	3771093	4334	0	0	0	0	4334	100	0	0	0	0	0	0	0	0	0	0
sigi_hmm_14_38	3690588	3691342	755	0	0	0	0	755	100	0	0	0	0	0	0	0	0	0	0
sigi_hmm_14_39	3640918	3642940	2023	0	0	0	0	2023	100	0	0	0	0	0	0	0	0	0	0
sigi_hmm_14_40	3576842	3578174	1333	0	0	287	21.5	1333	100	0	0	0	0	0	0	0	0	1333	100
sigi_hmm_14_41	3508744	3512551	3808	0	0	0	0	3808	100	0	0	3808	100	0	0	3808	100	3808	100
sigi_hmm_14_42	3504209	3504797	589	0	0	0	0	589	100	0	0	0	0	0	0	0	0	589	100
sigi_hmm_14_43	3500404	3503492	3089	0	0	0	0	3089	100	0	0	0	0	0	0	0	0	3089	100
sigi_hmm_14_44	3492921	3493621	701	0	0	0	0	701	100	0	0	0	0	0	0	0	0	0	0
sigi_hmm_14_45	3456154	3457609	1456	0	0	0	0	1456	100	0	0	0	0	0	0	0	0	1456	100
sigi_hmm_14_46	3445123	3445977	855	0	0	0	0	855	100	0	0	0	0	0	0	0	0	0	0
sigi_hmm_14_47	3402386	3402607	222	0	0	0	0	222	100	0	0	0	0	0	0	0	0	222	100
sigi_hmm_14_48	3357836	3361183	3348	0	0	0	0	3348	100	0	0	0	0	0	0	0	0	3215	96
sigi_hmm_14_49	3266123	3268491	2369	0	0	0	0	2369	100	0	0	0	0	0	0	0	0	2369	100
sigi_hmm_14_50	3257638	3257865	228	0	0	0	0	228	100	0	0	0	0	0	0	0	0	0	0
sigi_hmm_14_51	3174928	3177225	2298	0	0	0	0	2298	100	0	0	0	0	0	0	0	0	2298	100
sigi_hmm_14_52	3134490	3135209	720	0	0	0	0	720	100	0	0	0	0	0	0	0	0	720	100
sigi_hmm_14_53	3119651	3126747	7097	0	0	0	0	7097	100	7097	100	0	0	0	0	6465	91.1	7097	100
sigi_hmm_14_54	3058805	3059644	840	0	0	0	0	840	100	0	0	0	0	0	0	0	0	0	0
sigi_hmm_14_55	3041823	3045148	3326	0	0	0	0	3326	100	0	0	3326	100	0	0	3326	100	3326	100
sigi_hmm_14_56	3035273	3041183	5911	0	0	0	0	5911	100	0	0	5911	100	0	0	5911	100	5911	100
sigi_hmm_14_57	3028850	3033853	5004	0	0	0	0	5004	100	0	0	5004	100	0	0	5004	100	5004	100
sigi_hmm_14_58	2940026	2944229	4204	0	0	0	0	4204	100	0	0	0	0	0	0	0	0	4204	100
sigi_hmm_14_59	2918791	2922825	4035	0	0	0	0	4035	100	0	0	0	0	0	0	0	0	4006	99.3
sigi_hmm_14_60	2912546	2912839	294	0	0	0	0	294	100	0	0	0	0	0	0	0	0	294	100
sigi_hmm_14_61	2875826	2886443	10618	0	0	0	0	10618	100	0	0	0	0	0	0	0	0	10618	100
sigi_hmm_14_62	2871242	2874556	3315	0	0	0	0	3315	100	0	0	0	0	0	0	0	0	3315	100
sigi_hmm_14_63	2848522	2862527	14006	0	0	0	0	14006	100	0	0	0	0	0	0	0	0	14006	100
sigi_hmm_14_64	2765031	2769411	4381	0	0	0	0	4381	100	0	0	0	0	0	0	0	0	4381	100
sigi_hmm_14_65	2745590	2746985	1396	1396	100	0	0	1396	100	0	0	1396	100	0	0	1396	100	1396	100
sigi_hmm_14_66	2735202	2736233	1032	0	0	0	0	1032	100	0	0	0	0	0	0	0	0	1032	100
sigi_hmm_14_67	2665037	2665835	799	0	0	0	0	799	100	0	0	0	0	0	0	0	0	0	0
sigi_hmm_14_68	2652840	2661062	8223	0	0	0	0	8223	100	0	0	0	0	0	0	2040	24.8	6677	81.2
sigi_hmm_14_69	2644743	2645732	990	0	0	0	0	990	100	0	0	0	0	0	0	990	100	990	100
sigi_hmm_14_70	2637504	2642037	4534	0	0	0	0	4534	100	0	0	0	0	2497	55.1	4534	100	4534	100
sigi_hmm_14_71	2628013	2634948	6936	0	0	0	0	6936	100	0	0	0	0	6936	100	6936	100	6936	100
sigi_hmm_14_72	2620356	2625194	4839	0	0	0	0	4839	100	0	0	0	0	4839	100	4839	100	4839	100
sigi_hmm_14_73	2602317	2602715	399	0	0	0	0	399	100	0	0	0	0	0	0	0	0	0	0
sigi_hmm_14_74	2587736	2597670	9935	0	0	0	0	9935	100	0	0	0	0	0	0	0	0	8819	88.8
sigi_hmm_14_75	2521409	2521735	327	0	0	0	0	327	100	0	0	0	0	0	0	0	0	0	0
sigi_hmm_14_76	2496853	2498637	1785	0	0	0	0	1785	100	0	0	0	0	0	0	0	0	1785	100
sigi_hmm_14_77	2430286	2431122	837	0	0	0	0	837	100	0	0	0	0	0	0	0	0	0	0
sigi_hmm_14_78	2370775	2378887	8113	0	0	0	0	8113	100	0	0	0	0	0	0	0	0	8113	100
sigi_hmm_14_79	2328038	2328940	903	0	0	0	0	903	100	0	0	0	0	0	0	0	0	903	100
sigi_hmm_14_80	2212418	2221846	9429	0	0	0	0	9429	100	9429	100	0	0	0	0	9426	100	9429	100
sigi_hmm_14_81	2208726	2208971	246	0	0	246	100	246	100	0	0	0	0	0	0	0	0	246	100
sigi_hmm_14_82	2149545	2149718	174	0	0	0	0	174	100	0	0	0	0	0	0	0	0	174	100
sigi_hmm_14_83	2141563	2142270	708	0	0	0	0	708	100	0	0	0	0	0	0	0	0	0	0
sigi_hmm_14_84	2072138	2072347	210	0	0	0	0	210	100	0	0	0	0	0	0	0	0	210	100
sigi_hmm_14_85	2043143	2044192	1050	0	0	0	0	1050	100	0	0	0	0	0	0	0	0	0	0
sigi_hmm_14_86	1973808	1975241	1434	0	0	0	0	1434	100	0	0	0	0	0	0	0	0	1434	100
sigi_hmm_14_87	1963917	1970993	7077	0	0	0	0	7077	100	0	0	6540	92.4	0	0	6540	92.4	7077	100
sigi_hmm_14_88	1954610	1961143	6534	0	0	0	0	6534	100	0	0	2156	33	0	0	2156	33	6534	100
sigi_hmm_14_89	1952716	1953999	1284	0	0	0	0	1284	100	0	0	0	0	0	0	0	0	1284	100
sigi_hmm_14_90	1935601	1938623	3023	0	0	0	0	3023	100	0	0	0	0	0	0	3023	100	2402	79.5
sigi_hmm_14_91	1928058	1932996	4939	0	0	0	0	4939	100	0	0	0	0	0	0	4348	88	4939	100
sigi_hmm_14_92	1889828	1895476	5649	0	0	0	0	5649	100	0	0	5535	98	0	0	5535	98	5649	100
sigi_hmm_14_93	1846687	1853310	6624	0	0	0	0	6624	100	0	0	0	0	0	0	0	0	6624	100
sigi_hmm_14_94	1839319	1842023	2705	0	0	0	0	2705	100	0	0	0	0	0	0	0	0	2705	100
sigi_hmm_14_95	1760844	1761854	1011	0	0	0	0	1011	100	0	0	0	0	0	0	0	0	1011	100
sigi_hmm_14_96	1665621	1667003	1383	0	0	0	0	1383	100	0	0	0	0	0	0	0	0	1383	100
sigi_hmm_14_97	1657714	1661239	3526	0	0	0	0	3526	100	0	0	0	0	0	0	0	0	2877	81.6
sigi_hmm_14_98	1633929	1637878	3950	0	0	0	0	3950	100	0	0	0	0	0	0	3950	100	3664	92.8
sigi_hmm_14_99	1629918	1631851	1934	0	0	0	0	1934	100	0	0	0	0	0	0	1934	100	1934	100
sigi_hmm_14_100	1613303	1617289	3987	0	0	0	0	3987	100	0	0	0	0	0	0	0	0	3987	100
sigi_hmm_14_101	1590117	1597040	6924	0	0	0	0	6924	100	0	0	0	0	0	0	0	0	6493	93.8
sigi_hmm_14_102	1566478	1568618	2141	0	0	0	0	2141	100	0	0	0	0	0	0	0	0	2141	100
sigi_hmm_14_103	1545133	1545765	633	0	0	0	0	633	100	0	0	0	0	0	0	0	0	0	0
sigi_hmm_14_104	1524095	1526870	2776	0	0	0	0	2776	100	0	0	0	0	0	0	0	0	2776	100
sigi_hmm_14_105	1506693	1514542	7850	0	0	0	0	7850	100	0	0	0	0	0	0	0	0	7850	100
sigi_hmm_14_106	1438488	1440963	2476	2476	100	0	0	2476	100	0	0	2476	100	0	0	2476	100	2476	100
sigi_hmm_14_107	1433413	1433943	531	531	100	0	0	531	100	0	0	531	100	0	0	531	100	531	100
sigi_hmm_14_108	1408218	1410466	2249	0	0	0	0	2249	100	0	0	2246	99.9	0	0	2246	99.9	2249	100
sigi_hmm_14_109	1404876	1405235	360	0	0	0	0	360	100	0	0	0	0	0	0	0	0	0	0
sigi_hmm_14_110	1373854	1374725	872	0	0	0	0	872	100	0	0	0	0	0	0	0	0	0	0
sigi_hmm_14_111	1330634	1355895	25262	0	0	0	0	25262	100	0	0	0	0	24367	96.5	14047	55.6	25262	100
sigi_hmm_14_112	1275560	1279753	4194	0	0	0	0	4194	100	0	0	0	0	0	0	0	0	4194	100
sigi_hmm_14_113	1218943	1220558	1616	0	0	0	0	1616	100	0	0	0	0	0	0	0	0	1616	100
sigi_hmm_14_114	1214696	1217571	2876	0	0	0	0	2876	100	0	0	0	0	0	0	0	0	2876	100
sigi_hmm_14_115	1201911	1205586	3676	0	0	0	0	3676	100	2090	56.9	1476	40.2	3676	100	1476	40.2	3676	100
sigi_hmm_14_116	1189317	1200861	11545	0	0	0	0	11545	100	11545	100	11545	100	10861	94.1	11545	100	11545	100
sigi_hmm_14_117	1175197	1176462	1266	0	0	0	0	1266	100	0	0	0	0	0	0	0	0	1266	100
sigi_hmm_14_118	1097908	1107971	10064	0	0	0	0	10064	100	0	0	0	0	0	0	6619	65.8	10064	100
sigi_hmm_14_119	1069123	1069797	675	0	0	0	0	675	100	0	0	0	0	0	0	0	0	0	0
sigi_hmm_14_120	1027143	1027473	331	0	0	0	0	331	100	0	0	0	0	0	0	0	0	331	100
sigi_hmm_14_121	994584	995443	860	0	0	0	0	860	100	0	0	0	0	0	0	0	0	0	0
sigi_hmm_14_122	956794	979501	22708	21777	95.9	0	0	22708	100	22708	100	0	0	22708	100	22708	100	22708	100
sigi_hmm_14_123	953456	954389	934	0	0	0	0	934	100	934	100	0	0	934	100	159	17	934	100
sigi_hmm_14_124	872595	886216	13622	0	0	0	0	13622	100	13622	100	0	0	13622	100	9257	68	13622	100
sigi_hmm_14_125	867359	871801	4443	0	0	0	0	4443	100	3801	85.6	0	0	4443	100	3358	75.6	4443	100
sigi_hmm_14_126	808586	815542	6957	0	0	0	0	6957	100	6957	100	0	0	0	0	6954	100	6957	100
sigi_hmm_14_127	804424	805778	1355	0	0	0	0	1355	100	1355	100	0	0	0	0	0	0	1355	100
sigi_hmm_14_128	790168	796098	5931	0	0	0	0	5931	100	0	0	0	0	0	0	0	0	5931	100
sigi_hmm_14_129	727738	729386	1649	0	0	0	0	1649	100	0	0	0	0	0	0	0	0	1522	92.3
sigi_hmm_14_130	710881	711501	621	0	0	0	0	621	100	0	0	0	0	0	0	0	0	0	0
sigi_hmm_14_131	702092	702747	656	0	0	0	0	656	100	0	0	0	0	0	0	656	100	656	100
sigi_hmm_14_132	694100	698775	4676	0	0	0	0	4676	100	4676	100	0	0	0	0	4676	100	4676	100
sigi_hmm_14_133	666007	670294	4288	0	0	0	0	4288	100	0	0	0	0	0	0	0	0	4288	100
sigi_hmm_14_134	651081	652490	1410	0	0	0	0	1410	100	0	0	0	0	0	0	0	0	1410	100
sigi_hmm_14_135	561169	561825	657	0	0	0	0	657	100	0	0	0	0	0	0	0	0	0	0
sigi_hmm_14_136	540201	542752	2552	0	0	0	0	2552	100	0	0	0	0	0	0	0	0	2552	100
sigi_hmm_14_137	530773	531015	243	0	0	0	0	243	100	0	0	0	0	0	0	0	0	243	100
sigi_hmm_14_138	510825	511709	885	0	0	0	0	885	100	0	0	0	0	0	0	0	0	885	100
sigi_hmm_14_139	417266	420239	2974	0	0	0	0	2974	100	0	0	0	0	0	0	0	0	2974	100
sigi_hmm_14_140	211467	212677	1211	0	0	0	0	1211	100	0	0	0	0	0	0	0	0	1211	100
sigi_hmm_14_141	115562	116002	441	0	0	0	0	441	100	0	0	0	0	0	0	0	0	0	0
sigi_hmm_14_142	64859	66889	2031	0	0	0	0	2031	100	0	0	0	0	0	0	0	0	2031	100
sigi_hmm_14_143	32162	34816	2655	0	0	0	0	2655	100	0	0	0	0	0	0	0	0	2655	100
sigi_hmm_14_144	15020	17492	2473	0	0	0	0	2473	100	0	0	0	0	0	0	0	0	2473	100
Total			533610	94006	17.6	533	0.1	533610	100	116006	21.7	118446	22.2	131236	24.6	281287	52.7	502163	94.1
NC_002655.2, Escherichia coli O157:H7 EDL933 (5528445 bp)
sigi_hmm_15_1	5491831	5492556	726	0	0	0	0	726	100	0	0	0	0	0	0	0	0	0	0	0	0
sigi_hmm_15_2	5479229	5479771	543	0	0	0	0	543	100	0	0	0	0	0	0	0	0	0	0	0	0
sigi_hmm_15_3	5473846	5475497	1652	0	0	0	0	1652	100	0	0	0	0	0	0	0	0	0	0	0	0
sigi_hmm_15_4	5467846	5469600	1755	0	0	0	0	1755	100	0	0	0	0	0	0	0	0	1755	100	0	0
sigi_hmm_15_5	5454269	5456464	2196	0	0	0	0	2196	100	0	0	0	0	0	0	0	0	2196	100	0	0
sigi_hmm_15_6	5440316	5442211	1896	0	0	0	0	1896	100	0	0	0	0	0	0	0	0	0	0	0	0
sigi_hmm_15_7	5428514	5429923	1410	0	0	0	0	1410	100	0	0	0	0	0	0	0	0	0	0	0	0
sigi_hmm_15_8	5420489	5427544	7056	0	0	0	0	7056	100	0	0	0	0	0	0	0	0	7056	100	0	0
sigi_hmm_15_9	5389648	5397246	7599	0	0	0	0	7599	100	0	0	0	0	0	0	0	0	7420	97.6	0	0
sigi_hmm_15_10	5380722	5388577	7856	0	0	0	0	7856	100	0	0	0	0	0	0	0	0	7856	100	0	0
sigi_hmm_15_11	5364435	5366327	1893	0	0	0	0	1893	100	0	0	0	0	0	0	0	0	1893	100	0	0
sigi_hmm_15_12	5358036	5362750	4715	0	0	0	0	4715	100	0	0	0	0	0	0	0	0	4715	100	0	0
sigi_hmm_15_13	5352819	5353007	189	0	0	0	0	189	100	0	0	0	0	0	0	0	0	0	0	0	0
sigi_hmm_15_14	5323156	5324094	939	0	0	0	0	939	100	0	0	0	0	0	0	0	0	0	0	0	0
sigi_hmm_15_15	5310340	5312173	1834	0	0	0	0	1834	100	0	0	0	0	0	0	0	0	0	0	0	0
sigi_hmm_15_16	5244832	5246370	1539	0	0	0	0	1539	100	0	0	0	0	0	0	0	0	1539	100	0	0
sigi_hmm_15_17	5237019	5237516	498	0	0	0	0	498	100	0	0	0	0	0	0	0	0	0	0	0	0
sigi_hmm_15_18	5199943	5209997	10055	0	0	0	0	10055	100	0	0	0	0	0	0	0	0	9862	98.1	0	0
sigi_hmm_15_19	5164913	5166205	1293	0	0	0	0	1293	100	0	0	0	0	0	0	0	0	0	0	0	0
sigi_hmm_15_20	5143490	5144446	957	0	0	0	0	957	100	0	0	0	0	0	0	0	0	0	0	0	0
sigi_hmm_15_21	5133871	5135451	1581	0	0	0	0	1581	100	0	0	0	0	0	0	0	0	0	0	0	0
sigi_hmm_15_22	5097446	5099632	2187	0	0	0	0	2187	100	0	0	0	0	0	0	0	0	0	0	0	0
sigi_hmm_15_23	5001829	5002614	786	0	0	0	0	786	100	0	0	0	0	0	0	0	0	325	41.3	0	0
sigi_hmm_15_24	4987618	4989053	1436	0	0	0	0	1436	100	0	0	0	0	0	0	0	0	0	0	0	0
sigi_hmm_15_25	4944085	4947369	3285	0	0	0	0	3285	100	0	0	0	0	0	0	0	0	3285	100	0	0
sigi_hmm_15_26	4867416	4868318	903	0	0	0	0	903	100	0	0	0	0	0	0	0	0	903	100	0	0
sigi_hmm_15_27	4865722	4867058	1337	0	0	0	0	1337	100	0	0	0	0	0	0	0	0	1337	100	0	0
sigi_hmm_15_28	4822402	4822893	492	0	0	0	0	492	100	0	0	0	0	0	0	0	0	0	0	0	0
sigi_hmm_15_29	4772174	4773966	1793	0	0	0	0	1793	100	0	0	0	0	0	0	87	4.9	1793	100	0	0
sigi_hmm_15_30	4767426	4768508	1083	0	0	0	0	1083	100	0	0	0	0	0	0	0	0	1083	100	0	0
sigi_hmm_15_31	4755267	4762016	6750	0	0	0	0	6750	100	6750	100	0	0	0	0	0	0	6750	100	0	0
sigi_hmm_15_32	4743556	4746199	2644	0	0	0	0	2644	100	0	0	0	0	0	0	0	0	2644	100	0	0
sigi_hmm_15_33	4707003	4710009	3007	0	0	0	0	3007	100	0	0	0	0	0	0	0	0	3007	100	0	0
sigi_hmm_15_34	4697290	4697950	661	0	0	0	0	661	100	0	0	0	0	661	100	0	0	0	0	0	0
sigi_hmm_15_35	4658240	4692545	34306	17623	51.4	0	0	34306	100	22545	65.7	0	0	34306	100	28738	83.8	34306	100	34306	100
sigi_hmm_15_36	4611795	4617957	6163	0	0	0	0	6163	100	0	0	0	0	0	0	0	0	6163	100	0	0
sigi_hmm_15_37	4608641	4609513	873	0	0	0	0	873	100	0	0	0	0	0	0	0	0	873	100	0	0
sigi_hmm_15_38	4587135	4588047	913	0	0	0	0	913	100	0	0	0	0	0	0	0	0	913	100	0	0
sigi_hmm_15_39	4576267	4578568	2302	0	0	0	0	2302	100	0	0	0	0	0	0	0	0	2302	100	0	0
sigi_hmm_15_40	4540323	4541159	837	0	0	0	0	837	100	0	0	0	0	0	0	0	0	0	0	0	0
sigi_hmm_15_41	4535252	4535464	213	0	0	0	0	213	100	0	0	0	0	0	0	0	0	0	0	0	0
sigi_hmm_15_42	4474348	4475172	825	0	0	0	0	825	100	0	0	0	0	0	0	0	0	0	0	0	0
sigi_hmm_15_43	4452315	4453946	1632	0	0	0	0	1632	100	0	0	0	0	0	0	0	0	1632	100	0	0
sigi_hmm_15_44	4432667	4437598	4932	0	0	0	0	4932	100	0	0	0	0	0	0	0	0	4932	100	0	0
sigi_hmm_15_45	4427030	4427305	276	0	0	0	0	276	100	0	0	0	0	0	0	0	0	0	0	0	0
sigi_hmm_15_46	4374906	4375793	888	0	0	0	0	888	100	0	0	0	0	0	0	0	0	0	0	0	0
sigi_hmm_15_47	4367627	4369590	1964	0	0	0	0	1964	100	0	0	0	0	0	0	0	0	1964	100	0	0
sigi_hmm_15_48	4335117	4335941	825	0	0	0	0	825	100	0	0	0	0	0	0	0	0	0	0	0	0
sigi_hmm_15_49	4255883	4257090	1208	0	0	0	0	1208	100	0	0	1208	100	0	0	1208	100	1208	100	0	0
sigi_hmm_15_50	4234670	4235794	1125	0	0	0	0	1125	100	0	0	0	0	0	0	0	0	0	0	0	0
sigi_hmm_15_51	4214798	4215642	845	0	0	0	0	845	100	0	0	0	0	0	0	0	0	0	0	0	0
sigi_hmm_15_52	4129702	4131345	1644	0	0	0	0	1644	100	0	0	0	0	0	0	0	0	0	0	0	0
sigi_hmm_15_53	4099926	4100450	525	0	0	0	0	525	100	0	0	0	0	0	0	0	0	488	93	0	0
sigi_hmm_15_54	4096182	4097541	1360	0	0	0	0	1360	100	0	0	0	0	0	0	0	0	1360	100	0	0
sigi_hmm_15_55	4083453	4084252	800	0	0	0	0	800	100	0	0	0	0	0	0	0	0	0	0	0	0
sigi_hmm_15_56	4072972	4076710	3739	0	0	0	0	3739	100	0	0	0	0	0	0	0	0	3530	94.4	0	0
sigi_hmm_15_57	3998583	3999666	1084	0	0	0	0	1084	100	0	0	0	0	0	0	0	0	0	0	0	0
sigi_hmm_15_58	3933941	3936648	2708	0	0	0	0	2708	100	2708	100	2708	100	0	0	2708	100	2708	100	0	0
sigi_hmm_15_59	3928356	3932639	4284	0	0	0	0	4284	100	4284	100	4284	100	0	0	4284	100	4284	100	0	0
sigi_hmm_15_60	3924862	3927303	2442	0	0	0	0	2442	100	1303	53.4	2442	100	0	0	2442	100	0	0	0	0
sigi_hmm_15_61	3919545	3922819	3275	0	0	0	0	3275	100	0	0	348	10.6	0	0	348	10.6	0	0	0	0
sigi_hmm_15_62	3894714	3895444	731	0	0	731	100	731	100	0	0	0	0	0	0	0	0	0	0	0	0
sigi_hmm_15_63	3777176	3804427	27252	0	0	0	0	27252	100	27252	100	0	0	27252	100	23987	88	27252	100	0	0
sigi_hmm_15_64	3691310	3696280	4971	0	0	0	0	4971	100	0	0	0	0	0	0	0	0	4971	100	0	0
sigi_hmm_15_65	3674579	3674731	153	0	0	0	0	153	100	0	0	0	0	0	0	0	0	0	0	0	0
sigi_hmm_15_66	3572539	3578125	5587	0	0	0	0	5587	100	0	0	1947	34.8	5587	100	1947	34.8	5587	100	0	0
sigi_hmm_15_67	3559338	3567187	7850	0	0	0	0	7850	100	7850	100	7850	100	7850	100	7850	100	7850	100	0	0
sigi_hmm_15_68	3553836	3558610	4775	0	0	0	0	4775	100	4610	96.5	2352	49.3	4775	100	2352	49.3	4775	100	4775	100
sigi_hmm_15_69	3546530	3550001	3472	0	0	0	0	3472	100	0	0	3472	100	3472	100	3472	100	3472	100	0	0
sigi_hmm_15_70	3531289	3532361	1073	0	0	0	0	1073	100	0	0	0	0	0	0	0	0	0	0	0	0
sigi_hmm_15_71	3430982	3431560	579	0	0	0	0	579	100	0	0	0	0	0	0	0	0	0	0	0	0
sigi_hmm_15_72	3291859	3293384	1526	0	0	0	0	1526	100	0	0	0	0	0	0	0	0	1526	100	0	0
sigi_hmm_15_73	3287334	3288278	945	0	0	0	0	945	100	0	0	0	0	0	0	0	0	945	100	0	0
sigi_hmm_15_74	3263064	3274167	11104	10717	96.5	0	0	11104	100	0	0	0	0	0	0	0	0	8531	76.8	0	0
sigi_hmm_15_75	3259381	3260412	1032	0	0	0	0	1032	100	0	0	0	0	0	0	0	0	1032	100	0	0
sigi_hmm_15_76	3245647	3247479	1833	0	0	0	0	1833	100	0	0	0	0	0	0	0	0	0	0	0	0
sigi_hmm_15_77	3183182	3186040	2859	0	0	0	0	2859	100	0	0	0	0	0	0	0	0	2859	100	0	0
sigi_hmm_15_78	3147940	3150352	2413	0	0	0	0	2413	100	0	0	0	0	0	0	0	0	2413	100	0	0
sigi_hmm_15_79	3009979	3015014	5036	4820	95.7	0	0	5036	100	0	0	0	0	0	0	189	3.8	545	10.8	5036	100
sigi_hmm_15_80	3003277	3007987	4711	4711	100	0	0	4711	100	0	0	0	0	0	0	4711	100	4711	100	4711	100
sigi_hmm_15_81	2995754	3001611	5858	2378	40.6	0	0	5858	100	0	0	0	0	0	0	288	4.9	5858	100	5858	100
sigi_hmm_15_82	2952943	2954068	1126	0	0	0	0	1126	100	0	0	0	0	0	0	0	0	0	0	0	0
sigi_hmm_15_83	2932740	2938758	6019	0	0	0	0	6019	100	0	0	0	0	0	0	0	0	6019	100	0	0
sigi_hmm_15_84	2930190	2931348	1159	0	0	0	0	1159	100	0	0	0	0	0	0	0	0	1159	100	0	0
sigi_hmm_15_85	2918042	2918809	768	0	0	0	0	768	100	0	0	0	0	0	0	0	0	0	0	0	0
sigi_hmm_15_86	2913012	2913389	378	0	0	0	0	378	100	0	0	0	0	0	0	0	0	0	0	0	0
sigi_hmm_15_87	2885150	2885768	619	0	0	0	0	619	100	0	0	0	0	0	0	0	0	0	0	0	0
sigi_hmm_15_88	2847048	2857488	10441	0	0	0	0	10441	100	10441	100	0	0	10441	100	9008	86.3	10441	100	0	0
sigi_hmm_15_89	2843745	2844410	666	0	0	0	0	666	100	410	61.6	0	0	666	100	0	0	666	100	0	0
sigi_hmm_15_90	2831921	2832324	404	0	0	0	0	404	100	0	0	0	0	0	0	0	0	0	0	0	0
sigi_hmm_15_91	2815709	2817868	2160	0	0	0	0	2160	100	0	0	2160	100	0	0	2160	100	2160	100	0	0
sigi_hmm_15_92	2802696	2807768	5073	0	0	0	0	5073	100	0	0	0	0	0	0	0	0	1375	27.1	0	0
sigi_hmm_15_93	2790411	2799167	8757	0	0	0	0	8757	100	0	0	0	0	0	0	0	0	8757	100	0	0
sigi_hmm_15_94	2787326	2789381	2056	0	0	0	0	2056	100	0	0	0	0	0	0	0	0	0	0	1023	49.8
sigi_hmm_15_95	2782567	2784310	1744	1744	100	0	0	1744	100	0	0	0	0	0	0	0	0	0	0	1744	100
sigi_hmm_15_96	2777748	2779287	1540	1540	100	0	0	1540	100	0	0	0	0	0	0	0	0	0	0	1540	100
sigi_hmm_15_97	2741128	2746317	5190	0	0	0	0	5190	100	0	0	5190	100	0	0	5190	100	5190	100	3095	59.6
sigi_hmm_15_98	2736547	2739123	2577	0	0	0	0	2577	100	0	0	0	0	0	0	0	0	2577	100	0	0
sigi_hmm_15_99	2708333	2712476	4144	0	0	0	0	4144	100	0	0	0	0	0	0	0	0	4144	100	0	0
sigi_hmm_15_100	2687188	2688870	1683	0	0	0	0	1683	100	0	0	0	0	0	0	0	0	0	0	1683	100
sigi_hmm_15_101	2679996	2681061	1066	0	0	0	0	1066	100	0	0	0	0	0	0	0	0	0	0	1066	100
sigi_hmm_15_102	2668339	2672829	4491	0	0	0	0	4491	100	0	0	0	0	0	0	0	0	4491	100	4491	100
sigi_hmm_15_103	2655622	2656544	923	0	0	0	0	923	100	0	0	0	0	0	0	0	0	0	0	0	0
sigi_hmm_15_104	2639113	2640113	1001	0	0	0	0	1001	100	0	0	0	0	0	0	0	0	0	0	0	0
sigi_hmm_15_105	2518546	2519430	885	0	0	0	0	885	100	0	0	0	0	0	0	0	0	0	0	0	0
sigi_hmm_15_106	2487292	2488047	756	0	0	0	0	756	100	0	0	0	0	0	0	0	0	0	0	0	0
sigi_hmm_15_107	2478008	2479906	1899	0	0	0	0	1899	100	0	0	0	0	0	0	0	0	1899	100	0	0
sigi_hmm_15_108	2366493	2367757	1265	0	0	0	0	1265	100	0	0	0	0	0	0	0	0	0	0	0	0
sigi_hmm_15_109	2329195	2330172	978	0	0	0	0	978	100	0	0	0	0	0	0	0	0	0	0	978	100
sigi_hmm_15_110	2323408	2326558	3151	0	0	0	0	3151	100	0	0	0	0	0	0	0	0	0	0	3151	100
sigi_hmm_15_111	2318786	2320443	1658	0	0	0	0	1658	100	0	0	0	0	0	0	0	0	0	0	1658	100
sigi_hmm_15_112	2270098	2286932	16835	0	0	0	0	16835	100	0	0	12639	75.1	0	0	12639	75.1	16835	100	3984	23.7
sigi_hmm_15_113	2186875	2188464	1590	0	0	0	0	1590	100	0	0	0	0	0	0	0	0	0	0	0	0
sigi_hmm_15_114	2184918	2185817	900	0	0	0	0	900	100	0	0	0	0	0	0	0	0	0	0	0	0
sigi_hmm_15_115	2163767	2165694	1928	0	0	0	0	1928	100	0	0	0	0	0	0	0	0	0	0	1928	100
sigi_hmm_15_116	2157197	2160207	3011	0	0	0	0	3011	100	0	0	0	0	0	0	0	0	0	0	3011	100
sigi_hmm_15_117	2146736	2154359	7624	0	0	0	0	7624	100	0	0	0	0	0	0	7093	93	5770	75.7	7624	100
sigi_hmm_15_118	2137613	2139519	1907	1907	100	0	0	1907	100	0	0	0	0	0	0	0	0	0	0	1907	100
sigi_hmm_15_119	2116354	2118354	2001	0	0	0	0	2001	100	0	0	0	0	0	0	2001	100	2001	100	2001	100
sigi_hmm_15_120	2104315	2105290	976	0	0	0	0	976	100	0	0	0	0	0	0	0	0	976	100	0	0
sigi_hmm_15_121	2093523	2097507	3985	0	0	0	0	3985	100	0	0	0	0	0	0	0	0	3985	100	0	0
sigi_hmm_15_122	2083851	2085539	1689	0	0	0	0	1689	100	0	0	0	0	0	0	0	0	0	0	0	0
sigi_hmm_15_123	2044997	2046461	1465	0	0	0	0	1465	100	0	0	0	0	0	0	0	0	1465	100	0	0
sigi_hmm_15_124	2035958	2038161	2204	0	0	0	0	2204	100	0	0	0	0	0	0	894	40.6	2091	94.9	0	0
sigi_hmm_15_125	2022291	2024871	2581	0	0	0	0	2581	100	0	0	0	0	0	0	0	0	2581	100	0	0
sigi_hmm_15_126	1983268	1987595	4328	0	0	0	0	4328	100	0	0	0	0	0	0	0	0	4328	100	0	0
sigi_hmm_15_127	1973409	1980407	6999	0	0	0	0	6999	100	0	0	0	0	0	0	0	0	6999	100	0	0
sigi_hmm_15_128	1947183	1948298	1116	0	0	0	0	1116	100	0	0	0	0	0	0	0	0	0	0	0	0
sigi_hmm_15_129	1938079	1941499	3421	0	0	0	0	3421	100	0	0	0	0	0	0	0	0	0	0	0	0
sigi_hmm_15_130	1927369	1930250	2882	0	0	0	0	2882	100	0	0	0	0	0	0	2882	100	2384	82.7	270	9.4
sigi_hmm_15_131	1891086	1892923	1838	0	0	0	0	1838	100	0	0	0	0	0	0	0	0	0	0	1838	100
sigi_hmm_15_132	1887144	1889271	2128	0	0	0	0	2128	100	0	0	0	0	0	0	0	0	0	0	2128	100
sigi_hmm_15_133	1880857	1883887	3031	0	0	0	0	3031	100	0	0	0	0	0	0	0	0	2828	93.3	3031	100
sigi_hmm_15_134	1872625	1879269	6645	1970	29.6	0	0	6645	100	0	0	966	14.5	0	0	966	14.5	3382	50.9	6645	100
sigi_hmm_15_135	1859890	1861885	1996	0	0	0	0	1996	100	0	0	0	0	0	0	0	0	0	0	1996	100
sigi_hmm_15_136	1853473	1858076	4604	0	0	0	0	4604	100	0	0	0	0	0	0	0	0	4233	91.9	4604	100
sigi_hmm_15_137	1830507	1831124	618	0	0	618	100	618	100	0	0	0	0	0	0	0	0	0	0	0	0
sigi_hmm_15_138	1825655	1828236	2582	0	0	0	0	2582	100	0	0	0	0	0	0	0	0	0	0	0	0
sigi_hmm_15_139	1759493	1760900	1408	0	0	0	0	1408	100	0	0	0	0	0	0	0	0	0	0	0	0
sigi_hmm_15_140	1751300	1754741	3442	0	0	0	0	3442	100	0	0	3442	100	0	0	3442	100	3380	98.2	1485	43.1
sigi_hmm_15_141	1747627	1749113	1487	0	0	0	0	1487	100	0	0	1487	100	0	0	1487	100	1487	100	1487	100
sigi_hmm_15_142	1741797	1746874	5078	0	0	0	0	5078	100	0	0	5078	100	0	0	5078	100	5078	100	5078	100
sigi_hmm_15_143	1711474	1713669	2196	1944	88.5	0	0	2196	100	0	0	0	0	0	0	0	0	0	0	2196	100
sigi_hmm_15_144	1702185	1707651	5467	0	0	0	0	5467	100	0	0	0	0	0	0	0	0	5467	100	5467	100
sigi_hmm_15_145	1679467	1682134	2668	0	0	0	0	2668	100	0	0	0	0	0	0	0	0	0	0	2668	100
sigi_hmm_15_146	1671089	1673485	2397	0	0	0	0	2397	100	2397	100	2397	100	0	0	2397	100	2397	100	0	0
sigi_hmm_15_147	1660546	1669479	8934	1574	17.6	0	0	8934	100	8934	100	8316	93.1	0	0	8316	93.1	8934	100	8934	100
sigi_hmm_15_148	1645161	1647956	2796	0	0	0	0	2796	100	0	0	0	0	0	0	1072	38.3	0	0	2796	100
sigi_hmm_15_149	1638293	1640968	2676	0	0	0	0	2676	100	0	0	0	0	0	0	2676	100	2676	100	2676	100
sigi_hmm_15_150	1634006	1636422	2417	0	0	0	0	2417	100	0	0	0	0	0	0	0	0	1231	50.9	2417	100
sigi_hmm_15_151	1626722	1630684	3963	0	0	0	0	3963	100	0	0	0	0	0	0	0	0	3963	100	3963	100
sigi_hmm_15_152	1549189	1550581	1393	0	0	0	0	1393	100	0	0	0	0	0	0	0	0	0	0	0	0
sigi_hmm_15_153	1545936	1548631	2696	0	0	0	0	2696	100	0	0	0	0	0	0	0	0	2696	100	0	0
sigi_hmm_15_154	1523798	1526349	2552	0	0	0	0	2552	100	0	0	2552	100	0	0	2552	100	2552	100	0	0
sigi_hmm_15_155	1518394	1521074	2681	0	0	0	0	2681	100	0	0	2681	100	0	0	2681	100	2681	100	0	0
sigi_hmm_15_156	1504367	1513834	9468	9468	100	0	0	9468	100	0	0	9468	100	0	0	9468	100	9468	100	0	0
sigi_hmm_15_157	1481486	1485378	3893	0	0	0	0	3893	100	0	0	3893	100	0	0	3893	100	3769	96.8	0	0
sigi_hmm_15_158	1468088	1473885	5798	0	0	0	0	5798	100	0	0	5798	100	0	0	5798	100	5798	100	0	0
sigi_hmm_15_159	1452729	1465374	12646	0	0	0	0	12646	100	0	0	9581	75.8	0	0	9581	75.8	12528	99.1	0	0
sigi_hmm_15_160	1439242	1439610	369	369	100	0	0	369	100	0	0	0	0	0	0	0	0	0	0	0	0
sigi_hmm_15_161	1431692	1433275	1584	0	0	0	0	1584	100	0	0	0	0	0	0	0	0	1584	100	0	0
sigi_hmm_15_162	1414562	1427711	13150	0	0	0	0	13150	100	0	0	0	0	0	0	0	0	13150	100	0	0
sigi_hmm_15_163	1407460	1408043	584	0	0	0	0	584	100	0	0	0	0	0	0	0	0	0	0	0	0
sigi_hmm_15_164	1388824	1391028	2205	2205	100	0	0	2205	100	0	0	0	0	0	0	0	0	0	0	2205	100
sigi_hmm_15_165	1374813	1378546	3734	3734	100	0	0	3734	100	0	0	0	0	0	0	2271	60.8	3183	85.2	3734	100
sigi_hmm_15_166	1368146	1371329	3184	3184	100	0	0	3184	100	0	0	0	0	0	0	3184	100	3184	100	3184	100
sigi_hmm_15_167	1346378	1353530	7153	7153	100	0	0	7153	100	0	0	0	0	0	0	0	0	2091	29.2	7153	100
sigi_hmm_15_168	1338496	1345322	6827	936	13.7	0	0	6827	100	0	0	0	0	0	0	5853	85.7	5543	81.2	6827	100
sigi_hmm_15_169	1330857	1337336	6480	0	0	0	0	6480	100	0	0	0	0	0	0	675	10.4	2297	35.4	6480	100
sigi_hmm_15_170	1327207	1328464	1258	0	0	0	0	1258	100	0	0	0	0	0	0	0	0	0	0	0	0
sigi_hmm_15_171	1293413	1295458	2046	0	0	0	0	2046	100	0	0	0	0	0	0	1267	61.9	2046	100	2046	100
sigi_hmm_15_172	1261770	1264068	2299	2266	98.6	0	0	2299	100	0	0	0	0	0	0	0	0	2200	95.7	2299	100
sigi_hmm_15_173	1254393	1258900	4508	0	0	0	0	4508	100	0	0	0	0	0	0	3629	80.5	3529	78.3	4508	100
sigi_hmm_15_174	1250521	1251540	1020	0	0	0	0	1020	100	0	0	0	0	0	0	0	0	0	0	0	0
sigi_hmm_15_175	1216554	1217886	1333	0	0	0	0	1333	100	0	0	0	0	0	0	0	0	0	0	0	0
sigi_hmm_15_176	1142139	1142676	538	0	0	0	0	538	100	0	0	538	100	0	0	538	100	538	100	0	0
sigi_hmm_15_177	1128192	1130743	2552	0	0	0	0	2552	100	0	0	2552	100	0	0	2552	100	2552	100	0	0
sigi_hmm_15_178	1122787	1125467	2681	0	0	0	0	2681	100	0	0	2681	100	0	0	2681	100	2681	100	0	0
sigi_hmm_15_179	1108760	1118227	9468	8602	90.9	0	0	9468	100	0	0	9468	100	0	0	9468	100	9468	100	0	0
sigi_hmm_15_180	1085879	1089771	3893	0	0	0	0	3893	100	0	0	3893	100	0	0	3893	100	3893	100	0	0
sigi_hmm_15_181	1072481	1078278	5798	0	0	0	0	5798	100	0	0	5798	100	0	0	5798	100	5534	95.4	0	0
sigi_hmm_15_182	1058795	1069767	10973	0	0	0	0	10973	100	0	0	9581	87.3	0	0	9581	87.3	10575	96.4	0	0
sigi_hmm_15_183	1034737	1037154	2418	0	0	0	0	2418	100	0	0	0	0	0	0	0	0	2418	100	0	0
sigi_hmm_15_184	1002725	1003430	706	0	0	0	0	706	100	0	0	0	0	0	0	0	0	0	0	0	0
sigi_hmm_15_185	956323	958879	2557	0	0	0	0	2557	100	0	0	0	0	0	0	0	0	2557	100	0	0
sigi_hmm_15_186	944813	945526	714	0	0	270	37.8	714	100	0	0	0	0	0	0	0	0	0	0	0	0
sigi_hmm_15_187	924502	930943	6442	0	0	0	0	6442	100	0	0	0	0	0	0	6442	100	6442	100	6442	100
sigi_hmm_15_188	892845	904166	11322	0	0	0	0	11322	100	0	0	0	0	0	0	4627	40.9	11322	100	11322	100
sigi_hmm_15_189	855003	857028	2026	0	0	0	0	2026	100	0	0	0	0	0	0	0	0	2026	100	0	0
sigi_hmm_15_190	843450	844739	1290	0	0	0	0	1290	100	0	0	0	0	0	0	0	0	0	0	0	0
sigi_hmm_15_191	811579	817152	5574	0	0	0	0	5574	100	0	0	0	0	0	0	0	0	5574	100	0	0
sigi_hmm_15_192	799110	799244	135	0	0	135	100	135	100	0	0	0	0	0	0	0	0	0	0	0	0
sigi_hmm_15_193	756710	761356	4647	0	0	0	0	4647	100	0	0	0	0	0	0	0	0	0	0	0	0
sigi_hmm_15_194	717967	718869	903	0	0	0	0	903	100	0	0	0	0	0	0	0	0	0	0	0	0
sigi_hmm_15_195	689976	691526	1551	0	0	0	0	1551	100	0	0	0	0	0	0	0	0	0	0	0	0
sigi_hmm_15_196	664295	665867	1573	728	46.3	0	0	1573	100	0	0	0	0	0	0	0	0	1573	100	0	0
sigi_hmm_15_197	654495	656696	2202	0	0	0	0	2202	100	0	0	0	0	0	0	0	0	1742	79.1	0	0
sigi_hmm_15_198	650325	651812	1488	0	0	0	0	1488	100	0	0	0	0	0	0	0	0	1488	100	0	0
sigi_hmm_15_199	629784	630062	279	0	0	0	0	279	100	0	0	0	0	0	0	142	50.9	0	0	0	0
sigi_hmm_15_200	620928	621523	596	0	0	0	0	596	100	0	0	0	0	0	0	0	0	596	100	0	0
sigi_hmm_15_201	605461	608350	2890	0	0	0	0	2890	100	0	0	0	0	0	0	0	0	0	0	0	0
sigi_hmm_15_202	501539	503110	1572	0	0	0	0	1572	100	0	0	0	0	0	0	0	0	0	0	0	0
sigi_hmm_15_203	494258	494774	517	0	0	0	0	517	100	0	0	0	0	0	0	0	0	0	0	0	0
sigi_hmm_15_204	486503	487948	1446	0	0	0	0	1446	100	0	0	0	0	0	0	0	0	0	0	0	0
sigi_hmm_15_205	454242	454910	669	0	0	0	0	669	100	0	0	0	0	0	0	0	0	0	0	0	0
sigi_hmm_15_206	418027	418638	612	0	0	0	0	612	100	0	0	0	0	0	0	0	0	0	0	0	0
sigi_hmm_15_207	400874	403460	2587	0	0	0	0	2587	100	0	0	0	0	0	0	0	0	0	0	0	0
sigi_hmm_15_208	367125	373223	6099	0	0	0	0	6099	100	0	0	0	0	0	0	0	0	6068	99.5	0	0
sigi_hmm_15_209	358308	363798	5491	0	0	0	0	5491	100	0	0	0	0	0	0	0	0	5491	100	0	0
sigi_hmm_15_210	343155	352759	9605	0	0	0	0	9605	100	0	0	0	0	0	0	0	0	7312	76.1	0	0
sigi_hmm_15_211	335400	336591	1192	0	0	0	0	1192	100	0	0	0	0	0	0	0	0	0	0	0	0
sigi_hmm_15_212	322025	326246	4222	0	0	0	0	4222	100	0	0	0	0	0	0	0	0	4222	100	1088	25.8
sigi_hmm_15_213	300073	316507	16435	0	0	0	0	16435	100	10507	63.9	10730	65.3	0	0	10730	65.3	16435	100	16435	100
sigi_hmm_15_214	289892	291621	1730	0	0	0	0	1730	100	0	0	0	0	0	0	0	0	0	0	0	0
sigi_hmm_15_215	275640	277370	1731	0	0	0	0	1731	100	0	0	0	0	0	0	0	0	1731	100	0	0
sigi_hmm_15_216	271296	273789	2494	0	0	0	0	2494	100	0	0	2494	100	0	0	2494	100	2494	100	0	0
sigi_hmm_15_217	240887	244013	3127	0	0	0	0	3127	100	0	0	0	0	0	0	0	0	3127	100	0	0
sigi_hmm_15_218	237578	239089	1512	0	0	0	0	1512	100	0	0	0	0	0	0	0	0	0	0	0	0
sigi_hmm_15_219	154328	157240	2913	0	0	0	0	2913	100	0	0	0	0	0	0	0	0	0	0	0	0
sigi_hmm_15_220	88230	89918	1689	0	0	1689	100	1689	100	0	0	0	0	0	0	0	0	0	0	0	0
sigi_hmm_15_221	54803	55353	551	0	0	0	0	551	100	0	0	0	0	0	0	0	0	0	0	0	0
sigi_hmm_15_222	18326	24751	6426	0	0	0	0	6426	100	0	0	0	0	0	0	0	0	6426	100	0	0
Total			727381	89573	12.3	3443	0.5	727381	100	109991	15.1	149994	20.6	95010	13.1	261710	36	560342	77	228972	31.5
NC_009801.1, Escherichia coli E24377A (4979619 bp)
sigi_hmm_16_1	4942503	4944182	1680	0	0	0	0	1680	100	0	0	0	0	0	0	0	0	0	0
sigi_hmm_16_2	4890592	4903843	13252	0	0	0	0	13252	100	11409	86.1	0	0	0	0	0	0	12595	95
sigi_hmm_16_3	4876346	4878125	1780	0	0	0	0	1780	100	1780	100	1780	100	0	0	1780	100	1780	100
sigi_hmm_16_4	4843821	4848206	4386	0	0	0	0	4386	100	0	0	4386	100	0	0	4386	100	4386	100
sigi_hmm_16_5	4838828	4840287	1460	0	0	0	0	1460	100	0	0	1275	87.3	0	0	1275	87.3	1460	100
sigi_hmm_16_6	4819984	4821180	1197	0	0	0	0	1197	100	0	0	0	0	0	0	0	0	1197	100
sigi_hmm_16_7	4813195	4815275	2081	0	0	0	0	2081	100	0	0	0	0	0	0	0	0	2081	100
sigi_hmm_16_8	4771772	4772440	669	0	0	0	0	669	100	0	0	0	0	0	0	0	0	0	0
sigi_hmm_16_9	4691798	4693336	1539	0	0	0	0	1539	100	0	0	0	0	0	0	0	0	1539	100
sigi_hmm_16_10	4683985	4684482	498	0	0	0	0	498	100	0	0	0	0	0	0	0	0	498	100
sigi_hmm_16_11	4647968	4656249	8282	0	0	0	0	8282	100	8033	97	0	0	0	0	0	0	8282	100
sigi_hmm_16_12	4620866	4622158	1293	0	0	0	0	1293	100	0	0	0	0	0	0	0	0	0	0
sigi_hmm_16_13	4599347	4600369	1023	0	0	0	0	1023	100	0	0	0	0	0	0	0	0	0	0
sigi_hmm_16_14	4584183	4584305	123	0	0	0	0	123	100	0	0	0	0	0	0	0	0	0	0
sigi_hmm_16_15	4570075	4571001	927	0	0	0	0	927	100	0	0	0	0	0	0	0	0	0	0
sigi_hmm_16_16	4556998	4558572	1575	0	0	0	0	1575	100	0	0	0	0	0	0	0	0	0	0
sigi_hmm_16_17	4413723	4413977	255	0	0	0	0	255	100	0	0	0	0	0	0	0	0	0	0
sigi_hmm_16_18	4404487	4406588	2102	0	0	0	0	2102	100	0	0	0	0	0	0	0	0	0	0
sigi_hmm_16_19	4371935	4372177	243	0	0	0	0	243	100	0	0	0	0	0	0	0	0	0	0
sigi_hmm_16_20	4326311	4328016	1706	0	0	0	0	1706	100	0	0	0	0	0	0	0	0	1706	100
sigi_hmm_16_21	4306118	4306559	442	0	0	0	0	442	100	0	0	0	0	0	0	0	0	0	0
sigi_hmm_16_22	4281854	4282303	450	0	0	0	0	450	100	0	0	0	0	0	0	0	0	0	0
sigi_hmm_16_23	4237365	4237889	525	0	0	525	100	525	100	0	0	0	0	0	0	525	100	525	100
sigi_hmm_16_24	4228450	4229523	1074	0	0	0	0	1074	100	0	0	0	0	0	0	0	0	1074	100
sigi_hmm_16_25	4221600	4223524	1925	0	0	0	0	1925	100	0	0	0	0	0	0	0	0	0	0
sigi_hmm_16_26	4214270	4215379	1110	0	0	0	0	1110	100	0	0	0	0	0	0	0	0	0	0
sigi_hmm_16_27	4192095	4192856	762	0	0	0	0	762	100	0	0	0	0	0	0	0	0	0	0
sigi_hmm_16_28	4183065	4183226	162	0	0	0	0	162	100	0	0	0	0	0	0	0	0	0	0
sigi_hmm_16_29	4133493	4134521	1029	0	0	0	0	1029	100	0	0	0	0	0	0	0	0	0	0
sigi_hmm_16_30	4114930	4121078	6149	0	0	6062	98.6	6149	100	6149	100	0	0	0	0	6149	100	6149	100
sigi_hmm_16_31	4090140	4091280	1141	0	0	0	0	1141	100	0	0	0	0	0	0	0	0	1141	100
sigi_hmm_16_32	4079500	4081328	1829	0	0	0	0	1829	100	0	0	0	0	0	0	0	0	1829	100
sigi_hmm_16_33	4074575	4074718	144	0	0	0	0	144	100	0	0	0	0	0	0	0	0	0	0
sigi_hmm_16_34	4039633	4040457	825	0	0	0	0	825	100	0	0	0	0	0	0	0	0	0	0
sigi_hmm_16_35	4034559	4034711	153	0	0	0	0	153	100	0	0	0	0	0	0	0	0	0	0
sigi_hmm_16_36	3976502	3977425	924	0	0	0	0	924	100	0	0	0	0	0	0	0	0	924	100
sigi_hmm_16_37	3962227	3965525	3299	0	0	0	0	3299	100	0	0	0	0	0	0	0	0	3299	100
sigi_hmm_16_38	3942687	3946160	3474	0	0	0	0	3474	100	0	0	0	0	0	0	0	0	3474	100
sigi_hmm_16_39	3898556	3902106	3551	0	0	0	0	3551	100	0	0	0	0	0	0	0	0	3407	95.9
sigi_hmm_16_40	3878238	3879613	1376	0	0	0	0	1376	100	0	0	0	0	0	0	0	0	0	0
sigi_hmm_16_41	3768244	3769322	1079	0	0	1079	100	1079	100	0	0	1076	99.7	0	0	1076	99.7	1035	95.9
sigi_hmm_16_42	3762249	3763373	1125	0	0	0	0	1125	100	0	0	0	0	0	0	0	0	1125	100
sigi_hmm_16_43	3748641	3748817	177	0	0	0	0	177	100	0	0	0	0	0	0	0	0	0	0
sigi_hmm_16_44	3742398	3743269	872	0	0	0	0	872	100	0	0	0	0	0	0	0	0	0	0
sigi_hmm_16_45	3657292	3658917	1626	0	0	0	0	1626	100	0	0	0	0	0	0	0	0	1626	100
sigi_hmm_16_46	3653175	3654644	1470	0	0	1470	100	1470	100	0	0	0	0	0	0	1470	100	1470	100
sigi_hmm_16_47	3645304	3648496	3193	0	0	3193	100	3193	100	0	0	0	0	0	0	3193	100	2165	67.8
sigi_hmm_16_48	3624606	3625965	1360	0	0	0	0	1360	100	0	0	0	0	0	0	0	0	0	0
sigi_hmm_16_49	3611879	3612678	800	0	0	0	0	800	100	0	0	0	0	0	0	0	0	0	0
sigi_hmm_16_50	3601004	3605136	4133	0	0	0	0	4133	100	0	0	0	0	0	0	2880	69.7	3530	85.4
sigi_hmm_16_51	3589996	3590148	153	0	0	0	0	153	100	0	0	0	0	0	0	0	0	0	0
sigi_hmm_16_52	3580440	3581156	717	0	0	0	0	717	100	0	0	0	0	0	0	0	0	717	100
sigi_hmm_16_53	3517046	3522522	5477	0	0	0	0	5477	100	0	0	0	0	0	0	0	0	5477	100
sigi_hmm_16_54	3444053	3444361	309	0	0	0	0	309	100	0	0	0	0	0	0	0	0	0	0
sigi_hmm_16_55	3426123	3427070	948	0	0	0	0	948	100	0	0	948	100	0	0	948	100	948	100
sigi_hmm_16_56	3415155	3417471	2317	0	0	0	0	2317	100	0	0	2317	100	0	0	2317	100	2317	100
sigi_hmm_16_57	3402233	3413378	11146	0	0	0	0	11146	100	0	0	11146	100	0	0	11146	100	11146	100
sigi_hmm_16_58	3398953	3399963	1011	0	0	0	0	1011	100	0	0	1011	100	0	0	1011	100	1011	100
sigi_hmm_16_59	3381237	3388104	6868	6868	100	0	0	6868	100	0	0	6868	100	0	0	6868	100	6868	100
sigi_hmm_16_60	3344319	3353235	8917	0	0	0	0	8917	100	0	0	8917	100	0	0	8917	100	8917	100
sigi_hmm_16_61	3336291	3337919	1629	1629	100	0	0	1629	100	0	0	0	0	0	0	0	0	0	0
sigi_hmm_16_62	3273675	3273851	177	0	0	0	0	177	100	0	0	0	0	0	0	0	0	0	0
sigi_hmm_16_63	3254268	3254381	114	0	0	0	0	114	100	0	0	0	0	0	0	0	0	0	0
sigi_hmm_16_64	3217749	3219073	1325	0	0	0	0	1325	100	0	0	0	0	0	0	0	0	0	0
sigi_hmm_16_65	3184169	3202568	18400	0	0	0	0	18400	100	18400	100	0	0	18400	100	18266	99.3	18094	98.3
sigi_hmm_16_66	3143554	3144102	549	0	0	0	0	549	100	0	0	0	0	0	0	0	0	546	99.5
sigi_hmm_16_67	3139935	3141090	1156	0	0	0	0	1156	100	0	0	0	0	0	0	0	0	1156	100
sigi_hmm_16_68	3085634	3086660	1027	0	0	0	0	1027	100	0	0	0	0	0	0	0	0	1027	100
sigi_hmm_16_69	3020717	3032808	12092	0	0	0	0	12092	100	12092	100	12089	100	12092	100	12089	100	12092	100
sigi_hmm_16_70	2957393	2958567	1175	0	0	0	0	1175	100	0	0	0	0	0	0	0	0	0	0
sigi_hmm_16_71	2919333	2949173	29841	0	0	0	0	29841	100	20668	69.3	29838	100	29841	100	29838	100	29841	100
sigi_hmm_16_72	2914257	2915378	1122	0	0	0	0	1122	100	1122	100	1122	100	1122	100	1122	100	1122	100
sigi_hmm_16_73	2906374	2911302	4929	0	0	0	0	4929	100	4929	100	4929	100	4929	100	4929	100	4929	100
sigi_hmm_16_74	2890987	2892020	1034	0	0	0	0	1034	100	0	0	0	0	0	0	0	0	0	0
sigi_hmm_16_75	2644147	2653695	9549	0	0	0	0	9549	100	0	0	0	0	0	0	0	0	9516	99.7
sigi_hmm_16_76	2638666	2639794	1129	0	0	0	0	1129	100	0	0	0	0	0	0	0	0	1129	100
sigi_hmm_16_77	2633535	2634593	1059	0	0	0	0	1059	100	0	0	0	0	0	0	0	0	1059	100
sigi_hmm_16_78	2619708	2622088	2381	0	0	0	0	2381	100	0	0	0	0	0	0	0	0	0	0
sigi_hmm_16_79	2557573	2560423	2851	0	0	0	0	2851	100	0	0	0	0	0	0	0	0	2851	100
sigi_hmm_16_80	2531340	2531537	198	0	0	0	0	198	100	0	0	0	0	0	0	0	0	0	0
sigi_hmm_16_81	2477387	2477482	96	0	0	0	0	96	100	0	0	0	0	0	0	0	0	0	0
sigi_hmm_16_82	2404411	2404569	159	0	0	0	0	159	100	0	0	0	0	0	0	0	0	0	0
sigi_hmm_16_83	2368282	2373723	5442	0	0	0	0	5442	100	0	0	0	0	0	0	0	0	5442	100
sigi_hmm_16_84	2355784	2356551	768	0	0	0	0	768	100	0	0	0	0	0	0	0	0	0	0
sigi_hmm_16_85	2350754	2351131	378	0	0	0	0	378	100	0	0	0	0	0	0	0	0	0	0
sigi_hmm_16_86	2284294	2296309	12016	0	0	0	0	12016	100	12016	100	0	0	12016	100	9650	80.3	12016	100
sigi_hmm_16_87	2243725	2247366	3642	0	0	0	0	3642	100	0	0	0	0	0	0	0	0	3327	91.4
sigi_hmm_16_88	2234684	2239760	5077	0	0	0	0	5077	100	0	0	0	0	0	0	0	0	1370	27
sigi_hmm_16_89	2230102	2231154	1053	0	0	0	0	1053	100	0	0	0	0	0	0	0	0	1053	100
sigi_hmm_16_90	2221477	2222274	798	0	0	0	0	798	100	0	0	0	0	0	0	0	0	54	6.8
sigi_hmm_16_91	2215936	2216331	396	396	100	0	0	396	100	0	0	0	0	0	0	0	0	0	0
sigi_hmm_16_92	2207913	2212358	4446	4446	100	0	0	4446	100	0	0	1934	43.5	0	0	1934	43.5	1830	41.2
sigi_hmm_16_93	2196342	2206544	10203	10203	100	0	0	10203	100	0	0	10203	100	0	0	10203	100	10203	100
sigi_hmm_16_94	2170841	2184824	13984	11830	84.6	0	0	13984	100	0	0	8541	61.1	0	0	8541	61.1	13984	100
sigi_hmm_16_95	2166260	2168835	2576	0	0	0	0	2576	100	0	0	0	0	0	0	0	0	2576	100
sigi_hmm_16_96	2140090	2140887	798	0	0	0	0	798	100	0	0	0	0	0	0	0	0	798	100
sigi_hmm_16_97	2114691	2115512	822	0	0	0	0	822	100	0	0	0	0	0	0	0	0	822	100
sigi_hmm_16_98	2089569	2090569	1001	0	0	0	0	1001	100	0	0	0	0	0	0	0	0	0	0
sigi_hmm_16_99	2073731	2074450	720	0	0	0	0	720	100	0	0	0	0	0	0	0	0	0	0
sigi_hmm_16_100	2036221	2036762	542	0	0	0	0	542	100	0	0	0	0	0	0	0	0	542	100
sigi_hmm_16_101	2021343	2022329	987	0	0	0	0	987	100	0	0	0	0	0	0	0	0	0	0
sigi_hmm_16_102	1969453	1970493	1041	0	0	0	0	1041	100	0	0	0	0	0	0	0	0	0	0
sigi_hmm_16_103	1951382	1951483	102	0	0	0	0	102	100	0	0	0	0	0	0	0	0	0	0
sigi_hmm_16_104	1932048	1932155	108	0	0	0	0	108	100	0	0	0	0	0	0	0	0	108	100
sigi_hmm_16_105	1916156	1917841	1686	0	0	0	0	1686	100	0	0	0	0	0	0	0	0	0	0
sigi_hmm_16_106	1912987	1913154	168	0	0	0	0	168	100	0	0	0	0	0	0	0	0	0	0
sigi_hmm_16_107	1872147	1872823	677	0	0	0	0	677	100	0	0	0	0	0	0	0	0	0	0
sigi_hmm_16_108	1860017	1860169	153	0	0	0	0	153	100	0	0	0	0	0	0	0	0	0	0
sigi_hmm_16_109	1777073	1778715	1643	0	0	0	0	1643	100	0	0	0	0	0	0	0	0	0	0
sigi_hmm_16_110	1760967	1774505	13539	0	0	0	0	13539	100	0	0	11286	83.4	0	0	11286	83.4	11882	87.8
sigi_hmm_16_111	1753753	1756512	2760	0	0	0	0	2760	100	0	0	2177	78.9	0	0	2177	78.9	2760	100
sigi_hmm_16_112	1743357	1746002	2646	0	0	0	0	2646	100	0	0	0	0	0	0	0	0	0	0
sigi_hmm_16_113	1737920	1740904	2985	0	0	0	0	2985	100	0	0	0	0	0	0	0	0	2985	100
sigi_hmm_16_114	1704619	1708331	3713	3713	100	0	0	3713	100	0	0	0	0	0	0	3713	100	3713	100
sigi_hmm_16_115	1696656	1698675	2020	0	0	0	0	2020	100	0	0	0	0	0	0	1044	51.7	2020	100
sigi_hmm_16_116	1689469	1693523	4055	0	0	0	0	4055	100	0	0	0	0	0	0	0	0	4055	100
sigi_hmm_16_117	1647821	1649466	1646	0	0	0	0	1646	100	0	0	0	0	0	0	0	0	1646	100
sigi_hmm_16_118	1634537	1636716	2180	0	0	0	0	2180	100	0	0	0	0	0	0	2177	99.9	2120	97.2
sigi_hmm_16_119	1627539	1627685	147	0	0	0	0	147	100	0	0	0	0	0	0	147	100	0	0
sigi_hmm_16_120	1620236	1620901	666	0	0	0	0	666	100	0	0	0	0	0	0	0	0	0	0
sigi_hmm_16_121	1609095	1609898	804	0	0	0	0	804	100	0	0	0	0	0	0	0	0	0	0
sigi_hmm_16_122	1577595	1579096	1502	0	0	0	0	1502	100	0	0	0	0	0	0	0	0	1502	100
sigi_hmm_16_123	1525156	1526055	900	0	0	0	0	900	100	0	0	0	0	0	0	0	0	0	0
sigi_hmm_16_124	1522510	1523148	639	0	0	0	0	639	100	0	0	0	0	0	0	0	0	0	0
sigi_hmm_16_125	1448307	1448989	683	8	1.2	0	0	683	100	0	0	0	0	0	0	683	100	683	100
sigi_hmm_16_126	1439071	1441693	2623	2623	100	0	0	2623	100	0	0	0	0	0	0	2623	100	2623	100
sigi_hmm_16_127	1433271	1436026	2756	0	0	0	0	2756	100	0	0	0	0	0	0	0	0	2756	100
sigi_hmm_16_128	1424564	1431506	6943	0	0	0	0	6943	100	0	0	0	0	0	0	3482	50.2	6943	100
sigi_hmm_16_129	1399430	1414197	14768	14237	96.4	0	0	14768	100	14571	98.7	14765	100	14768	100	14765	100	14322	97
sigi_hmm_16_130	1378736	1379194	459	0	0	0	0	459	100	0	0	0	0	0	0	0	0	0	0
sigi_hmm_16_131	1335464	1336282	819	0	0	0	0	819	100	0	0	0	0	0	0	0	0	0	0
sigi_hmm_16_132	1317265	1318689	1425	0	0	0	0	1425	100	0	0	0	0	0	0	0	0	1425	100
sigi_hmm_16_133	1303367	1310870	7504	0	0	0	0	7504	100	7504	100	0	0	0	0	4136	55.1	7504	100
sigi_hmm_16_134	1287521	1289151	1631	0	0	0	0	1631	100	0	0	0	0	0	0	0	0	0	0
sigi_hmm_16_135	1276129	1278884	2756	0	0	0	0	2756	100	0	0	0	0	0	0	0	0	2756	100
sigi_hmm_16_136	1272454	1273817	1364	0	0	0	0	1364	100	0	0	0	0	0	0	0	0	1364	100
sigi_hmm_16_137	1266001	1267789	1789	0	0	0	0	1789	100	0	0	0	0	0	0	0	0	1789	100
sigi_hmm_16_138	1262112	1263468	1357	0	0	0	0	1357	100	0	0	0	0	0	0	0	0	1357	100
sigi_hmm_16_139	1257937	1259162	1226	0	0	0	0	1226	100	0	0	0	0	0	0	0	0	0	0
sigi_hmm_16_140	1196500	1196884	385	0	0	0	0	385	100	0	0	0	0	0	0	0	0	0	0
sigi_hmm_16_141	1182425	1183189	765	0	0	0	0	765	100	0	0	0	0	0	0	0	0	765	100
sigi_hmm_16_142	1179176	1181870	2695	0	0	0	0	2695	100	0	0	0	0	0	0	0	0	2695	100
sigi_hmm_16_143	1165486	1173499	8014	0	0	0	0	8014	100	0	0	0	0	0	0	0	0	7702	96.1
sigi_hmm_16_144	1162363	1164166	1804	0	0	0	0	1804	100	0	0	0	0	0	0	0	0	537	29.8
sigi_hmm_16_145	1156586	1156795	210	0	0	0	0	210	100	0	0	0	0	0	0	0	0	0	0
sigi_hmm_16_146	1141859	1143118	1260	0	0	0	0	1260	100	0	0	0	0	0	0	0	0	0	0
sigi_hmm_16_147	1098869	1099580	712	0	0	0	0	712	100	0	0	0	0	0	0	712	100	0	0
sigi_hmm_16_148	1076515	1077841	1327	0	0	0	0	1327	100	0	0	0	0	0	0	0	0	1327	100
sigi_hmm_16_149	1073889	1074413	525	0	0	0	0	525	100	0	0	0	0	0	0	0	0	525	100
sigi_hmm_16_150	1063917	1065923	2007	0	0	0	0	2007	100	0	0	0	0	0	0	0	0	2007	100
sigi_hmm_16_151	1029742	1032497	2756	0	0	2756	100	2756	100	0	0	0	0	0	0	0	0	0	0
sigi_hmm_16_152	1007691	1008992	1302	0	0	0	0	1302	100	0	0	0	0	0	0	0	0	1302	100
sigi_hmm_16_153	1000694	1004039	3346	0	0	0	0	3346	100	0	0	0	0	0	0	0	0	3346	100
sigi_hmm_16_154	998188	999783	1596	0	0	0	0	1596	100	0	0	0	0	0	0	0	0	1596	100
sigi_hmm_16_155	993132	994037	906	0	0	0	0	906	100	0	0	0	0	0	0	0	0	0	0
sigi_hmm_16_156	868857	869683	827	0	0	827	100	827	100	0	0	0	0	0	0	0	0	0	0
sigi_hmm_16_157	852030	854864	2835	0	0	0	0	2835	100	0	0	2835	100	0	0	2835	100	2835	100
sigi_hmm_16_158	845942	849775	3834	0	0	0	0	3834	100	0	0	3834	100	0	0	3834	100	3834	100
sigi_hmm_16_159	844138	844744	607	0	0	0	0	607	100	0	0	607	100	0	0	607	100	607	100
sigi_hmm_16_160	836352	842678	6327	0	0	0	0	6327	100	0	0	5957	94.2	0	0	5957	94.2	6327	100
sigi_hmm_16_161	826880	830010	3131	0	0	0	0	3131	100	0	0	0	0	0	0	599	19.1	3131	100
sigi_hmm_16_162	790801	790905	105	0	0	0	0	105	100	0	0	0	0	0	0	0	0	0	0
sigi_hmm_16_163	773008	773136	129	0	0	0	0	129	100	0	0	0	0	0	0	0	0	0	0
sigi_hmm_16_164	757161	758210	1050	0	0	0	0	1050	100	0	0	0	0	0	0	0	0	1050	100
sigi_hmm_16_165	742412	742546	135	0	0	135	100	135	100	0	0	0	0	0	0	0	0	0	0
sigi_hmm_16_166	731000	731252	253	0	0	253	100	253	100	0	0	0	0	0	0	0	0	0	0
sigi_hmm_16_167	701529	702892	1364	0	0	0	0	1364	100	0	0	0	0	0	0	0	0	1364	100
sigi_hmm_16_168	698246	700095	1850	0	0	0	0	1850	100	0	0	0	0	0	0	0	0	1850	100
sigi_hmm_16_169	678686	679107	422	0	0	0	0	422	100	0	0	0	0	0	0	0	0	0	0
sigi_hmm_16_170	659389	660291	903	0	0	0	0	903	100	0	0	0	0	0	0	0	0	903	100
sigi_hmm_16_171	607057	608193	1137	0	0	0	0	1137	100	0	0	0	0	0	0	0	0	1137	100
sigi_hmm_16_172	593119	599393	6275	0	0	0	0	6275	100	0	0	0	0	0	0	0	0	5878	93.7
sigi_hmm_16_173	578047	578187	141	0	0	0	0	141	100	0	0	0	0	0	0	141	100	0	0
sigi_hmm_16_174	562534	563612	1079	0	0	0	0	1079	100	0	0	0	0	0	0	0	0	1079	100
sigi_hmm_16_175	479889	481825	1937	0	0	0	0	1937	100	0	0	0	0	0	0	0	0	0	0
sigi_hmm_16_176	433984	434626	643	0	0	0	0	643	100	0	0	0	0	0	0	0	0	0	0
sigi_hmm_16_177	429313	429599	287	0	0	0	0	287	100	0	0	0	0	0	0	0	0	0	0
sigi_hmm_16_178	427486	428109	624	0	0	0	0	624	100	0	0	624	100	0	0	624	100	624	100
sigi_hmm_16_179	416800	418133	1334	0	0	0	0	1334	100	0	0	0	0	0	0	0	0	0	0
sigi_hmm_16_180	380257	381072	816	0	0	0	0	816	100	0	0	0	0	0	0	0	0	816	100
sigi_hmm_16_181	351182	352019	838	0	0	0	0	838	100	0	0	0	0	0	0	0	0	838	100
sigi_hmm_16_182	342246	347736	5491	0	0	0	0	5491	100	0	0	0	0	0	0	0	0	5491	100
sigi_hmm_16_183	334262	337974	3713	0	0	0	0	3713	100	0	0	3713	100	0	0	3713	100	3713	100
sigi_hmm_16_184	326512	327126	615	0	0	0	0	615	100	0	0	0	0	0	0	0	0	0	0
sigi_hmm_16_185	315244	319091	3848	0	0	0	0	3848	100	0	0	0	0	0	0	0	0	3848	100
sigi_hmm_16_186	309338	310753	1416	0	0	0	0	1416	100	0	0	0	0	0	0	0	0	0	0
sigi_hmm_16_187	295804	298190	2387	0	0	0	0	2387	100	0	0	0	0	0	0	0	0	2387	100
sigi_hmm_16_188	279280	279821	542	0	0	0	0	542	100	0	0	0	0	0	0	0	0	0	0
sigi_hmm_16_189	269668	270150	483	0	0	0	0	483	100	0	0	0	0	0	0	480	99.4	483	100
sigi_hmm_16_190	239237	242408	3172	3172	100	0	0	3172	100	0	0	0	0	0	0	0	0	3172	100
sigi_hmm_16_191	236247	237327	1081	0	0	0	0	1081	100	0	0	0	0	0	0	0	0	0	0
sigi_hmm_16_192	151132	157753	6622	0	0	0	0	6622	100	0	0	0	0	0	0	0	0	6622	100
sigi_hmm_16_193	19588	24008	4421	0	0	0	0	4421	100	0	0	0	0	0	0	0	0	4421	100
Total			483921	59125	12.2	16300	3.4	483921	100	118673	24.5	154178	31.9	93168	19.3	216248	44.7	403602	83.4
NC_002758.2, Staphylococcus aureus subsp. aureus Mu50 (2878529 bp)
sigi_hmm_17_1	2422917	2423045	129	0	0	0	0	129	100	0	0	0	0	0	0	0	0	0	0
sigi_hmm_17_2	2385050	2385169	120	0	0	0	0	120	100	0	0	0	0	0	0	0	0	0	0
sigi_hmm_17_3	2351323	2354758	3436	0	0	0	0	3436	100	0	0	2535	73.8	0	0	2535	73.8	3436	100
sigi_hmm_17_4	2111250	2112473	1224	0	0	0	0	1224	100	0	0	0	0	0	0	1224	100	1224	100
sigi_hmm_17_5	1950324	1958363	8040	0	0	0	0	8040	100	0	0	0	0	0	0	8040	100	8040	100
sigi_hmm_17_6	1762082	1762988	907	0	0	0	0	907	100	0	0	907	100	0	0	907	100	907	100
sigi_hmm_17_7	1132604	1133053	450	0	0	0	0	450	100	0	0	0	0	0	0	0	0	0	0
sigi_hmm_17_8	931958	933324	1367	0	0	0	0	1367	100	0	0	1367	100	0	0	1367	100	1367	100
sigi_hmm_17_9	922481	924745	2265	0	0	0	0	2265	100	0	0	2265	100	0	0	2265	100	2265	100
sigi_hmm_17_10	651378	651587	210	0	0	0	0	210	100	0	0	0	0	0	0	0	0	0	0
sigi_hmm_17_11	460233	463549	3317	3317	100	0	0	3317	100	0	0	3317	100	0	0	3317	100	3317	100
sigi_hmm_17_12	442161	455920	13760	13760	100	0	0	13760	100	0	0	13760	100	12840	93.3	13760	100	13760	100
sigi_hmm_17_13	437291	438937	1647	1647	100	0	0	1647	100	0	0	1647	100	1647	100	1647	100	1647	100
sigi_hmm_17_14	87653	89908	2256	0	0	0	0	2256	100	0	0	0	0	0	0	2256	100	2256	100
sigi_hmm_17_15	83728	85431	1704	0	0	0	0	1704	100	0	0	0	0	0	0	1704	100	1704	100
sigi_hmm_17_16	55788	56694	907	0	0	0	0	907	100	0	0	907	100	0	0	907	100	907	100
sigi_hmm_17_17	39800	41589	1790	0	0	0	0	1790	100	0	0	803	44.9	0	0	803	44.9	1790	100
sigi_hmm_17_18	33693	36404	2712	0	0	0	0	2712	100	0	0	1950	71.9	0	0	1950	71.9	2712	100
Total			46241	18724	40.5	0	0	46241	100	0	0	29458	63.7	14487	31.3	42682	92.3	45332	98
NC_008258.1, Shigella flexneri 5 str. 8401 (4574284 bp)
sigi_hmm_18_1	4536754	4536972	219	0	0	0	0	219	100	0	0	0	0	0	0	0	0	0	0
sigi_hmm_18_2	4515289	4518482	3194	0	0	0	0	3194	100	0	0	0	0	0	0	0	0	0	0
sigi_hmm_18_3	4508478	4509116	639	0	0	0	0	639	100	0	0	0	0	0	0	0	0	0	0
sigi_hmm_18_4	4501716	4503377	1662	0	0	0	0	1662	100	0	0	0	0	0	0	0	0	1415	85.1
sigi_hmm_18_5	4482689	4482898	210	0	0	0	0	210	100	0	0	0	0	0	0	0	0	0	0
sigi_hmm_18_6	4446466	4446744	279	0	0	0	0	279	100	0	0	0	0	0	0	0	0	0	0
sigi_hmm_18_7	4433561	4433815	255	0	0	0	0	255	100	0	0	255	100	0	0	255	100	0	0
sigi_hmm_18_8	4428376	4429023	648	0	0	0	0	648	100	0	0	0	0	0	0	0	0	0	0
sigi_hmm_18_9	4417920	4418858	939	0	0	0	0	939	100	0	0	0	0	0	0	0	0	0	0
sigi_hmm_18_10	4378760	4382886	4127	0	0	0	0	4127	100	0	0	0	0	0	0	0	0	776	18.8
sigi_hmm_18_11	4375225	4376421	1197	0	0	0	0	1197	100	0	0	0	0	0	0	0	0	1197	100
sigi_hmm_18_12	4362117	4362419	303	0	0	0	0	303	100	0	0	0	0	0	0	0	0	0	0
sigi_hmm_18_13	4353253	4360583	7331	0	0	0	0	7331	100	0	0	0	0	0	0	0	0	5068	69.1
sigi_hmm_18_14	4337717	4339612	1896	0	0	0	0	1896	100	0	0	0	0	0	0	0	0	0	0
sigi_hmm_18_15	4310497	4310691	195	0	0	0	0	195	100	0	0	0	0	0	0	0	0	0	0
sigi_hmm_18_16	4300961	4301946	986	0	0	0	0	986	100	0	0	0	0	0	0	0	0	0	0
sigi_hmm_18_17	4279220	4279429	210	0	0	0	0	210	100	0	0	0	0	0	0	0	0	0	0
sigi_hmm_18_18	4254550	4258126	3577	0	0	0	0	3577	100	0	0	0	0	0	0	0	0	0	0
sigi_hmm_18_19	4098799	4099526	728	0	0	0	0	728	100	0	0	0	0	0	0	0	0	728	100
sigi_hmm_18_20	4093960	4094784	825	0	0	0	0	825	100	0	0	0	0	0	0	0	0	825	100
sigi_hmm_18_21	4088727	4089363	637	0	0	0	0	637	100	0	0	0	0	0	0	0	0	0	0
sigi_hmm_18_22	4082672	4083496	825	0	0	0	0	825	100	0	0	0	0	0	0	0	0	0	0
sigi_hmm_18_23	4066486	4066674	189	0	0	0	0	189	100	0	0	0	0	0	0	0	0	0	0
sigi_hmm_18_24	4033546	4036656	3111	0	0	0	0	3111	100	0	0	3111	100	0	0	3111	100	2397	77
sigi_hmm_18_25	4012177	4013049	873	0	0	0	0	873	100	873	100	0	0	0	0	0	0	873	100
sigi_hmm_18_26	4003734	4009896	6163	0	0	6090	98.8	6163	100	6163	100	0	0	0	0	6163	100	6163	100
sigi_hmm_18_27	3999568	3999786	219	0	0	0	0	219	100	219	100	0	0	0	0	0	0	0	0
sigi_hmm_18_28	3966106	3971588	5483	984	17.9	0	0	5483	100	0	0	0	0	0	0	0	0	5483	100
sigi_hmm_18_29	3957937	3958446	510	510	100	0	0	510	100	0	0	510	100	0	0	510	100	510	100
sigi_hmm_18_30	3910787	3911548	762	0	0	0	0	762	100	0	0	0	0	0	0	0	0	0	0
sigi_hmm_18_31	3886309	3887481	1173	0	0	0	0	1173	100	0	0	0	0	0	0	0	0	0	0
sigi_hmm_18_32	3870797	3871870	1074	1074	100	0	0	1074	100	0	0	0	0	0	0	0	0	1074	100
sigi_hmm_18_33	3767297	3768101	805	0	0	0	0	805	100	0	0	0	0	0	0	0	0	0	0
sigi_hmm_18_34	3685995	3689171	3177	0	0	0	0	3177	100	0	0	0	0	0	0	0	0	3177	100
sigi_hmm_18_35	3652897	3653076	180	0	0	0	0	180	100	0	0	0	0	0	0	0	0	0	0
sigi_hmm_18_36	3595684	3598854	3171	0	0	0	0	3171	100	3171	100	3171	100	0	0	3171	100	3171	100
sigi_hmm_18_37	3587413	3591846	4434	0	0	0	0	4434	100	4434	100	4431	99.9	0	0	4431	99.9	2725	61.5
sigi_hmm_18_38	3571096	3572226	1131	0	0	0	0	1131	100	0	0	0	0	1131	100	0	0	1131	100
sigi_hmm_18_39	3566720	3568646	1927	0	0	0	0	1927	100	1927	100	0	0	1927	100	0	0	1927	100
sigi_hmm_18_40	3563997	3565145	1149	0	0	0	0	1149	100	1149	100	1149	100	1149	100	1149	100	1149	100
sigi_hmm_18_41	3556023	3563239	7217	0	0	0	0	7217	100	7217	100	5330	73.9	7217	100	5330	73.9	7217	100
sigi_hmm_18_42	3399916	3401123	1208	0	0	0	0	1208	100	0	0	1208	100	1208	100	1208	100	1208	100
sigi_hmm_18_43	3377109	3378233	1125	0	0	0	0	1125	100	0	0	0	0	0	0	0	0	1125	100
sigi_hmm_18_44	3363642	3363950	309	0	0	0	0	309	100	0	0	0	0	0	0	0	0	0	0
sigi_hmm_18_45	3324513	3324800	288	0	0	0	0	288	100	0	0	0	0	0	0	0	0	0	0
sigi_hmm_18_46	3241863	3243313	1451	0	0	0	0	1451	100	0	0	0	0	0	0	0	0	0	0
sigi_hmm_18_47	3232563	3237030	4468	0	0	0	0	4468	100	0	0	0	0	0	0	0	0	3544	79.3
sigi_hmm_18_48	3153416	3153607	192	0	0	0	0	192	100	0	0	0	0	0	0	0	0	0	0
sigi_hmm_18_49	3104285	3104536	252	0	0	0	0	252	100	0	0	0	0	0	0	0	0	0	0
sigi_hmm_18_50	3091937	3092239	303	0	0	0	0	303	100	0	0	0	0	0	0	0	0	303	100
sigi_hmm_18_51	3075580	3077091	1512	0	0	0	0	1512	100	0	0	0	0	0	0	0	0	1512	100
sigi_hmm_18_52	3060529	3060717	189	0	0	0	0	189	100	0	0	0	0	0	0	0	0	0	0
sigi_hmm_18_53	3053831	3054049	219	0	0	0	0	219	100	0	0	0	0	0	0	0	0	0	0
sigi_hmm_18_54	3002772	3002984	213	0	0	0	0	213	100	0	0	0	0	0	0	0	0	0	0
sigi_hmm_18_55	2997932	2998189	258	0	0	0	0	258	100	0	0	0	0	0	0	0	0	258	100
sigi_hmm_18_56	2996206	2996799	594	0	0	0	0	594	100	0	0	0	0	0	0	0	0	594	100
sigi_hmm_18_57	2927855	2929237	1383	0	0	0	0	1383	100	0	0	0	0	0	0	0	0	0	0
sigi_hmm_18_58	2913007	2913213	207	0	0	0	0	207	100	0	0	207	100	0	0	207	100	207	100
sigi_hmm_18_59	2908014	2910266	2253	0	0	0	0	2253	100	0	0	0	0	0	0	0	0	2253	100
sigi_hmm_18_60	2898619	2899143	525	0	0	0	0	525	100	0	0	0	0	0	0	0	0	0	0
sigi_hmm_18_61	2831819	2832031	213	0	0	0	0	213	100	0	0	0	0	0	0	0	0	0	0
sigi_hmm_18_62	2827809	2828372	564	0	0	0	0	564	100	0	0	0	0	0	0	0	0	0	0
sigi_hmm_18_63	2761161	2762120	960	0	0	0	0	960	100	0	0	960	100	0	0	960	100	960	100
sigi_hmm_18_64	2753698	2754570	873	0	0	0	0	873	100	0	0	0	0	0	0	0	0	0	0
sigi_hmm_18_65	2693483	2693668	186	0	0	0	0	186	100	0	0	0	0	0	0	0	0	0	0
sigi_hmm_18_66	2680637	2683395	2759	0	0	0	0	2759	100	0	0	2759	100	0	0	2759	100	2759	100
sigi_hmm_18_67	2547220	2555284	8065	0	0	0	0	8065	100	0	0	5366	66.5	0	0	5366	66.5	8065	100
sigi_hmm_18_68	2528751	2529474	724	0	0	0	0	724	100	0	0	0	0	0	0	0	0	0	0
sigi_hmm_18_69	2477440	2486989	9550	0	0	0	0	9550	100	9550	100	0	0	9550	100	0	0	9550	100
sigi_hmm_18_70	2469095	2471403	2309	0	0	0	0	2309	100	0	0	2309	100	2309	100	2309	100	8	0.3
sigi_hmm_18_71	2465095	2466153	1059	0	0	0	0	1059	100	0	0	1059	100	1059	100	1059	100	1059	100
sigi_hmm_18_72	2451281	2453652	2372	0	0	0	0	2372	100	0	0	0	0	0	0	0	0	0	0
sigi_hmm_18_73	2389357	2390647	1291	0	0	0	0	1291	100	0	0	0	0	0	0	0	0	0	0
sigi_hmm_18_74	2281733	2281930	198	0	0	0	0	198	100	0	0	0	0	0	0	0	0	0	0
sigi_hmm_18_75	2228839	2230004	1166	0	0	0	0	1166	100	0	0	0	0	0	0	0	0	0	0
sigi_hmm_18_76	2223585	2225849	2265	0	0	0	0	2265	100	0	0	2265	100	0	0	2265	100	744	32.8
sigi_hmm_18_77	2218637	2221252	2616	0	0	0	0	2616	100	0	0	2616	100	0	0	2616	100	2616	100
sigi_hmm_18_78	2212353	2212541	189	0	0	0	0	189	100	0	0	0	0	0	0	0	0	0	0
sigi_hmm_18_79	2194790	2200829	6040	0	0	0	0	6040	100	0	0	0	0	0	0	4529	75	6040	100
sigi_hmm_18_80	2135826	2136689	864	0	0	0	0	864	100	0	0	0	0	0	0	0	0	0	0
sigi_hmm_18_81	2110675	2117628	6954	0	0	0	0	6954	100	6954	100	0	0	6954	100	6954	100	6954	100
sigi_hmm_18_82	2084831	2087861	3031	0	0	0	0	3031	100	0	0	3031	100	0	0	3031	100	2574	84.9
sigi_hmm_18_83	2078139	2084079	5941	0	0	0	0	5941	100	0	0	2074	34.9	0	0	2074	34.9	5941	100
sigi_hmm_18_84	2067301	2072550	5250	0	0	0	0	5250	100	0	0	0	0	0	0	0	0	4953	94.3
sigi_hmm_18_85	2065064	2065630	567	0	0	0	0	567	100	0	0	0	0	0	0	0	0	0	0
sigi_hmm_18_86	2054224	2056839	2616	0	0	0	0	2616	100	0	0	2616	100	0	0	2616	100	1658	63.4
sigi_hmm_18_87	2047576	2052808	5233	0	0	0	0	5233	100	0	0	3071	58.7	0	0	3071	58.7	5233	100
sigi_hmm_18_88	2045718	2045993	276	0	0	0	0	276	100	0	0	276	100	0	0	276	100	276	100
sigi_hmm_18_89	2019137	2021161	2025	0	0	0	0	2025	100	0	0	0	0	0	0	0	0	2025	100
sigi_hmm_18_90	1968720	1970779	2060	0	0	0	0	2060	100	0	0	0	0	0	0	0	0	0	0
sigi_hmm_18_91	1962581	1963069	489	0	0	0	0	489	100	0	0	0	0	0	0	0	0	0	0
sigi_hmm_18_92	1941424	1951486	10063	0	0	0	0	10063	100	10063	100	10063	100	10063	100	10063	100	9726	96.7
sigi_hmm_18_93	1918541	1920292	1752	0	0	0	0	1752	100	292	16.7	1752	100	0	0	1752	100	1752	100
sigi_hmm_18_94	1886389	1888199	1811	0	0	0	0	1811	100	0	0	0	0	0	0	0	0	1265	69.9
sigi_hmm_18_95	1875799	1877335	1537	0	0	0	0	1537	100	0	0	0	0	0	0	0	0	0	0
sigi_hmm_18_96	1867956	1872551	4596	0	0	0	0	4596	100	0	0	0	0	0	0	0	0	3023	65.8
sigi_hmm_18_97	1854053	1854232	180	0	0	0	0	180	100	0	0	0	0	0	0	0	0	0	0
sigi_hmm_18_98	1844275	1848255	3981	0	0	0	0	3981	100	0	0	0	0	0	0	0	0	3934	98.8
sigi_hmm_18_99	1808390	1810064	1675	0	0	0	0	1675	100	0	0	0	0	0	0	0	0	1675	100
sigi_hmm_18_100	1803660	1804325	666	0	0	0	0	666	100	0	0	0	0	0	0	0	0	666	100
sigi_hmm_18_101	1791121	1794627	3507	0	0	0	0	3507	100	0	0	0	0	0	0	0	0	3507	100
sigi_hmm_18_102	1780815	1781081	267	0	0	0	0	267	100	0	0	0	0	0	0	0	0	0	0
sigi_hmm_18_103	1757512	1762167	4656	0	0	0	0	4656	100	0	0	0	0	0	0	0	0	4656	100
sigi_hmm_18_104	1754530	1755287	758	0	0	0	0	758	100	0	0	0	0	0	0	0	0	758	100
sigi_hmm_18_105	1703223	1703600	378	0	0	0	0	378	100	0	0	0	0	0	0	0	0	0	0
sigi_hmm_18_106	1667168	1668340	1173	0	0	0	0	1173	100	0	0	0	0	0	0	0	0	0	0
sigi_hmm_18_107	1656872	1658191	1320	0	0	0	0	1320	100	0	0	0	0	0	0	0	0	1320	100
sigi_hmm_18_108	1632725	1633525	801	0	0	0	0	801	100	0	0	801	100	0	0	801	100	801	100
sigi_hmm_18_109	1620742	1622687	1946	0	0	0	0	1946	100	0	0	0	0	0	0	0	0	0	0
sigi_hmm_18_110	1575421	1576345	925	0	0	0	0	925	100	0	0	0	0	0	0	0	0	925	100
sigi_hmm_18_111	1569734	1572289	2556	0	0	0	0	2556	100	0	0	0	0	0	0	0	0	2556	100
sigi_hmm_18_112	1557009	1557722	714	0	0	0	0	714	100	0	0	0	0	0	0	0	0	0	0
sigi_hmm_18_113	1542432	1544162	1731	0	0	0	0	1731	100	0	0	0	0	0	0	0	0	1731	100
sigi_hmm_18_114	1500948	1501646	699	0	0	0	0	699	100	0	0	0	0	0	0	0	0	0	0
sigi_hmm_18_115	1491826	1492017	192	0	0	0	0	192	100	0	0	0	0	0	0	0	0	0	0
sigi_hmm_18_116	1477489	1477668	180	0	0	0	0	180	100	0	0	0	0	0	0	0	0	0	0
sigi_hmm_18_117	1428550	1430402	1853	0	0	0	0	1853	100	0	0	1850	99.8	0	0	1850	99.8	1853	100
sigi_hmm_18_118	1415130	1419515	4386	0	0	0	0	4386	100	0	0	4386	100	0	0	4386	100	4085	93.1
sigi_hmm_18_119	1410534	1411201	668	0	0	0	0	668	100	0	0	0	0	0	0	0	0	668	100
sigi_hmm_18_120	1405782	1406987	1206	0	0	0	0	1206	100	0	0	0	0	0	0	0	0	0	0
sigi_hmm_18_121	1399714	1400900	1187	0	0	0	0	1187	100	0	0	0	0	0	0	0	0	0	0
sigi_hmm_18_122	1324969	1326343	1375	0	0	0	0	1375	100	0	0	0	0	0	0	0	0	0	0
sigi_hmm_18_123	1303260	1303877	618	0	0	0	0	618	100	0	0	0	0	0	0	0	0	618	100
sigi_hmm_18_124	1298407	1300988	2582	0	0	0	0	2582	100	0	0	0	0	0	0	0	0	2582	100
sigi_hmm_18_125	1254164	1254976	813	0	0	0	0	813	100	0	0	0	0	0	0	0	0	0	0
sigi_hmm_18_126	1217099	1217332	234	0	0	0	0	234	100	0	0	0	0	0	0	0	0	234	100
sigi_hmm_18_127	1200850	1201065	216	216	100	0	0	216	100	0	0	0	0	0	0	0	0	216	100
sigi_hmm_18_128	1120164	1121102	939	0	0	0	0	939	100	0	0	939	100	0	0	939	100	939	100
sigi_hmm_18_129	1114121	1115290	1170	0	0	0	0	1170	100	0	0	1170	100	0	0	1170	100	1170	100
sigi_hmm_18_130	1110352	1112376	2025	0	0	0	0	2025	100	0	0	2022	99.9	0	0	2022	99.9	2025	100
sigi_hmm_18_131	1095914	1098608	2695	0	0	0	0	2695	100	0	0	0	0	2695	100	0	0	2695	100
sigi_hmm_18_132	1086594	1088481	1888	0	0	0	0	1888	100	0	0	0	0	1888	100	0	0	1888	100
sigi_hmm_18_133	1060921	1062177	1257	0	0	0	0	1257	100	0	0	0	0	0	0	0	0	1257	100
sigi_hmm_18_134	1046745	1047431	687	0	0	0	0	687	100	0	0	0	0	0	0	0	0	687	100
sigi_hmm_18_135	991096	994413	3318	0	0	0	0	3318	100	0	0	3315	99.9	0	0	3315	99.9	3252	98
sigi_hmm_18_136	935493	937702	2210	0	0	0	0	2210	100	0	0	2210	100	0	0	2210	100	0	0
sigi_hmm_18_137	901307	901549	243	0	0	0	0	243	100	0	0	0	0	0	0	0	0	0	0
sigi_hmm_18_138	886504	889050	2547	0	0	0	0	2547	100	0	0	0	0	0	0	0	0	2547	100
sigi_hmm_18_139	799599	800312	714	0	0	0	0	714	100	0	0	0	0	0	0	0	0	0	0
sigi_hmm_18_140	774857	776683	1827	0	0	0	0	1827	100	0	0	1827	100	0	0	1827	100	1827	100
sigi_hmm_18_141	763586	767721	4136	0	0	0	0	4136	100	0	0	0	0	0	0	0	0	4136	100
sigi_hmm_18_142	741145	741654	510	0	0	0	0	510	100	0	0	0	0	0	0	0	0	510	100
sigi_hmm_18_143	717588	719436	1849	0	0	0	0	1849	100	0	0	0	0	0	0	0	0	1849	100
sigi_hmm_18_144	714791	716154	1364	0	0	0	0	1364	100	0	0	0	0	0	0	0	0	1364	100
sigi_hmm_18_145	676777	676911	135	0	0	0	0	135	100	0	0	0	0	0	0	0	0	0	0
sigi_hmm_18_146	666709	668703	1995	0	0	209	10.5	1995	100	0	0	1995	100	0	0	1995	100	1001	50.2
sigi_hmm_18_147	601881	602594	714	0	0	0	0	714	100	0	0	0	0	0	0	0	0	0	0
sigi_hmm_18_148	585926	586828	903	0	0	0	0	903	100	0	0	0	0	0	0	0	0	903	100
sigi_hmm_18_149	581992	583821	1830	0	0	0	0	1830	100	0	0	0	0	0	0	0	0	1830	100
sigi_hmm_18_150	564102	564293	192	0	0	0	0	192	100	0	0	0	0	0	0	0	0	0	0
sigi_hmm_18_151	535381	536601	1221	0	0	0	0	1221	100	0	0	0	0	0	0	0	0	1221	100
sigi_hmm_18_152	520945	521625	681	0	0	0	0	681	100	0	0	0	0	0	0	0	0	681	100
sigi_hmm_18_153	514289	519591	5303	0	0	0	0	5303	100	0	0	0	0	0	0	0	0	5303	100
sigi_hmm_18_154	414587	417981	3395	0	0	0	0	3395	100	3395	100	357	10.5	0	0	357	10.5	3395	100
sigi_hmm_18_155	408705	412641	3937	0	0	0	0	3937	100	3937	100	0	0	0	0	0	0	3937	100
sigi_hmm_18_156	356609	357157	549	0	0	0	0	549	100	0	0	0	0	0	0	0	0	327	59.6
sigi_hmm_18_157	344232	344423	192	0	0	0	0	192	100	0	0	0	0	0	0	0	0	0	0
sigi_hmm_18_158	337289	337957	669	0	0	0	0	669	100	0	0	0	0	0	0	0	0	0	0
sigi_hmm_18_159	333663	333878	216	177	81.9	0	0	216	100	0	0	0	0	0	0	0	0	0	0
sigi_hmm_18_160	311400	312556	1157	0	0	0	0	1157	100	0	0	0	0	0	0	0	0	0	0
sigi_hmm_18_161	304017	304211	195	0	0	0	0	195	100	0	0	0	0	0	0	0	0	0	0
sigi_hmm_18_162	284251	284493	243	0	0	0	0	243	100	0	0	243	100	243	100	243	100	243	100
sigi_hmm_18_163	274041	282908	8868	0	0	0	0	8868	100	8868	100	8868	100	7908	89.2	8868	100	8868	100
sigi_hmm_18_164	254481	256211	1731	0	0	0	0	1731	100	0	0	1731	100	0	0	1731	100	1731	100
sigi_hmm_18_165	242362	243531	1170	1170	100	0	0	1170	100	0	0	1170	100	0	0	1170	100	1170	100
sigi_hmm_18_166	226152	227663	1512	0	0	0	0	1512	100	0	0	0	0	0	0	0	0	0	0
sigi_hmm_18_167	86540	86785	246	0	0	42	17.1	246	100	0	0	0	0	0	0	0	0	0	0
sigi_hmm_18_168	19328	19531	204	0	0	0	0	204	100	0	0	0	0	0	0	0	0	0	0
Total			299123	4131	1.4	6341	2.1	299123	100	68212	22.8	92473	30.9	55301	18.5	110119	36.8	224732	75.1
NC_009997.1, Shewanella baltica OS195 (5347283 bp)
sigi_hmm_19_1	5240538	5240792	255	0	0	0	0	255	100	0	0	0	0	0	0	0	0	0	0
sigi_hmm_19_2	5210868	5223170	12303	0	0	0	0	12303	100	0	0	11180	90.9	9133	74.2	11180	90.9	12058	98
sigi_hmm_19_3	5195012	5203316	8305	0	0	0	0	8305	100	0	0	8305	100	3316	39.9	8305	100	8305	100
sigi_hmm_19_4	5110046	5113664	3619	0	0	0	0	3619	100	0	0	0	0	0	0	0	0	3619	100
sigi_hmm_19_5	5040395	5041915	1521	0	0	0	0	1521	100	0	0	0	0	0	0	0	0	1521	100
sigi_hmm_19_6	5030218	5031996	1779	0	0	0	0	1779	100	0	0	0	0	0	0	0	0	1779	100
sigi_hmm_19_7	5026250	5026618	369	0	0	0	0	369	100	0	0	0	0	0	0	0	0	114	30.9
sigi_hmm_19_8	4664966	4667391	2426	0	0	0	0	2426	100	0	0	0	0	0	0	0	0	2426	100
sigi_hmm_19_9	4476128	4477882	1755	0	0	0	0	1755	100	0	0	0	0	0	0	0	0	1755	100
sigi_hmm_19_10	4341045	4342993	1949	0	0	0	0	1949	100	0	0	0	0	0	0	0	0	0	0
sigi_hmm_19_11	4320885	4326641	5757	0	0	0	0	5757	100	0	0	0	0	0	0	0	0	5757	100
sigi_hmm_19_12	4153676	4156596	2921	0	0	0	0	2921	100	0	0	0	0	0	0	0	0	2921	100
sigi_hmm_19_13	4115293	4118854	3562	0	0	0	0	3562	100	0	0	0	0	0	0	0	0	3562	100
sigi_hmm_19_14	4004663	4010236	5574	0	0	0	0	5574	100	0	0	5574	100	0	0	5574	100	5574	100
sigi_hmm_19_15	3995450	3999562	4113	0	0	0	0	4113	100	0	0	2114	51.4	0	0	2114	51.4	4113	100
sigi_hmm_19_16	3945131	3947428	2298	0	0	0	0	2298	100	0	0	0	0	0	0	0	0	2298	100
sigi_hmm_19_17	3874687	3876706	2020	0	0	0	0	2020	100	0	0	0	0	0	0	0	0	0	0
sigi_hmm_19_18	3674410	3675817	1408	0	0	0	0	1408	100	0	0	0	0	0	0	1408	100	1408	100
sigi_hmm_19_19	3648344	3648730	387	0	0	0	0	387	100	0	0	387	100	0	0	387	100	387	100
sigi_hmm_19_20	3646167	3646907	741	0	0	0	0	741	100	0	0	741	100	0	0	741	100	741	100
sigi_hmm_19_21	3611494	3614073	2580	0	0	0	0	2580	100	0	0	0	0	0	0	2580	100	1335	51.7
sigi_hmm_19_22	3602931	3603290	360	0	0	0	0	360	100	0	0	0	0	360	100	0	0	360	100
sigi_hmm_19_23	3599880	3600629	750	0	0	0	0	750	100	0	0	0	0	750	100	750	100	750	100
sigi_hmm_19_24	3590993	3594058	3066	0	0	0	0	3066	100	0	0	0	0	3066	100	3066	100	3066	100
sigi_hmm_19_25	3489964	3494919	4956	0	0	0	0	4956	100	4919	99.3	0	0	0	0	0	0	4956	100
sigi_hmm_19_26	3473549	3475380	1832	0	0	0	0	1832	100	0	0	0	0	0	0	0	0	1832	100
sigi_hmm_19_27	3452646	3455499	2854	0	0	0	0	2854	100	0	0	0	0	0	0	2854	100	2854	100
sigi_hmm_19_28	3132874	3133677	804	0	0	0	0	804	100	0	0	0	0	0	0	0	0	0	0
sigi_hmm_19_29	2996998	2998076	1079	0	0	0	0	1079	100	0	0	0	0	0	0	390	36.1	0	0
sigi_hmm_19_30	2974205	2980135	5931	0	0	0	0	5931	100	0	0	0	0	0	0	0	0	5931	100
sigi_hmm_19_31	2893811	2893972	162	0	0	0	0	162	100	0	0	0	0	0	0	0	0	0	0
sigi_hmm_19_32	2755203	2756562	1360	0	0	0	0	1360	100	0	0	0	0	0	0	0	0	1360	100
sigi_hmm_19_33	2706866	2710751	3886	327	8.4	0	0	3886	100	0	0	3886	100	0	0	3886	100	3886	100
sigi_hmm_19_34	2676571	2676945	375	375	100	0	0	375	100	0	0	375	100	0	0	375	100	0	0
sigi_hmm_19_35	2664740	2666893	2154	2154	100	0	0	2154	100	0	0	2154	100	0	0	2154	100	2154	100
sigi_hmm_19_36	2649594	2651573	1980	0	0	0	0	1980	100	0	0	1980	100	0	0	1980	100	1980	100
sigi_hmm_19_37	2641910	2643770	1861	0	0	0	0	1861	100	0	0	1407	75.6	0	0	1407	75.6	1861	100
sigi_hmm_19_38	2590478	2595433	4956	0	0	0	0	4956	100	0	0	0	0	0	0	0	0	4956	100
sigi_hmm_19_39	2544442	2547163	2722	0	0	0	0	2722	100	0	0	0	0	0	0	2722	100	0	0
sigi_hmm_19_40	2534605	2536354	1750	109	6.2	0	0	1750	100	0	0	0	0	0	0	1750	100	1750	100
sigi_hmm_19_41	2416817	2419675	2859	0	0	0	0	2859	100	0	0	2859	100	0	0	2859	100	2859	100
sigi_hmm_19_42	2411552	2414711	3160	0	0	0	0	3160	100	0	0	3160	100	0	0	3160	100	3160	100
sigi_hmm_19_43	2394025	2396522	2498	0	0	0	0	2498	100	0	0	1521	60.9	0	0	1521	60.9	2498	100
sigi_hmm_19_44	2382064	2383774	1711	0	0	0	0	1711	100	0	0	114	6.7	1711	100	114	6.7	1711	100
sigi_hmm_19_45	2364920	2374697	9778	0	0	0	0	9778	100	7081	72.4	9778	100	9778	100	9778	100	9778	100
sigi_hmm_19_46	2358232	2364294	6063	0	0	0	0	6063	100	6063	100	6063	100	6063	100	6063	100	6063	100
sigi_hmm_19_47	2350740	2351798	1059	0	0	0	0	1059	100	0	0	1059	100	0	0	1059	100	1059	100
sigi_hmm_19_48	2284940	2285905	966	0	0	0	0	966	100	0	0	0	0	0	0	0	0	0	0
sigi_hmm_19_49	2226657	2228913	2257	0	0	0	0	2257	100	0	0	0	0	0	0	1012	44.8	2257	100
sigi_hmm_19_50	2223248	2224589	1342	0	0	0	0	1342	100	0	0	0	0	0	0	0	0	1342	100
sigi_hmm_19_51	2090480	2091355	876	154	17.6	0	0	876	100	0	0	0	0	0	0	0	0	876	100
sigi_hmm_19_52	2074408	2083422	9015	4578	50.8	0	0	9015	100	0	0	9015	100	0	0	9015	100	9015	100
sigi_hmm_19_53	1929993	1930949	957	0	0	0	0	957	100	0	0	0	0	0	0	0	0	0	0
sigi_hmm_19_54	1893682	1894746	1065	0	0	0	0	1065	100	0	0	0	0	0	0	0	0	1065	100
sigi_hmm_19_55	1877018	1878692	1675	0	0	0	0	1675	100	0	0	0	0	0	0	0	0	1675	100
sigi_hmm_19_56	1736500	1737977	1478	0	0	0	0	1478	100	0	0	0	0	0	0	312	21.1	0	0
sigi_hmm_19_57	1586403	1586921	519	0	0	0	0	519	100	0	0	0	0	0	0	0	0	0	0
sigi_hmm_19_58	1388168	1390420	2253	0	0	0	0	2253	100	0	0	0	0	2253	100	0	0	2253	100
sigi_hmm_19_59	1380303	1382435	2133	0	0	0	0	2133	100	0	0	0	0	2133	100	2130	99.9	2133	100
sigi_hmm_19_60	1374349	1379902	5554	0	0	0	0	5554	100	0	0	0	0	5554	100	5554	100	5554	100
sigi_hmm_19_61	1220830	1221786	957	0	0	0	0	957	100	0	0	0	0	0	0	0	0	0	0
sigi_hmm_19_62	1196589	1198358	1770	0	0	0	0	1770	100	0	0	0	0	0	0	0	0	1770	100
sigi_hmm_19_63	1162016	1164455	2440	0	0	0	0	2440	100	0	0	0	0	0	0	0	0	2440	100
sigi_hmm_19_64	944265	945632	1368	0	0	0	0	1368	100	0	0	1368	100	0	0	1368	100	184	13.5
sigi_hmm_19_65	918949	921129	2181	0	0	0	0	2181	100	0	0	0	0	0	0	0	0	1648	75.6
sigi_hmm_19_66	910685	913138	2454	2454	100	0	0	2454	100	0	0	0	0	0	0	0	0	2454	100
sigi_hmm_19_67	905612	906800	1189	1189	100	0	0	1189	100	0	0	0	0	0	0	0	0	1189	100
sigi_hmm_19_68	821085	822611	1527	0	0	0	0	1527	100	0	0	0	0	0	0	0	0	1527	100
sigi_hmm_19_69	749019	754796	5778	5778	100	0	0	5778	100	0	0	5775	99.9	5778	100	5775	99.9	5778	100
sigi_hmm_19_70	736954	741536	4583	4583	100	0	0	4583	100	4583	100	4583	100	4583	100	4583	100	4583	100
sigi_hmm_19_71	719407	727463	8057	8057	100	0	0	8057	100	0	0	8057	100	2463	30.6	8057	100	8057	100
sigi_hmm_19_72	699387	703046	3660	3660	100	0	0	3660	100	3660	100	3657	99.9	3660	100	3657	99.9	3660	100
sigi_hmm_19_73	695456	697712	2257	2257	100	0	0	2257	100	2257	100	2257	100	2257	100	2257	100	2257	100
sigi_hmm_19_74	676559	682536	5978	5978	100	0	0	5978	100	0	0	5978	100	2536	42.4	5978	100	5978	100
sigi_hmm_19_75	634724	636952	2229	0	0	0	0	2229	100	0	0	0	0	0	0	0	0	2229	100
sigi_hmm_19_76	537983	538309	327	0	0	0	0	327	100	0	0	0	0	0	0	0	0	0	0
sigi_hmm_19_77	420622	425461	4840	0	0	0	0	4840	100	0	0	0	0	0	0	0	0	4639	95.8
sigi_hmm_19_78	167573	168974	1402	0	0	0	0	1402	100	0	0	0	0	0	0	0	0	1402	100
Total			218695	41653	19	0	0	218695	100	28563	13.1	103347	47.3	65394	29.9	127875	58.5	200462	91.7
NC_005945.1, Bacillus anthracis str. Sterne (5228663 bp)
sigi_hmm_20_1	4858672	4859577	906	906	100	0	0	906	100	0	0	0	0	0	0	0	0	906	100
sigi_hmm_20_2	4850195	4853252	3058	3058	100	0	0	3058	100	0	0	0	0	0	0	0	0	3058	100
sigi_hmm_20_3	3487305	3487517	213	0	0	0	0	213	100	0	0	213	100	0	0	213	100	213	100
sigi_hmm_20_4	3421923	3422529	607	0	0	0	0	607	100	607	100	0	0	0	0	607	100	607	100
sigi_hmm_20_5	3213354	3214091	738	0	0	0	0	738	100	0	0	0	0	0	0	0	0	738	100
sigi_hmm_20_6	3209928	3210587	660	0	0	0	0	660	100	0	0	0	0	0	0	660	100	660	100
sigi_hmm_20_7	3109875	3111490	1616	0	0	0	0	1616	100	0	0	0	0	0	0	0	0	0	0
sigi_hmm_20_8	2985626	2986134	509	0	0	0	0	509	100	0	0	0	0	0	0	0	0	0	0
sigi_hmm_20_9	2916616	2918457	1842	0	0	0	0	1842	100	0	0	0	0	0	0	0	0	1842	100
sigi_hmm_20_10	2573508	2573846	339	0	0	0	0	339	100	0	0	0	0	0	0	0	0	0	0
sigi_hmm_20_11	2360701	2362186	1486	0	0	0	0	1486	100	0	0	0	0	0	0	1486	100	1486	100
sigi_hmm_20_12	2317431	2319012	1582	0	0	0	0	1582	100	0	0	0	0	0	0	0	0	0	0
sigi_hmm_20_13	2279730	2280284	555	0	0	0	0	555	100	0	0	0	0	0	0	555	100	555	100
sigi_hmm_20_14	2116682	2117104	423	0	0	0	0	423	100	0	0	0	0	0	0	0	0	0	0
sigi_hmm_20_15	2058157	2060766	2610	0	0	0	0	2610	100	0	0	2610	100	0	0	2610	100	2610	100
sigi_hmm_20_16	1998693	1999734	1042	0	0	0	0	1042	100	0	0	0	0	0	0	0	0	0	0
sigi_hmm_20_17	1886615	1887271	657	0	0	0	0	657	100	0	0	0	0	0	0	0	0	0	0
sigi_hmm_20_18	1726356	1727528	1173	0	0	0	0	1173	100	0	0	0	0	0	0	0	0	940	80.1
sigi_hmm_20_19	1694480	1694935	456	0	0	0	0	456	100	0	0	0	0	0	0	0	0	0	0
sigi_hmm_20_20	1239506	1240067	562	0	0	0	0	562	100	0	0	0	0	0	0	0	0	0	0
sigi_hmm_20_21	1092261	1092479	219	0	0	0	0	219	100	0	0	0	0	0	0	0	0	0	0
sigi_hmm_20_22	1018906	1019928	1023	0	0	0	0	1023	100	0	0	0	0	0	0	0	0	1023	100
sigi_hmm_20_23	942683	945469	2787	0	0	0	0	2787	100	0	0	0	0	0	0	2787	100	2787	100
sigi_hmm_20_24	934814	935860	1047	0	0	0	0	1047	100	0	0	0	0	0	0	0	0	0	0
Total			26110	3964	15.2	0	0	26110	100	607	2.3	2823	10.8	0	0	8918	34.2	17425	66.7
NC_004459.2, Vibrio vulnificus CMCP6 chromosome I (3281944 bp)
sigi_hmm_21_1	3271706	3279904	8199	0	0	0	0	8199	100	8199	100	0	0	8199	100	0	0	8199	100
sigi_hmm_21_2	3259865	3268917	9053	0	0	0	0	9053	100	4136	45.7	5628	62.2	9053	100	5628	62.2	9053	100
sigi_hmm_21_3	3250227	3258212	7986	0	0	0	0	7986	100	7986	100	0	0	7986	100	0	0	7986	100
sigi_hmm_21_4	3032186	3033523	1338	0	0	0	0	1338	100	0	0	0	0	0	0	0	0	1338	100
sigi_hmm_21_5	3021313	3022396	1084	0	0	0	0	1084	100	0	0	0	0	0	0	0	0	1084	100
sigi_hmm_21_6	2759224	2759496	273	0	0	0	0	273	100	0	0	0	0	0	0	0	0	273	100
sigi_hmm_21_7	2735810	2736037	228	0	0	0	0	228	100	0	0	0	0	0	0	0	0	0	0
sigi_hmm_21_8	2661389	2662606	1218	0	0	0	0	1218	100	0	0	0	0	0	0	0	0	1218	100
sigi_hmm_21_9	2591468	2596542	5075	0	0	0	0	5075	100	0	0	0	0	0	0	0	0	5075	100
sigi_hmm_21_10	2582607	2585915	3309	0	0	0	0	3309	100	0	0	444	13.4	0	0	444	13.4	3309	100
sigi_hmm_21_11	2560928	2579321	18394	0	0	0	0	18394	100	0	0	14800	80.5	9073	49.3	14800	80.5	18394	100
sigi_hmm_21_12	2542663	2558658	15996	0	0	0	0	15996	100	0	0	15996	100	15996	100	15996	100	15996	100
sigi_hmm_21_13	2505316	2542124	36809	0	0	0	0	36809	100	24000	65.2	30001	81.5	36809	100	30001	81.5	36809	100
sigi_hmm_21_14	2492582	2500753	8172	0	0	0	0	8172	100	0	0	7261	88.9	0	0	7261	88.9	8172	100
sigi_hmm_21_15	2476241	2488760	12520	0	0	0	0	12520	100	0	0	12520	100	8760	70	12520	100	12520	100
sigi_hmm_21_16	2451917	2470815	18899	0	0	0	0	18899	100	6815	36.1	17321	91.7	18899	100	17321	91.7	18899	100
sigi_hmm_21_17	2438376	2449429	11054	0	0	0	0	11054	100	0	0	11054	100	9429	85.3	11054	100	11054	100
sigi_hmm_21_18	2388493	2389922	1430	0	0	0	0	1430	100	0	0	0	0	0	0	0	0	0	0
sigi_hmm_21_19	2247578	2248915	1338	0	0	0	0	1338	100	0	0	0	0	0	0	0	0	1338	100
sigi_hmm_21_20	2191978	2192871	894	0	0	0	0	894	100	0	0	0	0	0	0	891	99.7	894	100
sigi_hmm_21_21	2030746	2042744	11999	11999	100	0	0	11999	100	11999	100	11999	100	0	0	11999	100	11999	100
sigi_hmm_21_22	2025021	2028054	3034	0	0	0	0	3034	100	0	0	3034	100	0	0	3034	100	3034	100
sigi_hmm_21_23	2019690	2020592	903	0	0	0	0	903	100	0	0	903	100	0	0	903	100	903	100
sigi_hmm_21_24	2015847	2017768	1922	0	0	0	0	1922	100	0	0	1922	100	0	0	1922	100	1922	100
sigi_hmm_21_25	1802382	1805075	2694	0	0	0	0	2694	100	0	0	0	0	0	0	0	0	2694	100
sigi_hmm_21_26	1685633	1692328	6696	0	0	0	0	6696	100	0	0	6693	100	0	0	6693	100	6696	100
sigi_hmm_21_27	1570526	1572032	1507	0	0	0	0	1507	100	0	0	0	0	0	0	0	0	1507	100
sigi_hmm_21_28	1468722	1468997	276	0	0	0	0	276	100	0	0	0	0	0	0	0	0	0	0
sigi_hmm_21_29	1424814	1425215	402	0	0	0	0	402	100	0	0	0	0	0	0	0	0	402	100
sigi_hmm_21_30	1395299	1396429	1131	0	0	0	0	1131	100	0	0	0	0	0	0	0	0	1131	100
sigi_hmm_21_31	1272349	1272771	423	0	0	0	0	423	100	0	0	0	0	0	0	0	0	423	100
sigi_hmm_21_32	1103429	1104756	1328	0	0	0	0	1328	100	0	0	0	0	0	0	0	0	1328	100
sigi_hmm_21_33	927935	928261	327	0	0	0	0	327	100	261	79.8	0	0	0	0	0	0	327	100
sigi_hmm_21_34	820767	821765	999	0	0	0	0	999	100	0	0	0	0	0	0	0	0	0	0
sigi_hmm_21_35	799897	800358	462	0	0	0	0	462	100	0	0	0	0	0	0	462	100	462	100
sigi_hmm_21_36	794304	795373	1070	0	0	0	0	1070	100	0	0	0	0	0	0	853	79.7	1070	100
sigi_hmm_21_37	779474	780939	1466	0	0	0	0	1466	100	1466	100	0	0	0	0	0	0	1466	100
sigi_hmm_21_38	766590	766922	333	0	0	0	0	333	100	0	0	0	0	0	0	333	100	333	100
sigi_hmm_21_39	368835	385130	16296	0	0	0	0	16296	100	16296	100	16296	100	16296	100	16296	100	16296	100
sigi_hmm_21_40	363883	367119	3237	0	0	0	0	3237	100	3237	100	3237	100	3237	100	3237	100	3237	100
sigi_hmm_21_41	359845	362692	2848	0	0	0	0	2848	100	2848	100	2848	100	2848	100	2848	100	2848	100
sigi_hmm_21_42	336081	339473	3393	0	0	0	0	3393	100	0	0	0	0	0	0	0	0	3393	100
sigi_hmm_21_43	221421	222167	747	0	0	0	0	747	100	0	0	0	0	0	0	0	0	109	14.6
sigi_hmm_21_44	203744	204871	1128	0	0	0	0	1128	100	0	0	0	0	0	0	0	0	1128	100
sigi_hmm_21_45	98964	102053	3090	3090	100	0	0	3090	100	0	0	0	0	0	0	0	0	3090	100
sigi_hmm_21_46	87113	89809	2697	2697	100	0	0	2697	100	0	0	0	0	0	0	0	0	2697	100
sigi_hmm_21_47	5621	13866	8246	0	0	0	0	8246	100	0	0	0	0	0	0	0	0	8246	100
Total			241923	17786	7.4	0	0	241923	100	87243	36.1	161957	66.9	146585	60.6	164496	68	238352	98.5
NC_009074.1, Burkholderia pseudomallei 668 chromosome I (3912947 bp)
sigi_hmm_22_1	3912387	3912650	264	0	0	263	99.6	264	100	0	0	0	0	0	0	0	0	264	100
sigi_hmm_22_2	3905794	3906147	354	0	0	354	100	354	100	0	0	0	0	0	0	0	0	0	0
sigi_hmm_22_3	3898095	3898286	192	0	0	0	0	192	100	0	0	0	0	0	0	0	0	0	0
sigi_hmm_22_4	3883880	3885853	1974	0	0	0	0	1974	100	0	0	0	0	0	0	0	0	1974	100
sigi_hmm_22_5	3879497	3880307	811	0	0	734	90.5	811	100	0	0	0	0	0	0	0	0	811	100
sigi_hmm_22_6	3864032	3864473	442	0	0	47	10.6	442	100	0	0	0	0	0	0	0	0	0	0
sigi_hmm_22_7	3798158	3806492	8335	0	0	0	0	8335	100	8335	100	8335	100	8335	100	8335	100	8335	100
sigi_hmm_22_8	3766597	3766803	207	0	0	0	0	207	100	0	0	0	0	0	0	0	0	207	100
sigi_hmm_22_9	3741660	3741809	150	0	0	0	0	150	100	0	0	0	0	0	0	0	0	0	0
sigi_hmm_22_10	3730029	3730882	854	0	0	0	0	854	100	0	0	0	0	0	0	0	0	854	100
sigi_hmm_22_11	3719263	3720500	1238	0	0	0	0	1238	100	0	0	0	0	0	0	1238	100	1238	100
sigi_hmm_22_12	3717236	3718105	870	0	0	0	0	870	100	0	0	0	0	0	0	870	100	870	100
sigi_hmm_22_13	3707498	3707626	129	0	0	0	0	129	100	0	0	0	0	0	0	0	0	129	100
sigi_hmm_22_14	3677112	3677492	381	0	0	381	100	381	100	381	100	0	0	381	100	381	100	381	100
sigi_hmm_22_15	3647152	3647370	219	0	0	219	100	219	100	0	0	0	0	0	0	219	100	219	100
sigi_hmm_22_16	3632805	3632948	144	0	0	142	98.6	144	100	0	0	0	0	0	0	0	0	0	0
sigi_hmm_22_17	3606998	3607156	159	0	0	0	0	159	100	0	0	0	0	0	0	0	0	159	100
sigi_hmm_22_18	3602292	3602901	610	0	0	610	100	610	100	0	0	0	0	0	0	0	0	0	0
sigi_hmm_22_19	3566772	3573827	7056	0	0	0	0	7056	100	7056	100	7056	100	0	0	7056	100	7056	100
sigi_hmm_22_20	3563186	3563323	138	0	0	0	0	138	100	0	0	0	0	0	0	0	0	138	100
sigi_hmm_22_21	3545063	3546292	1230	0	0	0	0	1230	100	0	0	0	0	0	0	0	0	1193	97
sigi_hmm_22_22	3534086	3534199	114	0	0	0	0	114	100	0	0	0	0	0	0	0	0	114	100
sigi_hmm_22_23	3487054	3487257	204	0	0	204	100	204	100	0	0	0	0	0	0	0	0	0	0
sigi_hmm_22_24	3478414	3478527	114	0	0	0	0	114	100	114	100	0	0	0	0	0	0	114	100
sigi_hmm_22_25	3422998	3430703	7706	0	0	0	0	7706	100	7706	100	7706	100	7706	100	7706	100	7706	100
sigi_hmm_22_26	3416395	3422643	6249	0	0	0	0	6249	100	6249	100	6249	100	6249	100	6249	100	6249	100
sigi_hmm_22_27	3401410	3401691	282	0	0	282	100	282	100	0	0	0	0	0	0	0	0	282	100
sigi_hmm_22_28	3380833	3381089	257	0	0	0	0	257	100	0	0	0	0	0	0	0	0	0	0
sigi_hmm_22_29	3359253	3359402	150	0	0	0	0	150	100	0	0	0	0	0	0	0	0	0	0
sigi_hmm_22_30	3335470	3335661	192	0	0	0	0	192	100	0	0	0	0	0	0	0	0	0	0
sigi_hmm_22_31	3318021	3321285	3265	0	0	0	0	3265	100	0	0	0	0	0	0	0	0	3265	100
sigi_hmm_22_32	3313079	3313243	165	0	0	0	0	165	100	0	0	0	0	0	0	0	0	165	100
sigi_hmm_22_33	3293302	3293808	507	0	0	507	100	507	100	0	0	0	0	0	0	0	0	0	0
sigi_hmm_22_34	3278542	3278679	138	0	0	0	0	138	100	0	0	0	0	0	0	0	0	0	0
sigi_hmm_22_35	3260265	3260462	198	0	0	0	0	198	100	0	0	0	0	0	0	0	0	0	0
sigi_hmm_22_36	3257711	3258061	351	0	0	0	0	351	100	0	0	0	0	0	0	0	0	0	0
sigi_hmm_22_37	3252340	3252462	123	0	0	0	0	123	100	0	0	0	0	0	0	0	0	0	0
sigi_hmm_22_38	3231699	3231920	222	0	0	0	0	222	100	0	0	0	0	0	0	0	0	0	0
sigi_hmm_22_39	3195690	3195821	132	0	0	0	0	132	100	0	0	0	0	132	100	0	0	132	100
sigi_hmm_22_40	3173324	3193726	20403	12396	60.8	0	0	20403	100	19726	96.7	0	0	20403	100	20400	100	20403	100
sigi_hmm_22_41	3171005	3172537	1533	0	0	0	0	1533	100	0	0	0	0	1533	100	0	0	1533	100
sigi_hmm_22_42	3156053	3156470	418	0	0	0	0	418	100	0	0	0	0	0	0	0	0	0	0
sigi_hmm_22_43	3132025	3132318	294	0	0	294	100	294	100	0	0	0	0	0	0	0	0	0	0
sigi_hmm_22_44	3094789	3094941	153	0	0	0	0	153	100	0	0	0	0	0	0	0	0	0	0
sigi_hmm_22_45	3082622	3083077	456	0	0	0	0	456	100	0	0	0	0	0	0	0	0	456	100
sigi_hmm_22_46	3079271	3079705	435	0	0	0	0	435	100	0	0	0	0	0	0	0	0	0	0
sigi_hmm_22_47	3071532	3071660	129	0	0	0	0	129	100	0	0	0	0	0	0	0	0	129	100
sigi_hmm_22_48	3062074	3063760	1687	0	0	0	0	1687	100	0	0	0	0	0	0	1687	100	1687	100
sigi_hmm_22_49	3033115	3046614	13500	0	0	0	0	13500	100	0	0	0	0	0	0	12466	92.3	13500	100
sigi_hmm_22_50	3003683	3003802	120	0	0	0	0	120	100	0	0	120	100	120	100	120	100	0	0
sigi_hmm_22_51	2987057	3000337	13281	0	0	0	0	13281	100	13281	100	13281	100	13281	100	13281	100	13281	100
sigi_hmm_22_52	2977132	2984228	7097	0	0	0	0	7097	100	7097	100	7097	100	7097	100	7097	100	6825	96.2
sigi_hmm_22_53	2963749	2963994	246	0	0	0	0	246	100	0	0	0	0	0	0	0	0	0	0
sigi_hmm_22_54	2949234	2949500	267	0	0	0	0	267	100	0	0	0	0	0	0	0	0	0	0
sigi_hmm_22_55	2923683	2930444	6762	6762	100	0	0	6762	100	6762	100	6762	100	0	0	6762	100	6762	100
sigi_hmm_22_56	2921676	2923272	1597	1597	100	0	0	1597	100	1597	100	1597	100	0	0	1597	100	1597	100
sigi_hmm_22_57	2919070	2920262	1193	0	0	0	0	1193	100	1193	100	1193	100	0	0	1193	100	1193	100
sigi_hmm_22_58	2908753	2909830	1078	0	0	0	0	1078	100	0	0	0	0	0	0	0	0	0	0
sigi_hmm_22_59	2897400	2897603	204	0	0	0	0	204	100	0	0	0	0	0	0	0	0	204	100
sigi_hmm_22_60	2889120	2889658	539	0	0	0	0	539	100	0	0	0	0	0	0	0	0	0	0
sigi_hmm_22_61	2887060	2887904	845	0	0	0	0	845	100	0	0	0	0	0	0	0	0	0	0
sigi_hmm_22_62	2877113	2877520	408	0	0	0	0	408	100	0	0	0	0	0	0	0	0	0	0
sigi_hmm_22_63	2871783	2871917	135	0	0	0	0	135	100	0	0	0	0	0	0	0	0	0	0
sigi_hmm_22_64	2856036	2856161	126	0	0	0	0	126	100	0	0	0	0	0	0	0	0	126	100
sigi_hmm_22_65	2853472	2853684	213	0	0	0	0	213	100	0	0	0	0	0	0	0	0	213	100
sigi_hmm_22_66	2850264	2850531	268	0	0	268	100	268	100	0	0	0	0	0	0	0	0	268	100
sigi_hmm_22_67	2797466	2798395	930	0	0	0	0	930	100	0	0	0	0	0	0	930	100	930	100
sigi_hmm_22_68	2792350	2792475	126	0	0	0	0	126	100	0	0	0	0	0	0	0	0	126	100
sigi_hmm_22_69	2790775	2791181	407	0	0	0	0	407	100	0	0	0	0	0	0	0	0	407	100
sigi_hmm_22_70	2785555	2785716	162	0	0	0	0	162	100	0	0	162	100	0	0	162	100	162	100
sigi_hmm_22_71	2779849	2780115	267	0	0	267	100	267	100	0	0	267	100	0	0	267	100	267	100
sigi_hmm_22_72	2738916	2739056	141	0	0	141	100	141	100	0	0	0	0	0	0	0	0	0	0
sigi_hmm_22_73	2709668	2710207	540	0	0	0	0	540	100	0	0	0	0	0	0	0	0	0	0
sigi_hmm_22_74	2701703	2701864	162	0	0	0	0	162	100	0	0	0	0	0	0	0	0	162	100
sigi_hmm_22_75	2697729	2698247	519	0	0	0	0	519	100	0	0	0	0	0	0	0	0	519	100
sigi_hmm_22_76	2648823	2649604	782	0	0	0	0	782	100	0	0	0	0	0	0	0	0	782	100
sigi_hmm_22_77	2629579	2629932	354	0	0	0	0	354	100	0	0	0	0	0	0	0	0	354	100
sigi_hmm_22_78	2596665	2596811	147	0	0	0	0	147	100	0	0	0	0	0	0	0	0	147	100
sigi_hmm_22_79	2588759	2589377	619	0	0	0	0	619	100	0	0	0	0	0	0	0	0	0	0
sigi_hmm_22_80	2572328	2572540	213	0	0	0	0	213	100	0	0	0	0	0	0	0	0	0	0
sigi_hmm_22_81	2558963	2559127	165	0	0	0	0	165	100	0	0	0	0	0	0	0	0	0	0
sigi_hmm_22_82	2555598	2555714	117	0	0	0	0	117	100	0	0	0	0	0	0	0	0	0	0
sigi_hmm_22_83	2525005	2526133	1129	0	0	0	0	1129	100	0	0	0	0	0	0	0	0	1129	100
sigi_hmm_22_84	2512642	2512884	243	0	0	0	0	243	100	0	0	0	0	0	0	240	98.8	243	100
sigi_hmm_22_85	2510118	2511260	1143	0	0	0	0	1143	100	0	0	0	0	0	0	1143	100	1143	100
sigi_hmm_22_86	2500061	2500637	577	0	0	0	0	577	100	0	0	0	0	0	0	0	0	577	100
sigi_hmm_22_87	2462565	2462825	261	0	0	0	0	261	100	0	0	0	0	0	0	0	0	0	0
sigi_hmm_22_88	2437302	2437424	123	0	0	0	0	123	100	0	0	0	0	0	0	0	0	0	0
sigi_hmm_22_89	2393489	2393602	114	0	0	0	0	114	100	0	0	0	0	0	0	0	0	114	100
sigi_hmm_22_90	2366259	2367556	1298	0	0	0	0	1298	100	0	0	0	0	0	0	0	0	0	0
sigi_hmm_22_91	2351749	2351862	114	0	0	0	0	114	100	0	0	0	0	0	0	0	0	0	0
sigi_hmm_22_92	2342705	2343043	339	0	0	0	0	339	100	0	0	0	0	0	0	0	0	339	100
sigi_hmm_22_93	2326286	2326468	183	0	0	0	0	183	100	0	0	0	0	0	0	0	0	0	0
sigi_hmm_22_94	2319424	2321513	2090	0	0	0	0	2090	100	0	0	0	0	0	0	0	0	2090	100
sigi_hmm_22_95	2315488	2317657	2170	0	0	0	0	2170	100	0	0	0	0	0	0	0	0	2022	93.2
sigi_hmm_22_96	2295727	2299694	3968	0	0	0	0	3968	100	0	0	0	0	0	0	2630	66.3	3968	100
sigi_hmm_22_97	2293036	2293224	189	0	0	0	0	189	100	0	0	0	0	0	0	0	0	189	100
sigi_hmm_22_98	2275800	2275919	120	0	0	0	0	120	100	0	0	0	0	0	0	0	0	0	0
sigi_hmm_22_99	2252355	2252879	525	0	0	0	0	525	100	0	0	0	0	0	0	525	100	0	0
sigi_hmm_22_100	2249926	2250723	798	0	0	0	0	798	100	0	0	0	0	0	0	0	0	0	0
sigi_hmm_22_101	2170584	2170778	195	0	0	0	0	195	100	0	0	0	0	0	0	0	0	0	0
sigi_hmm_22_102	2166041	2166163	123	0	0	0	0	123	100	0	0	0	0	0	0	0	0	0	0
sigi_hmm_22_103	2123479	2138588	15110	0	0	0	0	15110	100	15110	100	15107	100	15110	100	15107	100	15110	100
[truncated: 29,271 more rows]
