# Supplementary material for: Evaluation of genomic island predictors using a comparative genomics approach
Source: BMC Bioinformatics. 2008 Aug 5;9:329. doi: 10.1186/1471-2105-9-329 (PMC2518932; doi:10.1186/1471-2105-9-329)
Supplement: Additional file 6 — Accuracy measurements for 118 chromosomes listed by each GI prediction tool. [file 1471-2105-9-329-S6.xls]

## Sheet: Sheet1
Additional file 6 - Accuracy measurements for 118 chromosomes listed by each GI prediction tool.
Tool	Accession	Description	True Positives	False Positives	Total Predicted	True Negative	False Negative	Negative Dataset	Positive Dataset	Precision	Recall	Overall Accuracy
sigi_hmm	NC_009665.1	Shewanella baltica OS185, complete genome.	62921	0	210695	80894	202193	80894	265114	100	23.7	41.6
sigi_hmm	NC_007606.1	Shigella dysenteriae Sd197, complete genome.	2483	2421	202548	412397	28190	414818	30673	50.6	8.1	93.1
sigi_hmm	NC_006350.1	Burkholderia pseudomallei K96243 chromosome 1, complete sequence.	41108	2990	305302	828000	21741	830990	62849	93.2	65.4	97.2
sigi_hmm	NC_004431.1	Escherichia coli CFT073, complete genome.	157515	9281	640733	513963	166201	523244	323716	94.4	48.7	79.3
sigi_hmm	NC_003485.1	Streptococcus pyogenes MGAS8232, complete genome.	0	0	47308	165214	11952	165214	11952	N/A	0	93.3
sigi_hmm	NC_008543.1	Burkholderia cenocepacia HI2424 chromosome 2, complete sequence.	1967	3556	238821	442334	9128	445890	11095	35.6	17.7	97.2
sigi_hmm	NC_003997.3	Bacillus anthracis str. Ames, complete genome.	3964	363	27551	1490579	33385	1490942	37349	91.6	10.6	97.8
sigi_hmm	NC_010334.1	Shewanella halifaxensis HAW-EB4, complete genome.	4446	0	116416	165977	44505	165977	48951	100	9.1	79.3
sigi_hmm	NC_004722.1	Bacillus cereus ATCC 14579, complete genome.	0	216	37171	625236	56962	625452	56962	0	0	91.6
sigi_hmm	NC_004606.1	Streptococcus pyogenes SSI-1, complete genome.	4595	0	76532	132393	18374	132393	22969	100	20	88.2
sigi_hmm	NC_010322.1	Pseudomonas putida GB-1, complete genome.	141383	3326	530701	216491	108727	219817	250110	97.7	56.5	76.2
sigi_hmm	NC_007384.1	Shigella sonnei Ss046, complete genome.	7914	1166	307260	525504	34477	526670	42391	87.2	18.7	93.7
sigi_hmm	NC_008819.1	Prochlorococcus marinus str. NATL1A, complete genome.	5089	0	21619	303017	13912	303017	19001	100	26.8	95.7
sigi_hmm	NC_004631.1	Salmonella enterica subsp. enterica serovar Typhi Ty2, complete genome.	94006	533	533610	533553	79178	534086	173184	99.4	54.3	88.7
sigi_hmm	NC_002655.2	Escherichia coli O157:H7 EDL933, complete genome.	89573	3443	727381	505210	208111	508653	297684	96.3	30.1	73.8
sigi_hmm	NC_009801.1	Escherichia coli E24377A, complete genome.	59125	16300	483921	504630	70992	520930	130117	78.4	45.4	86.6
sigi_hmm	NC_002758.2	Staphylococcus aureus subsp. aureus Mu50, complete genome.	18724	0	46241	242694	9585	242694	28309	100	66.1	96.5
sigi_hmm	NC_008258.1	Shigella flexneri 5 str. 8401, complete genome.	4131	6341	299123	548336	48255	554677	52386	39.4	7.9	91
sigi_hmm	NC_009997.1	Shewanella baltica OS195, complete genome.	41653	0	218695	105874	189510	105874	231163	100	18	43.8
sigi_hmm	NC_005945.1	Bacillus anthracis str. Sterne, complete genome.	3964	0	26110	1490934	33385	1490934	37349	100	10.6	97.8
sigi_hmm	NC_004459.2	Vibrio vulnificus CMCP6 chromosome I, complete sequence.	17786	0	241923	114586	36653	114586	54439	100	32.7	78.3
sigi_hmm	NC_009074.1	Burkholderia pseudomallei 668 chromosome I, complete sequence.	20755	7310	263236	785882	25598	793192	46353	74	44.8	96.1
sigi_hmm	NC_007946.1	Escherichia coli UTI89, complete genome.	90379	19379	582068	538796	108795	558175	199174	82.3	45.4	83.1
sigi_hmm	NC_004578.1	Pseudomonas syringae pv. tomato str. DC3000, complete genome.	145663	0	465503	458579	260625	458579	406288	100	35.9	69.9
sigi_hmm	NC_007146.2	Haemophilus influenzae 86-028NP, complete genome.	3314	0	33790	8599	67235	8599	70549	100	4.7	15.1
sigi_hmm	NC_007530.2	Bacillus anthracis str. 'Ames Ancestor', complete genome.	3964	363	27551	1490701	33385	1491064	37349	91.6	10.6	97.8
sigi_hmm	NC_003909.8	Bacillus cereus ATCC 10987, complete genome.	42987	3911	77117	1479289	60523	1483200	103510	91.7	41.5	95.9
sigi_hmm	NC_008577.1	Shewanella sp. ANA-3 chromosome 1, complete sequence.	83563	897	325025	96097	17615	96994	101178	98.9	82.6	90.7
sigi_hmm	NC_007613.1	Shigella boydii Sb227, complete genome.	6179	1322	270199	426827	28346	428149	34525	82.4	17.9	93.6
sigi_hmm	NC_010167.1	Brucella suis ATCC 23445 chromosome II, complete sequence.	8053	848	82171	186401	149814	187249	157867	90.5	5.1	56.3
sigi_hmm	NC_008390.1	Burkholderia cepacia AMMD chromosome 1, complete sequence.	9121	2783	192513	704903	794	707686	9915	76.6	92	99.5
sigi_hmm	NC_009901.1	Shewanella pealeana ATCC 700345, complete genome.	6873	0	125076	218152	61090	218152	67963	100	10.1	78.6
sigi_hmm	NC_010159.1	Yersinia pestis Angola, complete genome.	13971	1166	307737	751568	4644	752734	18615	92.3	75.1	99.2
sigi_hmm	NC_009900.1	Rickettsia massiliae MTU5, complete genome.	0	0	0	20813	15317	20813	15317	N/A	0	57.6
sigi_hmm	NC_008750.1	Shewanella sp. W3-18-1, complete genome.	64562	661	201439	100750	171496	101411	236058	99	27.4	49
sigi_hmm	NC_007432.1	Streptococcus agalactiae A909, complete genome.	17167	552	97471	199723	30403	200275	47570	96.9	36.1	87.5
sigi_hmm	NC_003923.1	Staphylococcus aureus subsp. aureus MW2, complete genome.	0	0	10065	272372	20097	272372	20097	N/A	0	93.1
sigi_hmm	NC_005071.1	Prochlorococcus marinus str. MIT 9313, complete genome.	27280	7553	136599	193655	20274	201208	47554	78.3	57.4	88.8
sigi_hmm	NC_008600.1	Bacillus thuringiensis str. Al Hakam, complete genome.	2182	245	23793	1451528	19983	1451773	22165	89.9	9.8	98.6
sigi_hmm	NC_008463.1	Pseudomonas aeruginosa UCBPP-PA14, complete genome.	6495	0	81293	190511	133332	190511	139827	100	4.6	59.6
sigi_hmm	NC_010551.1	Burkholderia ambifaria MC40-6 chromosome 1, complete sequence.	10091	12222	179456	794119	3547	806341	13638	45.2	74	98.1
sigi_hmm	NC_003197.1	Salmonella typhimurium LT2, complete genome.	19394	502	435789	509686	61563	510188	80957	97.5	24	89.5
sigi_hmm	NC_008321.1	Shewanella sp. MR-4, complete genome.	54226	0	207901	61470	95524	61470	149750	100	36.2	54.8
sigi_hmm	NC_006511.1	Salmonella enterica subsp. enterica serovar Paratyphi A str. ATCC 9150, complete genome.	0	6530	417144	516573	10786	523103	10786	0	0	96.8
sigi_hmm	NC_008563.1	Escherichia coli APEC O1, complete genome.	46476	10218	553905	577576	63217	587794	109693	82	42.4	89.5
sigi_hmm	NC_008024.1	Streptococcus pyogenes MGAS10750, complete genome.	42481	0	94561	185111	6386	185111	48867	100	86.9	97.3
sigi_hmm	NC_010410.1	Acinetobacter baumannii AYE, complete genome.	0	0	0	988271	110619	988271	110619	N/A	0	89.9
sigi_hmm	NC_004070.1	Streptococcus pyogenes MGAS315, complete genome.	4913	0	62889	195423	5738	195423	10651	100	46.1	97.2
sigi_hmm	NC_005139.1	Vibrio vulnificus YJ016 chromosome I, complete sequence.	6364	0	196892	138630	29431	138630	35795	100	17.8	83.1
sigi_hmm	NC_009783.1	Vibrio harveyi ATCC BAA-1116 chromosome I, complete sequence.	36527	0	187565	144479	163448	144479	199975	100	18.3	52.5
sigi_hmm	NC_009080.1	Burkholderia mallei NCTC 10247 chromosome I, complete sequence.	4479	5312	199917	687292	27618	692604	32097	45.7	14	95.5
sigi_hmm	NC_008022.1	Streptococcus pyogenes MGAS10270, complete genome.	0	0	47610	184883	14575	184883	14575	N/A	0	92.7
sigi_hmm	NC_008253.1	Escherichia coli 536, complete genome.	71859	9809	512126	569402	19588	579211	91447	88	78.6	95.6
sigi_hmm	NC_007434.1	Burkholderia pseudomallei 1710b chromosome I, complete sequence.	73166	34088	449449	671361	149592	705449	222758	68.2	32.8	80.2
sigi_hmm	NC_006905.1	Salmonella enterica subsp. enterica serovar Choleraesuis str. SC-B67, complete genome.	3288	1948	496924	564911	35697	566859	38985	62.8	8.4	93.8
sigi_hmm	NC_010102.1	Salmonella enterica subsp. enterica serovar Paratyphi B str. SPB7, complete genome.	19664	5002	512064	515111	9231	520113	28895	79.7	68.1	97.4
sigi_hmm	NC_007510.1	Burkholderia sp. 383 chromosome 1, complete sequence.	73862	1647	247067	832406	27385	834053	101247	97.8	73	96.9
sigi_hmm	NC_009256.1	Burkholderia vietnamiensis G4 chromosome 1, complete sequence.	175842	1590	416782	629244	152832	630834	328674	99.1	53.5	83.9
sigi_hmm	NC_008023.1	Streptococcus pyogenes MGAS2096, complete genome.	51215	0	92937	184931	5888	184931	57103	100	89.7	97.6
sigi_hmm	NC_008322.1	Shewanella sp. MR-7, complete genome.	46554	0	205654	80664	95883	80664	142437	100	32.7	57
sigi_hmm	NC_004337.1	Shigella flexneri 2a str. 301, complete genome.	4109	422	288560	476258	31866	476680	35975	90.7	11.4	93.7
sigi_hmm	NC_009085.1	Acinetobacter baumannii ATCC 17978, complete genome.	33771	317	122816	979292	118991	979609	152762	99.1	22.1	89.5
sigi_hmm	NC_007778.1	Rhodopseudomonas palustris HaA2, complete genome.	85162	566	241427	89547	202798	90113	287960	99.3	29.6	46.2
sigi_hmm	NC_009800.1	Escherichia coli HS, complete genome.	3234	9071	390701	576073	32955	585144	36189	26.3	8.9	93.2
sigi_hmm	NC_004347.1	Shewanella oneidensis MR-1, complete genome.	3069	0	166439	89554	49462	89554	52531	100	5.8	65.2
sigi_hmm	NC_009076.1	Burkholderia pseudomallei 1106a chromosome I, complete sequence.	17506	7673	294013	760295	3232	767968	20738	69.5	84.4	98.6
sigi_hmm	NC_004603.1	Vibrio parahaemolyticus RIMD 2210633 chromosome I, complete sequence.	14838	462	137011	137302	106728	137764	121566	97	12.2	58.7
sigi_hmm	NC_010380.1	Streptococcus pneumoniae Hungary19A-6, complete genome.	0	0	0	41256	78477	41256	78477	N/A	0	34.5
sigi_hmm	NC_010501.1	Pseudomonas putida W619, complete genome.	186481	3136	584078	101611	84225	104747	270706	98.3	68.9	76.7
sigi_hmm	NC_008061.1	Burkholderia cenocepacia AU 1054 chromosome 2, complete sequence.	282	2734	212653	428339	13592	431073	13874	9.4	2	96.3
sigi_hmm	NC_002516.2	Pseudomonas aeruginosa PAO1, complete genome.	4360	1125	55676	209569	68470	210694	72830	79.5	6	75.5
sigi_hmm	NC_010184.1	Bacillus weihenstephanensis KBAB4, complete genome.	0	1514	25913	1499031	28359	1500545	28359	0	0	98
sigi_hmm	NC_002947.3	Pseudomonas putida KT2440, complete genome.	171769	2776	710290	251914	151066	254690	322835	98.4	53.2	73.4
sigi_hmm	NC_010612.1	Mycobacterium marinum M, complete genome.	0	0	0	744467	287961	744467	287961	N/A	0	72.1
sigi_hmm	NC_010582.1	Streptococcus pneumoniae CGSP14, complete genome.	0	0	0	41173	30634	41173	30634	N/A	0	57.3
sigi_hmm	NC_000907.1	Haemophilus influenzae Rd KW20, complete genome.	4521	0	24354	8597	4084	8597	8605	100	52.5	76.3
sigi_hmm	NC_010498.1	Escherichia coli SECEC SMS-3-5, complete genome.	31308	7366	501056	575830	44769	583196	76077	81	41.2	92.1
sigi_hmm	NC_007335.2	Prochlorococcus marinus str. NATL2A, complete genome.	0	5836	10243	281209	18182	287045	18182	0	0	92.1
sigi_hmm	NC_004741.1	Shigella flexneri 2a str. 2457T, complete genome.	6066	396	216152	466321	46229	466717	52295	93.9	11.6	91
sigi_hmm	NC_009485.1	Bradyrhizobium sp. BTAi1, complete genome.	0	0	0	390127	856922	390127	856922	N/A	0	31.3
sigi_hmm	NC_009708.1	Yersinia pseudotuberculosis IP 31758, complete genome.	17498	1814	370094	138241	103678	140055	121176	90.6	14.4	59.6
sigi_hmm	NC_009052.1	Shewanella baltica OS155, complete genome.	21331	0	157240	75464	69309	75464	90640	100	23.5	58.3
sigi_hmm	NC_009567.1	Haemophilus influenzae PittGG, complete genome.	6289	0	34743	8553	13503	8553	19792	100	31.8	52.4
sigi_hmm	NC_006086.1	Streptococcus pyogenes MGAS10394, complete genome.	9628	0	61243	124958	48736	124958	58364	100	16.5	73.4
sigi_hmm	NC_010473.1	Escherichia coli str. K-12 substr. DH10B, complete genome.	24447	12557	441206	508782	8655	521339	33102	66.1	73.9	96.2
sigi_hmm	NC_003047.1	Sinorhizobium meliloti 1021, complete genome.	76287	5638	155242	647438	46590	653076	122877	93.1	62.1	93.3
sigi_hmm	NC_002695.1	Escherichia coli O157:H7 str. Sakai, complete genome.	130352	2462	687727	511913	243446	514375	373798	98.1	34.9	72.3
sigi_hmm	NC_010515.1	Burkholderia cenocepacia MC0-3 chromosome 2, complete sequence.	81052	0	327024	431395	58496	431395	139548	100	58.1	89.8
sigi_hmm	NC_007958.1	Rhodopseudomonas palustris BisB5, complete genome.	71929	0	242809	12807	76916	12807	148845	100	48.3	52.4
sigi_hmm	NC_009632.1	Staphylococcus aureus subsp. aureus JH1, complete genome.	0	0	17022	252303	16631	252303	16631	N/A	0	93.8
sigi_hmm	NC_004088.1	Yersinia pestis KIM, complete genome.	3984	1223	190656	886900	4509	888123	8493	76.5	46.9	99.4
sigi_hmm	NC_007297.1	Streptococcus pyogenes MGAS5005, complete genome.	8276	0	65095	186832	3512	186832	11788	100	70.2	98.2
sigi_hmm	NC_003198.1	Salmonella enterica subsp. enterica serovar Typhi str. CT18, complete genome.	71265	328	504849	548432	81509	548760	152774	99.5	46.6	88.3
sigi_hmm	NC_007005.1	Pseudomonas syringae pv. syringae B728a, complete genome.	67800	900	516731	494596	35255	495496	103055	98.7	65.8	94
sigi_hmm	NC_010400.1	Acinetobacter baumannii, complete genome.	3487	1793	123004	995018	41489	996811	44976	66	7.8	95.8
sigi_hmm	NC_009445.1	Bradyrhizobium sp. ORS278, complete genome.	145090	408	385004	60716	281403	61124	426493	99.7	34	42.2
sigi_hmm	NC_009504.1	Brucella ovis ATCC 25840 chromosome II, complete sequence.	7847	0	35345	186362	4886	186362	12733	100	61.6	97.5
sigi_hmm	NC_009879.1	Rickettsia canadensis str. McKiel, complete genome.	0	0	1163	26601	22618	26601	22618	N/A	0	54
sigi_hmm	NC_004116.1	Streptococcus agalactiae 2603V/R, complete genome.	5505	549	127363	199967	3700	200516	9205	90.9	59.8	98
sigi_hmm	NC_006155.1	Yersinia pseudotuberculosis IP 32953, complete genome.	37257	3544	413611	233223	132795	236767	170052	91.3	21.9	66.5
sigi_hmm	NC_007651.1	Burkholderia thailandensis E264 chromosome I, complete sequence.	31119	7	210651	764739	16981	764746	48100	100	64.7	97.9
sigi_hmm	NC_009512.1	Pseudomonas putida F1, complete genome.	87410	1977	572684	238483	112471	240460	199881	97.8	43.7	74
sigi_hmm	NC_008595.1	Mycobacterium avium 104, complete genome.	69731	689	581968	218384	15617	219073	85348	99	81.7	94.6
sigi_hmm	NC_009342.1	Corynebacterium glutamicum R, complete genome.	26215	49877	210989	1323159	87023	1373036	113238	34.5	23.2	90.8
sigi_hmm	NC_007761.1	Rhizobium etli CFN 42, complete genome.	108039	3702	278908	624275	46141	627977	154180	96.7	70.1	93.6
sigi_hmm	NC_007793.1	Staphylococcus aureus subsp. aureus USA300, complete genome.	0	0	6165	288877	20096	288877	20096	N/A	0	93.5
sigi_hmm	NC_009487.1	Staphylococcus aureus subsp. aureus JH9, complete genome.	0	0	18269	240755	16631	240755	16631	N/A	0	93.5
sigi_hmm	NC_009438.1	Shewanella putrefaciens CN-32, complete genome.	64647	661	196969	88126	115962	88787	180609	99	35.8	56.7
sigi_hmm	NC_008060.1	Burkholderia cenocepacia AU 1054 chromosome 1, complete sequence.	36586	6016	195092	684105	169954	690121	206540	85.9	17.7	80.4
sigi_hmm	NC_010084.1	Burkholderia multivorans ATCC 17616 chromosome 1, complete sequence.	34105	9464	265287	782025	9811	791489	43916	78.3	77.7	97.7
sigi_hmm	NC_009782.1	Staphylococcus aureus subsp. aureus Mu3, complete genome.	18725	0	46646	242695	9585	242695	28310	100	66.1	96.5
sigi_hmm	NC_002944.2	Mycobacterium avium subsp. paratuberculosis K-10, complete genome.	29207	0	313198	19888	16838	19888	46045	100	63.4	74.5
sigi_hmm	NC_004368.1	Streptococcus agalactiae NEM316, complete genome.	19589	549	94103	196569	50994	197118	70583	97.3	27.8	80.7
sigi_hmm	NC_000913.2	Escherichia coli str. K-12 substr. MG1655, complete genome.	16553	3836	398283	235044	26158	238880	42711	81.2	38.8	89.3
sigi_hmm	NC_010465.1	Yersinia pseudotuberculosis YPIII, complete genome.	30202	0	224821	120815	144158	120815	174360	100	17.3	51.2
sigi_hmm	NC_008611.1	Mycobacterium ulcerans Agy99, complete genome.	1419	0	63582	285355	6742	285355	8161	100	17.4	97.7
sigi_hmm	AC_000091.1	Escherichia coli W3110 DNA, complete genome.	7205	1079	441561	250881	15092	251960	22297	87	32.3	94.1
sigi_hmm	NC_005773.3	Pseudomonas syringae pv. phaseolicola 1448A, complete genome.	87254	1245	344772	462114	117091	463359	204345	98.6	42.7	82.3
sigi_hmm	Total		4079062	339506	27461440	50299060	8297313	50638566	12376375	92.3	33	86.3
centroid	NC_009665.1	Shewanella baltica OS185, complete genome.	63091	0	132000	80894	202023	80894	265114	100	23.8	41.6
centroid	NC_007606.1	Shigella dysenteriae Sd197, complete genome.	12342	22715	142000	392103	18331	414818	30673	35.2	40.2	90.8
centroid	NC_006350.1	Burkholderia pseudomallei K96243 chromosome 1, complete sequence.	26596	16095	236000	814895	36253	830990	62849	62.3	42.3	94.1
centroid	NC_004431.1	Escherichia coli CFT073, complete genome.	101081	0	196000	523244	222635	523244	323716	100	31.2	73.7
centroid	NC_003485.1	Streptococcus pyogenes MGAS8232, complete genome.	0	0	0	165214	11952	165214	11952	N/A	0	93.3
centroid	NC_008543.1	Burkholderia cenocepacia HI2424 chromosome 2, complete sequence.	1015	11702	142000	434188	10080	445890	11095	8	9.1	95.2
centroid	NC_003997.3	Bacillus anthracis str. Ames, complete genome.	0	132250	242000	1358692	37349	1490942	37349	0	0	88.9
centroid	NC_010334.1	Shewanella halifaxensis HAW-EB4, complete genome.	0	20000	196000	145977	48951	165977	48951	0	0	67.9
centroid	NC_004722.1	Bacillus cereus ATCC 14579, complete genome.	0	87441	282000	538011	56962	625452	56962	0	0	78.8
centroid	NC_004606.1	Streptococcus pyogenes SSI-1, complete genome.	0	0	0	132393	22969	132393	22969	N/A	0	85.2
centroid	NC_010322.1	Pseudomonas putida GB-1, complete genome.	135846	947	276000	218870	114264	219817	250110	99.3	54.3	75.5
centroid	NC_007384.1	Shigella sonnei Ss046, complete genome.	23122	10954	214000	515716	19269	526670	42391	67.9	54.5	94.7
centroid	NC_008819.1	Prochlorococcus marinus str. NATL1A, complete genome.	3520	11757	70000	291260	15481	303017	19001	23	18.5	91.5
centroid	NC_004631.1	Salmonella enterica subsp. enterica serovar Typhi Ty2, complete genome.	31681	144	184000	533942	141503	534086	173184	99.5	18.3	80
centroid	NC_002655.2	Escherichia coli O157:H7 EDL933, complete genome.	44517	0	200000	508653	253167	508653	297684	100	15	68.6
centroid	NC_009801.1	Escherichia coli E24377A, complete genome.	21048	6991	188000	513939	109069	520930	130117	75.1	16.2	82.2
centroid	NC_002758.2	Staphylococcus aureus subsp. aureus Mu50, complete genome.	0	0	0	242694	28309	242694	28309	N/A	0	89.6
centroid	NC_008258.1	Shigella flexneri 5 str. 8401, complete genome.	0	20135	168000	534542	52386	554677	52386	0	0	88.1
centroid	NC_009997.1	Shewanella baltica OS195, complete genome.	42000	0	108000	105874	189163	105874	231163	100	18.2	43.9
centroid	NC_005945.1	Bacillus anthracis str. Sterne, complete genome.	0	130385	250000	1360549	37349	1490934	37349	0	0	89
centroid	NC_004459.2	Vibrio vulnificus CMCP6 chromosome I, complete sequence.	12103	19707	160000	94879	42336	114586	54439	38	22.2	63.3
centroid	NC_009074.1	Burkholderia pseudomallei 668 chromosome I, complete sequence.	22419	18487	240000	774705	23934	793192	46353	54.8	48.4	94.9
centroid	NC_007946.1	Escherichia coli UTI89, complete genome.	74876	0	206000	558175	124298	558175	199174	100	37.6	83.6
centroid	NC_004578.1	Pseudomonas syringae pv. tomato str. DC3000, complete genome.	134603	1241	274000	457338	271685	458579	406288	99.1	33.1	68.4
centroid	NC_007146.2	Haemophilus influenzae 86-028NP, complete genome.	10000	3782	130000	4817	60549	8599	70549	72.6	14.2	18.7
centroid	NC_007530.2	Bacillus anthracis str. 'Ames Ancestor', complete genome.	0	132250	242000	1358814	37349	1491064	37349	0	0	88.9
centroid	NC_003909.8	Bacillus cereus ATCC 10987, complete genome.	34000	112292	274000	1370908	69510	1483200	103510	23.2	32.8	88.5
centroid	NC_008577.1	Shewanella sp. ANA-3 chromosome 1, complete sequence.	31371	16000	154000	80994	69807	96994	101178	66.2	31	56.7
centroid	NC_007613.1	Shigella boydii Sb227, complete genome.	9853	21669	176000	406480	24672	428149	34525	31.3	28.5	90
centroid	NC_010167.1	Brucella suis ATCC 23445 chromosome II, complete sequence.	15110	2598	68000	184651	142757	187249	157867	85.3	9.6	57.9
centroid	NC_008390.1	Burkholderia cepacia AMMD chromosome 1, complete sequence.	9915	10323	226000	697363	0	707686	9915	49	100	98.6
centroid	NC_009901.1	Shewanella pealeana ATCC 700345, complete genome.	10000	20000	142000	198152	57963	218152	67963	33.3	14.7	72.8
centroid	NC_010159.1	Yersinia pestis Angola, complete genome.	10118	10000	176000	742734	8497	752734	18615	50.3	54.4	97.6
centroid	NC_009900.1	Rickettsia massiliae MTU5, complete genome.	0	0	48000	20813	15317	20813	15317	N/A	0	57.6
centroid	NC_008750.1	Shewanella sp. W3-18-1, complete genome.	64288	31897	164000	69514	171770	101411	236058	66.8	27.2	39.6
centroid	NC_007432.1	Streptococcus agalactiae A909, complete genome.	0	0	0	200275	47570	200275	47570	N/A	0	80.8
centroid	NC_003923.1	Staphylococcus aureus subsp. aureus MW2, complete genome.	0	0	0	272372	20097	272372	20097	N/A	0	93.1
centroid	NC_005071.1	Prochlorococcus marinus str. MIT 9313, complete genome.	21896	0	86000	201208	25658	201208	47554	100	46	89.7
centroid	NC_008600.1	Bacillus thuringiensis str. Al Hakam, complete genome.	11148	95555	270000	1356218	11017	1451773	22165	10.4	50.3	92.8
centroid	NC_008463.1	Pseudomonas aeruginosa UCBPP-PA14, complete genome.	40092	29505	274000	161006	99735	190511	139827	57.6	28.7	60.9
centroid	NC_010551.1	Burkholderia ambifaria MC40-6 chromosome 1, complete sequence.	13271	35688	156000	770653	367	806341	13638	27.1	97.3	95.6
centroid	NC_003197.1	Salmonella typhimurium LT2, complete genome.	0	11835	204000	498353	80957	510188	80957	0	0	84.3
centroid	NC_008321.1	Shewanella sp. MR-4, complete genome.	31256	25626	124000	35844	118494	61470	149750	54.9	20.9	31.8
centroid	NC_006511.1	Salmonella enterica subsp. enterica serovar Paratyphi A str. ATCC 9150, complete genome.	0	9066	158000	514037	10786	523103	10786	0	0	96.3
centroid	NC_008563.1	Escherichia coli APEC O1, complete genome.	50707	9350	190000	578444	58986	587794	109693	84.4	46.2	90.2
centroid	NC_008024.1	Streptococcus pyogenes MGAS10750, complete genome.	0	0	0	185111	48867	185111	48867	N/A	0	79.1
centroid	NC_010410.1	Acinetobacter baumannii AYE, complete genome.	69236	0	102000	988271	41383	988271	110619	100	62.6	96.2
centroid	NC_004070.1	Streptococcus pyogenes MGAS315, complete genome.	0	0	0	195423	10651	195423	10651	N/A	0	94.8
centroid	NC_005139.1	Vibrio vulnificus YJ016 chromosome I, complete sequence.	3865	22000	186000	116630	31930	138630	35795	14.9	10.8	69.1
centroid	NC_009783.1	Vibrio harveyi ATCC BAA-1116 chromosome I, complete sequence.	9811	28067	108000	116412	190164	144479	199975	25.9	4.9	36.6
centroid	NC_009080.1	Burkholderia mallei NCTC 10247 chromosome I, complete sequence.	0	34183	140000	658421	32097	692604	32097	0	0	90.9
centroid	NC_008022.1	Streptococcus pyogenes MGAS10270, complete genome.	0	0	0	184883	14575	184883	14575	N/A	0	92.7
centroid	NC_008253.1	Escherichia coli 536, complete genome.	56687	0	216000	579211	34760	579211	91447	100	62	94.8
centroid	NC_007434.1	Burkholderia pseudomallei 1710b chromosome I, complete sequence.	118927	5568	242000	699881	103831	705449	222758	95.5	53.4	88.2
centroid	NC_006905.1	Salmonella enterica subsp. enterica serovar Choleraesuis str. SC-B67, complete genome.	0	0	198000	566859	38985	566859	38985	N/A	0	93.6
centroid	NC_010102.1	Salmonella enterica subsp. enterica serovar Paratyphi B str. SPB7, complete genome.	0	1922	208000	518191	28895	520113	28895	0	0	94.4
centroid	NC_007510.1	Burkholderia sp. 383 chromosome 1, complete sequence.	45163	9756	144000	824297	56084	834053	101247	82.2	44.6	93
centroid	NC_009256.1	Burkholderia vietnamiensis G4 chromosome 1, complete sequence.	45575	0	80000	630834	283099	630834	328674	100	13.9	70.5
centroid	NC_008023.1	Streptococcus pyogenes MGAS2096, complete genome.	0	0	0	184931	57103	184931	57103	N/A	0	76.4
centroid	NC_008322.1	Shewanella sp. MR-7, complete genome.	31821	29981	200000	50683	110616	80664	142437	51.5	22.3	37
centroid	NC_004337.1	Shigella flexneri 2a str. 301, complete genome.	0	9361	222000	467319	35975	476680	35975	0	0	91.2
centroid	NC_009085.1	Acinetobacter baumannii ATCC 17978, complete genome.	49953	28801	110000	950808	102809	979609	152762	63.4	32.7	88.4
centroid	NC_007778.1	Rhodopseudomonas palustris HaA2, complete genome.	108788	0	208000	90113	179172	90113	287960	100	37.8	52.6
centroid	NC_009800.1	Escherichia coli HS, complete genome.	0	17898	140000	567246	36189	585144	36189	0	0	91.3
centroid	NC_004347.1	Shewanella oneidensis MR-1, complete genome.	0	28000	150000	61554	52531	89554	52531	0	0	43.3
centroid	NC_009076.1	Burkholderia pseudomallei 1106a chromosome I, complete sequence.	12348	13356	240000	754612	8390	767968	20738	48	59.5	97.2
centroid	NC_004603.1	Vibrio parahaemolyticus RIMD 2210633 chromosome I, complete sequence.	24131	23433	200000	114331	97435	137764	121566	50.7	19.9	53.4
centroid	NC_010380.1	Streptococcus pneumoniae Hungary19A-6, complete genome.	0	0	0	41256	78477	41256	78477	N/A	0	34.5
centroid	NC_010501.1	Pseudomonas putida W619, complete genome.	85199	0	242000	104747	185507	104747	270706	100	31.5	50.6
centroid	NC_008061.1	Burkholderia cenocepacia AU 1054 chromosome 2, complete sequence.	788	20465	138000	410608	13086	431073	13874	3.7	5.7	92.5
centroid	NC_002516.2	Pseudomonas aeruginosa PAO1, complete genome.	29697	34252	282000	176442	43133	210694	72830	46.4	40.8	72.7
centroid	NC_010184.1	Bacillus weihenstephanensis KBAB4, complete genome.	0	112012	288000	1388533	28359	1500545	28359	0	0	90.8
centroid	NC_002947.3	Pseudomonas putida KT2440, complete genome.	138194	262	332000	254428	184641	254690	322835	99.8	42.8	68
centroid	NC_010612.1	Mycobacterium marinum M, complete genome.	0	0	0	744467	287961	744467	287961	N/A	0	72.1
centroid	NC_010582.1	Streptococcus pneumoniae CGSP14, complete genome.	0	0	0	41173	30634	41173	30634	N/A	0	57.3
centroid	NC_000907.1	Haemophilus influenzae Rd KW20, complete genome.	0	3188	98000	5409	8605	8597	8605	0	0	31.4
centroid	NC_010498.1	Escherichia coli SECEC SMS-3-5, complete genome.	15603	9126	196000	574070	60474	583196	76077	63.1	20.5	89.4
centroid	NC_007335.2	Prochlorococcus marinus str. NATL2A, complete genome.	17488	10785	54000	276260	694	287045	18182	61.9	96.2	96.2
centroid	NC_004741.1	Shigella flexneri 2a str. 2457T, complete genome.	16345	10112	196000	456605	35950	466717	52295	61.8	31.3	91.1
centroid	NC_009485.1	Bradyrhizobium sp. BTAi1, complete genome.	216769	1102	378000	389025	640153	390127	856922	99.5	25.3	48.6
centroid	NC_009708.1	Yersinia pseudotuberculosis IP 31758, complete genome.	30299	0	170000	140055	90877	140055	121176	100	25	65.2
centroid	NC_009052.1	Shewanella baltica OS155, complete genome.	29750	13650	166000	61814	60890	75464	90640	68.5	32.8	55.1
centroid	NC_009567.1	Haemophilus influenzae PittGG, complete genome.	10569	6015	128000	2538	9223	8553	19792	63.7	53.4	46.2
centroid	NC_006086.1	Streptococcus pyogenes MGAS10394, complete genome.	0	0	0	124958	58364	124958	58364	N/A	0	68.2
centroid	NC_010473.1	Escherichia coli str. K-12 substr. DH10B, complete genome.	32622	21885	220000	499454	480	521339	33102	59.8	98.5	96
centroid	NC_003047.1	Sinorhizobium meliloti 1021, complete genome.	88743	14000	170000	639076	34134	653076	122877	86.4	72.2	93.8
centroid	NC_002695.1	Escherichia coli O157:H7 str. Sakai, complete genome.	40953	0	174000	514375	332845	514375	373798	100	11	62.5
centroid	NC_010515.1	Burkholderia cenocepacia MC0-3 chromosome 2, complete sequence.	42894	20467	146000	410928	96654	431395	139548	67.7	30.7	79.5
centroid	NC_007958.1	Rhodopseudomonas palustris BisB5, complete genome.	61273	0	196000	12807	87572	12807	148845	100	41.2	45.8
centroid	NC_009632.1	Staphylococcus aureus subsp. aureus JH1, complete genome.	0	8158	138000	244145	16631	252303	16631	0	0	90.8
centroid	NC_004088.1	Yersinia pestis KIM, complete genome.	0	10000	168000	878123	8493	888123	8493	0	0	97.9
centroid	NC_007297.1	Streptococcus pyogenes MGAS5005, complete genome.	0	0	0	186832	11788	186832	11788	N/A	0	94.1
centroid	NC_003198.1	Salmonella enterica subsp. enterica serovar Typhi str. CT18, complete genome.	8723	1268	174000	547492	144051	548760	152774	87.3	5.7	79.3
centroid	NC_007005.1	Pseudomonas syringae pv. syringae B728a, complete genome.	53574	4164	278000	491332	49481	495496	103055	92.8	52	91
centroid	NC_010400.1	Acinetobacter baumannii, complete genome.	0	29762	80000	967049	44976	996811	44976	0	0	92.8
centroid	NC_009445.1	Bradyrhizobium sp. ORS278, complete genome.	108456	0	282000	61124	318037	61124	426493	100	25.4	34.8
centroid	NC_009504.1	Brucella ovis ATCC 25840 chromosome II, complete sequence.	0	2469	62000	183893	12733	186362	12733	0	0	92.4
centroid	NC_009879.1	Rickettsia canadensis str. McKiel, complete genome.	0	0	28000	26601	22618	26601	22618	N/A	0	54
centroid	NC_004116.1	Streptococcus agalactiae 2603V/R, complete genome.	0	0	0	200516	9205	200516	9205	N/A	0	95.6
centroid	NC_006155.1	Yersinia pseudotuberculosis IP 32953, complete genome.	19513	0	176000	236767	150539	236767	170052	100	11.5	63
centroid	NC_007651.1	Burkholderia thailandensis E264 chromosome I, complete sequence.	34112	12788	210000	751958	13988	764746	48100	72.7	70.9	96.7
centroid	NC_009512.1	Pseudomonas putida F1, complete genome.	50821	21277	270000	219183	149060	240460	199881	70.5	25.4	61.3
centroid	NC_008595.1	Mycobacterium avium 104, complete genome.	0	0	0	219073	85348	219073	85348	N/A	0	72
centroid	NC_009342.1	Corynebacterium glutamicum R, complete genome.	24048	10391	118000	1362645	89190	1373036	113238	69.8	21.2	93.3
centroid	NC_007761.1	Rhizobium etli CFN 42, complete genome.	91437	17293	242000	610684	62743	627977	154180	84.1	59.3	89.8
centroid	NC_007793.1	Staphylococcus aureus subsp. aureus USA300, complete genome.	0	0	0	288877	20096	288877	20096	N/A	0	93.5
centroid	NC_009487.1	Staphylococcus aureus subsp. aureus JH9, complete genome.	0	16914	148000	223841	16631	240755	16631	0	0	87
centroid	NC_009438.1	Shewanella putrefaciens CN-32, complete genome.	41494	27371	150000	61416	139115	88787	180609	60.3	23	38.2
centroid	NC_008060.1	Burkholderia cenocepacia AU 1054 chromosome 1, complete sequence.	8371	7644	182000	682477	198169	690121	206540	52.3	4.1	77
centroid	NC_010084.1	Burkholderia multivorans ATCC 17616 chromosome 1, complete sequence.	33431	17771	184000	773718	10485	791489	43916	65.3	76.1	96.6
centroid	NC_009782.1	Staphylococcus aureus subsp. aureus Mu3, complete genome.	0	0	0	242695	28310	242695	28310	N/A	0	89.6
centroid	NC_002944.2	Mycobacterium avium subsp. paratuberculosis K-10, complete genome.	0	0	0	19888	46045	19888	46045	N/A	0	30.2
centroid	NC_004368.1	Streptococcus agalactiae NEM316, complete genome.	0	0	0	197118	70583	197118	70583	N/A	0	73.6
centroid	NC_000913.2	Escherichia coli str. K-12 substr. MG1655, complete genome.	14191	9601	212000	229279	28520	238880	42711	59.6	33.2	86.5
centroid	NC_010465.1	Yersinia pseudotuberculosis YPIII, complete genome.	14000	9961	150000	110854	160360	120815	174360	58.4	8	42.3
centroid	NC_008611.1	Mycobacterium ulcerans Agy99, complete genome.	8161	10706	294000	274649	0	285355	8161	43.3	100	96.4
centroid	AC_000091.1	Escherichia coli W3110 DNA, complete genome.	10000	10903	216000	241057	12297	251960	22297	47.8	44.8	91.5
centroid	NC_005773.3	Pseudomonas syringae pv. phaseolicola 1448A, complete genome.	111737	2184	288000	461175	92608	463359	204345	98.1	54.7	85.8
centroid	Total		3178445	1848659	18086000	48789907	9197930	50638566	12376375	63.2	25.7	82.5
islandpath_dimob	NC_009665.1	Shewanella baltica OS185, complete genome.	98093	0	215120	80894	167021	80894	265114	100	37	51.7
islandpath_dimob	NC_007606.1	Shigella dysenteriae Sd197, complete genome.	24428	55999	331965	358819	6245	414818	30673	30.4	79.6	86
islandpath_dimob	NC_006350.1	Burkholderia pseudomallei K96243 chromosome 1, complete sequence.	29580	4085	257966	826905	33269	830990	62849	87.9	47.1	95.8
islandpath_dimob	NC_004431.1	Escherichia coli CFT073, complete genome.	188787	0	364912	523244	134929	523244	323716	100	58.3	84.1
islandpath_dimob	NC_003485.1	Streptococcus pyogenes MGAS8232, complete genome.	0	0	61052	165214	11952	165214	11952	N/A	0	93.3
islandpath_dimob	NC_008543.1	Burkholderia cenocepacia HI2424 chromosome 2, complete sequence.	0	0	181376	445890	11095	445890	11095	N/A	0	97.6
islandpath_dimob	NC_003997.3	Bacillus anthracis str. Ames, complete genome.	4189	0	58549	1490942	33160	1490942	37349	100	11.2	97.8
islandpath_dimob	NC_010334.1	Shewanella halifaxensis HAW-EB4, complete genome.	5048	0	86454	165977	43903	165977	48951	100	10.3	79.6
islandpath_dimob	NC_004722.1	Bacillus cereus ATCC 14579, complete genome.	30326	0	184478	625452	26636	625452	56962	100	53.2	96.1
islandpath_dimob	NC_004606.1	Streptococcus pyogenes SSI-1, complete genome.	0	0	2567	132393	22969	132393	22969	N/A	0	85.2
islandpath_dimob	NC_010322.1	Pseudomonas putida GB-1, complete genome.	129644	9165	290537	210652	120466	219817	250110	93.4	51.8	72.4
islandpath_dimob	NC_007384.1	Shigella sonnei Ss046, complete genome.	25478	57892	481679	468778	16913	526670	42391	30.6	60.1	86.9
islandpath_dimob	NC_008819.1	Prochlorococcus marinus str. NATL1A, complete genome.	0	0	0	303017	19001	303017	19001	N/A	0	94.1
islandpath_dimob	NC_004631.1	Salmonella enterica subsp. enterica serovar Typhi Ty2, complete genome.	121051	14648	274775	519438	52133	534086	173184	89.2	69.9	90.6
islandpath_dimob	NC_002655.2	Escherichia coli O157:H7 EDL933, complete genome.	54846	9250	344811	499403	242838	508653	297684	85.6	18.4	68.7
islandpath_dimob	NC_009801.1	Escherichia coli E24377A, complete genome.	72293	14924	316366	506006	57824	520930	130117	82.9	55.6	88.8
islandpath_dimob	NC_002758.2	Staphylococcus aureus subsp. aureus Mu50, complete genome.	28238	0	94303	242694	71	242694	28309	100	99.7	100
islandpath_dimob	NC_008258.1	Shigella flexneri 5 str. 8401, complete genome.	27137	17047	395391	537630	25249	554677	52386	61.4	51.8	93
islandpath_dimob	NC_009997.1	Shewanella baltica OS195, complete genome.	94527	0	303952	105874	136636	105874	231163	100	40.9	59.5
islandpath_dimob	NC_005945.1	Bacillus anthracis str. Sterne, complete genome.	4189	0	80175	1490934	33160	1490934	37349	100	11.2	97.8
islandpath_dimob	NC_004459.2	Vibrio vulnificus CMCP6 chromosome I, complete sequence.	12103	0	221602	114586	42336	114586	54439	100	22.2	75
islandpath_dimob	NC_009074.1	Burkholderia pseudomallei 668 chromosome I, complete sequence.	9958	9561	185766	783631	36395	793192	46353	51	21.5	94.5
islandpath_dimob	NC_007946.1	Escherichia coli UTI89, complete genome.	103956	15387	250324	542788	95218	558175	199174	87.1	52.2	85.4
islandpath_dimob	NC_004578.1	Pseudomonas syringae pv. tomato str. DC3000, complete genome.	182183	9545	494711	449034	224105	458579	406288	95	44.8	73
islandpath_dimob	NC_007146.2	Haemophilus influenzae 86-028NP, complete genome.	0	0	40003	8599	70549	8599	70549	N/A	0	10.9
islandpath_dimob	NC_007530.2	Bacillus anthracis str. 'Ames Ancestor', complete genome.	4189	0	58549	1491064	33160	1491064	37349	100	11.2	97.8
islandpath_dimob	NC_003909.8	Bacillus cereus ATCC 10987, complete genome.	13958	453	139533	1482747	89552	1483200	103510	96.9	13.5	94.3
islandpath_dimob	NC_008577.1	Shewanella sp. ANA-3 chromosome 1, complete sequence.	43065	0	137915	96994	58113	96994	101178	100	42.6	70.7
islandpath_dimob	NC_007613.1	Shigella boydii Sb227, complete genome.	14699	18923	412437	409226	19826	428149	34525	43.7	42.6	91.6
islandpath_dimob	NC_010167.1	Brucella suis ATCC 23445 chromosome II, complete sequence.	7873	0	56725	187249	149994	187249	157867	100	5	56.5
islandpath_dimob	NC_008390.1	Burkholderia cepacia AMMD chromosome 1, complete sequence.	9915	2731	133207	704955	0	707686	9915	78.4	100	99.6
islandpath_dimob	NC_009901.1	Shewanella pealeana ATCC 700345, complete genome.	0	8367	111376	209785	67963	218152	67963	0	0	73.3
islandpath_dimob	NC_010159.1	Yersinia pestis Angola, complete genome.	16192	45149	298166	707585	2423	752734	18615	26.4	87	93.8
islandpath_dimob	NC_009900.1	Rickettsia massiliae MTU5, complete genome.	15317	0	122462	20813	0	20813	15317	100	100	100
islandpath_dimob	NC_008750.1	Shewanella sp. W3-18-1, complete genome.	79936	0	263053	101411	156122	101411	236058	100	33.9	53.7
islandpath_dimob	NC_007432.1	Streptococcus agalactiae A909, complete genome.	0	0	47528	200275	47570	200275	47570	N/A	0	80.8
islandpath_dimob	NC_003923.1	Staphylococcus aureus subsp. aureus MW2, complete genome.	0	0	43801	272372	20097	272372	20097	N/A	0	93.1
islandpath_dimob	NC_005071.1	Prochlorococcus marinus str. MIT 9313, complete genome.	0	0	61316	201208	47554	201208	47554	N/A	0	80.9
islandpath_dimob	NC_008600.1	Bacillus thuringiensis str. Al Hakam, complete genome.	20585	0	79175	1451773	1580	1451773	22165	100	92.9	99.9
islandpath_dimob	NC_008463.1	Pseudomonas aeruginosa UCBPP-PA14, complete genome.	22663	0	132777	190511	117164	190511	139827	100	16.2	64.5
islandpath_dimob	NC_010551.1	Burkholderia ambifaria MC40-6 chromosome 1, complete sequence.	0	0	9071	806341	13638	806341	13638	N/A	0	98.3
islandpath_dimob	NC_003197.1	Salmonella typhimurium LT2, complete genome.	44968	0	195034	510188	35989	510188	80957	100	55.5	93.9
islandpath_dimob	NC_008321.1	Shewanella sp. MR-4, complete genome.	59040	0	106417	61470	90710	61470	149750	100	39.4	57.1
islandpath_dimob	NC_006511.1	Salmonella enterica subsp. enterica serovar Paratyphi A str. ATCC 9150, complete genome.	10786	0	182250	523103	0	523103	10786	100	100	100
islandpath_dimob	NC_008563.1	Escherichia coli APEC O1, complete genome.	37875	0	206527	587794	71818	587794	109693	100	34.5	89.7
islandpath_dimob	NC_008024.1	Streptococcus pyogenes MGAS10750, complete genome.	41782	0	79133	185111	7085	185111	48867	100	85.5	97
islandpath_dimob	NC_010410.1	Acinetobacter baumannii AYE, complete genome.	63903	1112	134998	987159	46716	988271	110619	98.3	57.8	95.6
islandpath_dimob	NC_004070.1	Streptococcus pyogenes MGAS315, complete genome.	0	0	8704	195423	10651	195423	10651	N/A	0	94.8
islandpath_dimob	NC_005139.1	Vibrio vulnificus YJ016 chromosome I, complete sequence.	0	0	164551	138630	35795	138630	35795	N/A	0	79.5
islandpath_dimob	NC_009783.1	Vibrio harveyi ATCC BAA-1116 chromosome I, complete sequence.	33418	0	176066	144479	166557	144479	199975	100	16.7	51.6
islandpath_dimob	NC_009080.1	Burkholderia mallei NCTC 10247 chromosome I, complete sequence.	9426	40139	208112	652465	22671	692604	32097	19	29.4	91.3
islandpath_dimob	NC_008022.1	Streptococcus pyogenes MGAS10270, complete genome.	0	0	26189	184883	14575	184883	14575	N/A	0	92.7
islandpath_dimob	NC_008253.1	Escherichia coli 536, complete genome.	91447	0	299464	579211	0	579211	91447	100	100	100
islandpath_dimob	NC_007434.1	Burkholderia pseudomallei 1710b chromosome I, complete sequence.	120964	4072	279203	701377	101794	705449	222758	96.7	54.3	88.6
islandpath_dimob	NC_006905.1	Salmonella enterica subsp. enterica serovar Choleraesuis str. SC-B67, complete genome.	12730	1694	248918	565165	26255	566859	38985	88.3	32.7	95.4
islandpath_dimob	NC_010102.1	Salmonella enterica subsp. enterica serovar Paratyphi B str. SPB7, complete genome.	12918	0	203716	520113	15977	520113	28895	100	44.7	97.1
islandpath_dimob	NC_007510.1	Burkholderia sp. 383 chromosome 1, complete sequence.	19215	0	40751	834053	82032	834053	101247	100	19	91.2
islandpath_dimob	NC_009256.1	Burkholderia vietnamiensis G4 chromosome 1, complete sequence.	202065	751	359790	630083	126609	630834	328674	99.6	61.5	86.7
islandpath_dimob	NC_008023.1	Streptococcus pyogenes MGAS2096, complete genome.	6983	0	23744	184931	50120	184931	57103	100	12.2	79.3
islandpath_dimob	NC_008322.1	Shewanella sp. MR-7, complete genome.	58085	0	94619	80664	84352	80664	142437	100	40.8	62.2
islandpath_dimob	NC_004337.1	Shigella flexneri 2a str. 301, complete genome.	23735	19357	340485	457323	12240	476680	35975	55.1	66	93.8
islandpath_dimob	NC_009085.1	Acinetobacter baumannii ATCC 17978, complete genome.	69807	3982	141571	975627	82955	979609	152762	94.6	45.7	92.3
islandpath_dimob	NC_007778.1	Rhodopseudomonas palustris HaA2, complete genome.	104245	0	179875	90113	183715	90113	287960	100	36.2	51.4
islandpath_dimob	NC_009800.1	Escherichia coli HS, complete genome.	398	9203	210313	575941	35791	585144	36189	4.1	1.1	92.8
islandpath_dimob	NC_004347.1	Shewanella oneidensis MR-1, complete genome.	0	32057	166388	57497	52531	89554	52531	0	0	40.5
islandpath_dimob	NC_009076.1	Burkholderia pseudomallei 1106a chromosome I, complete sequence.	15918	20517	234094	747451	4820	767968	20738	43.7	76.8	96.8
islandpath_dimob	NC_004603.1	Vibrio parahaemolyticus RIMD 2210633 chromosome I, complete sequence.	30798	0	111109	137764	90768	137764	121566	100	25.3	65
islandpath_dimob	NC_010380.1	Streptococcus pneumoniae Hungary19A-6, complete genome.	0	0	26178	41256	78477	41256	78477	N/A	0	34.5
islandpath_dimob	NC_010501.1	Pseudomonas putida W619, complete genome.	54267	0	186797	104747	216439	104747	270706	100	20	42.4
islandpath_dimob	NC_008061.1	Burkholderia cenocepacia AU 1054 chromosome 2, complete sequence.	0	10277	195757	420796	13874	431073	13874	0	0	94.6
islandpath_dimob	NC_002516.2	Pseudomonas aeruginosa PAO1, complete genome.	0	0	44751	210694	72830	210694	72830	N/A	0	74.3
islandpath_dimob	NC_010184.1	Bacillus weihenstephanensis KBAB4, complete genome.	0	8018	125732	1492527	28359	1500545	28359	0	0	97.6
islandpath_dimob	NC_002947.3	Pseudomonas putida KT2440, complete genome.	140178	8574	312625	246116	182657	254690	322835	94.2	43.4	66.9
islandpath_dimob	NC_010612.1	Mycobacterium marinum M, complete genome.	24488	0	114816	744467	263473	744467	287961	100	8.5	74.5
islandpath_dimob	NC_010582.1	Streptococcus pneumoniae CGSP14, complete genome.	0	0	64455	41173	30634	41173	30634	N/A	0	57.3
islandpath_dimob	NC_000907.1	Haemophilus influenzae Rd KW20, complete genome.	0	0	17730	8597	8605	8597	8605	N/A	0	50
islandpath_dimob	NC_010498.1	Escherichia coli SECEC SMS-3-5, complete genome.	9789	14868	309579	568328	66288	583196	76077	39.7	12.9	87.7
islandpath_dimob	NC_007335.2	Prochlorococcus marinus str. NATL2A, complete genome.	0	0	0	287045	18182	287045	18182	N/A	0	94
islandpath_dimob	NC_004741.1	Shigella flexneri 2a str. 2457T, complete genome.	23920	13709	357674	453008	28375	466717	52295	63.6	45.7	91.9
islandpath_dimob	NC_009485.1	Bradyrhizobium sp. BTAi1, complete genome.	264686	3870	409793	386257	592236	390127	856922	98.6	30.9	52.2
islandpath_dimob	NC_009708.1	Yersinia pseudotuberculosis IP 31758, complete genome.	8638	23013	83863	117042	112538	140055	121176	27.3	7.1	48.1
islandpath_dimob	NC_009052.1	Shewanella baltica OS155, complete genome.	57123	15846	272819	59618	33517	75464	90640	78.3	63	70.3
islandpath_dimob	NC_009567.1	Haemophilus influenzae PittGG, complete genome.	19253	0	37139	8553	539	8553	19792	100	97.3	98.1
islandpath_dimob	NC_006086.1	Streptococcus pyogenes MGAS10394, complete genome.	17674	0	44066	124958	40690	124958	58364	100	30.3	77.8
islandpath_dimob	NC_010473.1	Escherichia coli str. K-12 substr. DH10B, complete genome.	20917	0	181520	521339	12185	521339	33102	100	63.2	97.8
islandpath_dimob	NC_003047.1	Sinorhizobium meliloti 1021, complete genome.	84732	0	148875	653076	38145	653076	122877	100	69	95.1
islandpath_dimob	NC_002695.1	Escherichia coli O157:H7 str. Sakai, complete genome.	94310	9250	276720	505125	279488	514375	373798	91.1	25.2	67.5
islandpath_dimob	NC_010515.1	Burkholderia cenocepacia MC0-3 chromosome 2, complete sequence.	88426	10535	317451	420860	51122	431395	139548	89.4	63.4	89.2
islandpath_dimob	NC_007958.1	Rhodopseudomonas palustris BisB5, complete genome.	91158	0	204859	12807	57687	12807	148845	100	61.2	64.3
islandpath_dimob	NC_009632.1	Staphylococcus aureus subsp. aureus JH1, complete genome.	0	0	40843	252303	16631	252303	16631	N/A	0	93.8
islandpath_dimob	NC_004088.1	Yersinia pestis KIM, complete genome.	6804	55260	190338	832863	1689	888123	8493	11	80.1	93.6
islandpath_dimob	NC_007297.1	Streptococcus pyogenes MGAS5005, complete genome.	0	0	72621	186832	11788	186832	11788	N/A	0	94.1
islandpath_dimob	NC_003198.1	Salmonella enterica subsp. enterica serovar Typhi str. CT18, complete genome.	120897	17198	291264	531562	31877	548760	152774	87.5	79.1	93
islandpath_dimob	NC_007005.1	Pseudomonas syringae pv. syringae B728a, complete genome.	42718	0	194917	495496	60337	495496	103055	100	41.5	89.9
islandpath_dimob	NC_010400.1	Acinetobacter baumannii, complete genome.	272	38706	176580	958105	44704	996811	44976	0.7	0.6	92
islandpath_dimob	NC_009445.1	Bradyrhizobium sp. ORS278, complete genome.	72510	0	142676	61124	353983	61124	426493	100	17	27.4
islandpath_dimob	NC_009504.1	Brucella ovis ATCC 25840 chromosome II, complete sequence.	8994	0	61991	186362	3739	186362	12733	100	70.6	98.1
islandpath_dimob	NC_009879.1	Rickettsia canadensis str. McKiel, complete genome.	0	0	22278	26601	22618	26601	22618	N/A	0	54
islandpath_dimob	NC_004116.1	Streptococcus agalactiae 2603V/R, complete genome.	9205	0	76036	200516	0	200516	9205	100	100	100
islandpath_dimob	NC_006155.1	Yersinia pseudotuberculosis IP 32953, complete genome.	39524	14534	120390	222233	130528	236767	170052	73.1	23.2	64.3
islandpath_dimob	NC_007651.1	Burkholderia thailandensis E264 chromosome I, complete sequence.	48100	10205	328065	754541	0	764746	48100	82.5	100	98.7
islandpath_dimob	NC_009512.1	Pseudomonas putida F1, complete genome.	26079	0	118035	240460	173802	240460	199881	100	13	60.5
islandpath_dimob	NC_008595.1	Mycobacterium avium 104, complete genome.	20169	0	151144	219073	65179	219073	85348	100	23.6	78.6
islandpath_dimob	NC_009342.1	Corynebacterium glutamicum R, complete genome.	22037	1053	105916	1371983	91201	1373036	113238	95.4	19.5	93.8
islandpath_dimob	NC_007761.1	Rhizobium etli CFN 42, complete genome.	97396	0	136562	627977	56784	627977	154180	100	63.2	92.7
islandpath_dimob	NC_007793.1	Staphylococcus aureus subsp. aureus USA300, complete genome.	0	0	75271	288877	20096	288877	20096	N/A	0	93.5
islandpath_dimob	NC_009487.1	Staphylococcus aureus subsp. aureus JH9, complete genome.	0	0	41478	240755	16631	240755	16631	N/A	0	93.5
islandpath_dimob	NC_009438.1	Shewanella putrefaciens CN-32, complete genome.	71583	0	198554	88787	109026	88787	180609	100	39.6	59.5
islandpath_dimob	NC_008060.1	Burkholderia cenocepacia AU 1054 chromosome 1, complete sequence.	8371	13947	169627	676174	198169	690121	206540	37.5	4.1	76.3
islandpath_dimob	NC_010084.1	Burkholderia multivorans ATCC 17616 chromosome 1, complete sequence.	43916	9542	230053	781947	0	791489	43916	82.2	100	98.9
islandpath_dimob	NC_009782.1	Staphylococcus aureus subsp. aureus Mu3, complete genome.	28239	0	106110	242695	71	242695	28310	100	99.7	100
islandpath_dimob	NC_002944.2	Mycobacterium avium subsp. paratuberculosis K-10, complete genome.	0	0	101521	19888	46045	19888	46045	N/A	0	30.2
islandpath_dimob	NC_004368.1	Streptococcus agalactiae NEM316, complete genome.	0	0	16415	197118	70583	197118	70583	N/A	0	73.6
islandpath_dimob	NC_000913.2	Escherichia coli str. K-12 substr. MG1655, complete genome.	26264	0	212853	238880	16447	238880	42711	100	61.5	94.2
islandpath_dimob	NC_010465.1	Yersinia pseudotuberculosis YPIII, complete genome.	0	15746	88486	105069	174360	120815	174360	0	0	35.6
islandpath_dimob	NC_008611.1	Mycobacterium ulcerans Agy99, complete genome.	5686	0	338852	285355	2475	285355	8161	100	69.7	99.2
islandpath_dimob	AC_000091.1	Escherichia coli W3110 DNA, complete genome.	20501	0	237635	251960	1796	251960	22297	100	91.9	99.3
islandpath_dimob	NC_005773.3	Pseudomonas syringae pv. phaseolicola 1448A, complete genome.	119351	7341	318424	456018	84994	463359	204345	94.2	58.4	86.2
islandpath_dimob	Total		4403127	727502	20146080	49911064	7973248	50638566	12376375	85.8	35.6	86.2
pai_ida	NC_009665.1	Shewanella baltica OS185, complete genome.	112738	9096	290000	71798	152376	80894	265114	92.5	42.5	53.3
pai_ida	NC_007606.1	Shigella dysenteriae Sd197, complete genome.	12342	28896	190000	385922	18331	414818	30673	29.9	40.2	89.4
pai_ida	NC_006350.1	Burkholderia pseudomallei K96243 chromosome 1, complete sequence.	26714	6388	220000	824602	36135	830990	62849	80.7	42.5	95.2
pai_ida	NC_004431.1	Escherichia coli CFT073, complete genome.	78732	0	210000	523244	244984	523244	323716	100	24.3	71.1
pai_ida	NC_003485.1	Streptococcus pyogenes MGAS8232, complete genome.	0	29394	65000	135820	11952	165214	11952	0	0	76.7
pai_ida	NC_008543.1	Burkholderia cenocepacia HI2424 chromosome 2, complete sequence.	9015	0	160000	445890	2080	445890	11095	100	81.3	99.5
pai_ida	NC_003997.3	Bacillus anthracis str. Ames, complete genome.	0	47911	70000	1443031	37349	1490942	37349	0	0	94.4
pai_ida	NC_010334.1	Shewanella halifaxensis HAW-EB4, complete genome.	5959	34869	250000	131108	42992	165977	48951	14.6	12.2	63.8
pai_ida	NC_004722.1	Bacillus cereus ATCC 14579, complete genome.	19069	54445	145000	571007	37893	625452	56962	25.9	33.5	86.5
pai_ida	NC_004606.1	Streptococcus pyogenes SSI-1, complete genome.	0	13300	20000	119093	22969	132393	22969	0	0	76.7
pai_ida	NC_010322.1	Pseudomonas putida GB-1, complete genome.	130376	33947	300000	185870	119734	219817	250110	79.3	52.1	67.3
pai_ida	NC_007384.1	Shigella sonnei Ss046, complete genome.	23122	25109	210000	501561	19269	526670	42391	47.9	54.5	92.2
pai_ida	NC_008819.1	Prochlorococcus marinus str. NATL1A, complete genome.	13848	0	35000	303017	5153	303017	19001	100	72.9	98.4
pai_ida	NC_004631.1	Salmonella enterica subsp. enterica serovar Typhi Ty2, complete genome.	52028	0	180000	534086	121156	534086	173184	100	30	82.9
pai_ida	NC_002655.2	Escherichia coli O157:H7 EDL933, complete genome.	37691	0	165000	508653	259993	508653	297684	100	12.7	67.8
pai_ida	NC_009801.1	Escherichia coli E24377A, complete genome.	14328	665	165000	520265	115789	520930	130117	95.6	11	82.1
pai_ida	NC_002758.2	Staphylococcus aureus subsp. aureus Mu50, complete genome.	18998	31814	85000	210880	9311	242694	28309	37.4	67.1	84.8
pai_ida	NC_008258.1	Shigella flexneri 5 str. 8401, complete genome.	0	14624	180000	540053	52386	554677	52386	0	0	89
pai_ida	NC_009997.1	Shewanella baltica OS195, complete genome.	60436	28383	225000	77491	170727	105874	231163	68	26.1	40.9
pai_ida	NC_005945.1	Bacillus anthracis str. Sterne, complete genome.	0	52682	75000	1438252	37349	1490934	37349	0	0	94.1
pai_ida	NC_004459.2	Vibrio vulnificus CMCP6 chromosome I, complete sequence.	0	0	180000	114586	54439	114586	54439	N/A	0	67.8
pai_ida	NC_009074.1	Burkholderia pseudomallei 668 chromosome I, complete sequence.	12396	26433	240000	766759	33957	793192	46353	31.9	26.7	92.8
pai_ida	NC_007946.1	Escherichia coli UTI89, complete genome.	63501	0	205000	558175	135673	558175	199174	100	31.9	82.1
pai_ida	NC_004578.1	Pseudomonas syringae pv. tomato str. DC3000, complete genome.	169500	25241	370000	433338	236788	458579	406288	87	41.7	69.7
pai_ida	NC_007146.2	Haemophilus influenzae 86-028NP, complete genome.	45000	0	75000	8599	25549	8599	70549	100	63.8	67.7
pai_ida	NC_007530.2	Bacillus anthracis str. 'Ames Ancestor', complete genome.	0	47911	70000	1443153	37349	1491064	37349	0	0	94.4
pai_ida	NC_003909.8	Bacillus cereus ATCC 10987, complete genome.	49164	45273	155000	1437927	54346	1483200	103510	52.1	47.5	93.7
pai_ida	NC_008577.1	Shewanella sp. ANA-3 chromosome 1, complete sequence.	62968	30000	265000	66994	38210	96994	101178	67.7	62.2	65.6
pai_ida	NC_007613.1	Shigella boydii Sb227, complete genome.	0	11639	150000	416510	34525	428149	34525	0	0	90
pai_ida	NC_010167.1	Brucella suis ATCC 23445 chromosome II, complete sequence.	17580	0	50000	187249	140287	187249	157867	100	11.1	59.4
pai_ida	NC_008390.1	Burkholderia cepacia AMMD chromosome 1, complete sequence.	9915	35726	230000	671960	0	707686	9915	21.7	100	95
pai_ida	NC_009901.1	Shewanella pealeana ATCC 700345, complete genome.	0	35000	95000	183152	67963	218152	67963	0	0	64
pai_ida	NC_010159.1	Yersinia pestis Angola, complete genome.	10118	0	140000	752734	8497	752734	18615	100	54.4	98.9
pai_ida	NC_009900.1	Rickettsia massiliae MTU5, complete genome.	0	0	30000	20813	15317	20813	15317	N/A	0	57.6
pai_ida	NC_008750.1	Shewanella sp. W3-18-1, complete genome.	90157	32105	180000	69306	145901	101411	236058	73.7	38.2	47.3
pai_ida	NC_007432.1	Streptococcus agalactiae A909, complete genome.	27558	32357	130000	167918	20012	200275	47570	46	57.9	78.9
pai_ida	NC_003923.1	Staphylococcus aureus subsp. aureus MW2, complete genome.	0	38405	105000	233967	20097	272372	20097	0	0	80
pai_ida	NC_005071.1	Prochlorococcus marinus str. MIT 9313, complete genome.	30452	0	85000	201208	17102	201208	47554	100	64	93.1
pai_ida	NC_008600.1	Bacillus thuringiensis str. Al Hakam, complete genome.	0	59668	135000	1392105	22165	1451773	22165	0	0	94.4
pai_ida	NC_008463.1	Pseudomonas aeruginosa UCBPP-PA14, complete genome.	55993	43084	355000	147427	83834	190511	139827	56.5	40	61.6
pai_ida	NC_010551.1	Burkholderia ambifaria MC40-6 chromosome 1, complete sequence.	13638	45051	150000	761290	0	806341	13638	23.2	100	94.5
pai_ida	NC_003197.1	Salmonella typhimurium LT2, complete genome.	0	15452	215000	494736	80957	510188	80957	0	0	83.7
pai_ida	NC_008321.1	Shewanella sp. MR-4, complete genome.	35256	30567	195000	30903	114494	61470	149750	53.6	23.5	31.3
pai_ida	NC_006511.1	Salmonella enterica subsp. enterica serovar Paratyphi A str. ATCC 9150, complete genome.	0	4547	225000	518556	10786	523103	10786	0	0	97.1
pai_ida	NC_008563.1	Escherichia coli APEC O1, complete genome.	18619	0	190000	587794	91074	587794	109693	100	17	86.9
pai_ida	NC_008024.1	Streptococcus pyogenes MGAS10750, complete genome.	48867	0	60000	185111	0	185111	48867	100	100	100
pai_ida	NC_010410.1	Acinetobacter baumannii AYE, complete genome.	69370	6442	120000	981829	41249	988271	110619	91.5	62.7	95.7
pai_ida	NC_004070.1	Streptococcus pyogenes MGAS315, complete genome.	0	27845	65000	167578	10651	195423	10651	0	0	81.3
pai_ida	NC_005139.1	Vibrio vulnificus YJ016 chromosome I, complete sequence.	10865	0	135000	138630	24930	138630	35795	100	30.4	85.7
pai_ida	NC_009783.1	Vibrio harveyi ATCC BAA-1116 chromosome I, complete sequence.	40303	0	105000	144479	159672	144479	199975	100	20.2	53.6
pai_ida	NC_009080.1	Burkholderia mallei NCTC 10247 chromosome I, complete sequence.	0	43800	115000	648804	32097	692604	32097	0	0	89.5
pai_ida	NC_008022.1	Streptococcus pyogenes MGAS10270, complete genome.	0	27852	65000	157031	14575	184883	14575	0	0	78.7
pai_ida	NC_008253.1	Escherichia coli 536, complete genome.	74125	0	250000	579211	17322	579211	91447	100	81.1	97.4
pai_ida	NC_007434.1	Burkholderia pseudomallei 1710b chromosome I, complete sequence.	123699	6697	280000	698752	99059	705449	222758	94.9	55.5	88.6
pai_ida	NC_006905.1	Salmonella enterica subsp. enterica serovar Choleraesuis str. SC-B67, complete genome.	2690	0	200000	566859	36295	566859	38985	100	6.9	94
pai_ida	NC_010102.1	Salmonella enterica subsp. enterica serovar Paratyphi B str. SPB7, complete genome.	15977	2922	225000	517191	12918	520113	28895	84.5	55.3	97.1
pai_ida	NC_007510.1	Burkholderia sp. 383 chromosome 1, complete sequence.	80024	1443	185000	832610	21223	834053	101247	98.2	79	97.6
pai_ida	NC_009256.1	Burkholderia vietnamiensis G4 chromosome 1, complete sequence.	50575	671	75000	630163	278099	630834	328674	98.7	15.4	70.9
pai_ida	NC_008023.1	Streptococcus pyogenes MGAS2096, complete genome.	45000	13884	65000	171047	12103	184931	57103	76.4	78.8	89.3
pai_ida	NC_008322.1	Shewanella sp. MR-7, complete genome.	52859	30567	240000	50097	89578	80664	142437	63.4	37.1	46.1
pai_ida	NC_004337.1	Shigella flexneri 2a str. 301, complete genome.	0	27102	170000	449578	35975	476680	35975	0	0	87.7
pai_ida	NC_009085.1	Acinetobacter baumannii ATCC 17978, complete genome.	38179	2336	60000	977273	114583	979609	152762	94.2	25	89.7
pai_ida	NC_007778.1	Rhodopseudomonas palustris HaA2, complete genome.	70130	0	170000	90113	217830	90113	287960	100	24.4	42.4
pai_ida	NC_009800.1	Escherichia coli HS, complete genome.	0	0	160000	585144	36189	585144	36189	N/A	0	94.2
pai_ida	NC_004347.1	Shewanella oneidensis MR-1, complete genome.	0	32057	185000	57497	52531	89554	52531	0	0	40.5
pai_ida	NC_009076.1	Burkholderia pseudomallei 1106a chromosome I, complete sequence.	12348	17720	215000	750248	8390	767968	20738	41.1	59.5	96.7
pai_ida	NC_004603.1	Vibrio parahaemolyticus RIMD 2210633 chromosome I, complete sequence.	32516	0	155000	137764	89050	137764	121566	100	26.7	65.7
pai_ida	NC_010380.1	Streptococcus pneumoniae Hungary19A-6, complete genome.	0	0	55000	41256	78477	41256	78477	N/A	0	34.5
pai_ida	NC_010501.1	Pseudomonas putida W619, complete genome.	149095	0	315000	104747	121611	104747	270706	100	55.1	67.6
pai_ida	NC_008061.1	Burkholderia cenocepacia AU 1054 chromosome 2, complete sequence.	8788	7054	185000	424019	5086	431073	13874	55.5	63.3	97.3
pai_ida	NC_002516.2	Pseudomonas aeruginosa PAO1, complete genome.	29398	40252	255000	170442	43432	210694	72830	42.2	40.4	70.5
pai_ida	NC_010184.1	Bacillus weihenstephanensis KBAB4, complete genome.	13734	70479	145000	1430066	14625	1500545	28359	16.3	48.4	94.4
pai_ida	NC_002947.3	Pseudomonas putida KT2440, complete genome.	137769	27631	355000	227059	185066	254690	322835	83.3	42.7	63.2
pai_ida	NC_010612.1	Mycobacterium marinum M, complete genome.	52729	6380	205000	738087	235232	744467	287961	89.2	18.3	76.6
pai_ida	NC_010582.1	Streptococcus pneumoniae CGSP14, complete genome.	11867	0	90000	41173	18767	41173	30634	100	38.7	73.9
pai_ida	NC_000907.1	Haemophilus influenzae Rd KW20, complete genome.	0	0	45000	8597	8605	8597	8605	N/A	0	50
pai_ida	NC_010498.1	Escherichia coli SECEC SMS-3-5, complete genome.	43302	0	180000	583196	32775	583196	76077	100	56.9	95
pai_ida	NC_007335.2	Prochlorococcus marinus str. NATL2A, complete genome.	0	0	0	287045	18182	287045	18182	N/A	0	94
pai_ida	NC_004741.1	Shigella flexneri 2a str. 2457T, complete genome.	16345	10036	145000	456681	35950	466717	52295	62	31.3	91.1
pai_ida	NC_009485.1	Bradyrhizobium sp. BTAi1, complete genome.	193017	0	345000	390127	663905	390127	856922	100	22.5	46.8
pai_ida	NC_009708.1	Yersinia pseudotuberculosis IP 31758, complete genome.	0	13611	130000	126444	121176	140055	121176	0	0	48.4
pai_ida	NC_009052.1	Shewanella baltica OS155, complete genome.	17214	8393	155000	67071	73426	75464	90640	67.2	19	50.7
pai_ida	NC_009567.1	Haemophilus influenzae PittGG, complete genome.	0	0	30000	8553	19792	8553	19792	N/A	0	30.2
pai_ida	NC_006086.1	Streptococcus pyogenes MGAS10394, complete genome.	0	14959	45000	109999	58364	124958	58364	0	0	60
pai_ida	NC_010473.1	Escherichia coli str. K-12 substr. DH10B, complete genome.	21115	10540	215000	510799	11987	521339	33102	66.7	63.8	95.9
pai_ida	NC_003047.1	Sinorhizobium meliloti 1021, complete genome.	101188	0	135000	653076	21689	653076	122877	100	82.3	97.2
pai_ida	NC_002695.1	Escherichia coli O157:H7 str. Sakai, complete genome.	39014	0	160000	514375	334784	514375	373798	100	10.4	62.3
pai_ida	NC_010515.1	Burkholderia cenocepacia MC0-3 chromosome 2, complete sequence.	80961	3716	240000	427679	58587	431395	139548	95.6	58	89.1
pai_ida	NC_007958.1	Rhodopseudomonas palustris BisB5, complete genome.	52612	0	200000	12807	96233	12807	148845	100	35.3	40.5
pai_ida	NC_009632.1	Staphylococcus aureus subsp. aureus JH1, complete genome.	0	23240	95000	229063	16631	252303	16631	0	0	85.2
pai_ida	NC_004088.1	Yersinia pestis KIM, complete genome.	0	0	130000	888123	8493	888123	8493	N/A	0	99.1
pai_ida	NC_007297.1	Streptococcus pyogenes MGAS5005, complete genome.	0	26746	70000	160086	11788	186832	11788	0	0	80.6
pai_ida	NC_003198.1	Salmonella enterica subsp. enterica serovar Typhi str. CT18, complete genome.	28280	0	140000	548760	124494	548760	152774	100	18.5	82.3
pai_ida	NC_007005.1	Pseudomonas syringae pv. syringae B728a, complete genome.	61245	30000	385000	465496	41810	495496	103055	67.1	59.4	88
pai_ida	NC_010400.1	Acinetobacter baumannii, complete genome.	0	39155	120000	957656	44976	996811	44976	0	0	91.9
pai_ida	NC_009445.1	Bradyrhizobium sp. ORS278, complete genome.	166721	0	395000	61124	259772	61124	426493	100	39.1	46.7
pai_ida	NC_009504.1	Brucella ovis ATCC 25840 chromosome II, complete sequence.	12733	1740	40000	184622	0	186362	12733	88	100	99.1
pai_ida	NC_009879.1	Rickettsia canadensis str. McKiel, complete genome.	0	0	25000	26601	22618	26601	22618	N/A	0	54
pai_ida	NC_004116.1	Streptococcus agalactiae 2603V/R, complete genome.	9205	37600	125000	162916	0	200516	9205	19.7	100	82.1
pai_ida	NC_006155.1	Yersinia pseudotuberculosis IP 32953, complete genome.	0	1622	150000	235145	170052	236767	170052	0	0	57.8
pai_ida	NC_007651.1	Burkholderia thailandensis E264 chromosome I, complete sequence.	38592	0	215000	764746	9508	764746	48100	100	80.2	98.8
pai_ida	NC_009512.1	Pseudomonas putida F1, complete genome.	70562	31129	330000	209331	129319	240460	199881	69.4	35.3	63.6
pai_ida	NC_008595.1	Mycobacterium avium 104, complete genome.	70208	0	180000	219073	15140	219073	85348	100	82.3	95
pai_ida	NC_009342.1	Corynebacterium glutamicum R, complete genome.	29001	9113	115000	1363923	84237	1373036	113238	76.1	25.6	93.7
pai_ida	NC_007761.1	Rhizobium etli CFN 42, complete genome.	132350	0	220000	627977	21830	627977	154180	100	85.8	97.2
pai_ida	NC_007793.1	Staphylococcus aureus subsp. aureus USA300, complete genome.	0	34442	90000	254435	20096	288877	20096	0	0	82.3
pai_ida	NC_009487.1	Staphylococcus aureus subsp. aureus JH9, complete genome.	0	23196	95000	217559	16631	240755	16631	0	0	84.5
pai_ida	NC_009438.1	Shewanella putrefaciens CN-32, complete genome.	29000	29826	205000	58961	151609	88787	180609	49.3	16.1	32.7
pai_ida	NC_008060.1	Burkholderia cenocepacia AU 1054 chromosome 1, complete sequence.	8371	20637	185000	669484	198169	690121	206540	28.9	4.1	75.6
pai_ida	NC_010084.1	Burkholderia multivorans ATCC 17616 chromosome 1, complete sequence.	33431	26918	170000	764571	10485	791489	43916	55.4	76.1	95.5
pai_ida	NC_009782.1	Staphylococcus aureus subsp. aureus Mu3, complete genome.	18995	34197	90000	208498	9315	242695	28310	35.7	67.1	83.9
pai_ida	NC_002944.2	Mycobacterium avium subsp. paratuberculosis K-10, complete genome.	36934	0	185000	19888	9111	19888	46045	100	80.2	86.2
pai_ida	NC_004368.1	Streptococcus agalactiae NEM316, complete genome.	23985	34466	120000	162652	46598	197118	70583	41	34	69.7
pai_ida	NC_000913.2	Escherichia coli str. K-12 substr. MG1655, complete genome.	341	0	210000	238880	42370	238880	42711	100	0.8	85
pai_ida	NC_010465.1	Yersinia pseudotuberculosis YPIII, complete genome.	13824	0	135000	120815	160536	120815	174360	100	7.9	45.6
pai_ida	NC_008611.1	Mycobacterium ulcerans Agy99, complete genome.	8161	15369	75000	269986	0	285355	8161	34.7	100	94.8
pai_ida	AC_000091.1	Escherichia coli W3110 DNA, complete genome.	0	0	205000	251960	22297	251960	22297	N/A	0	91.9
pai_ida	NC_005773.3	Pseudomonas syringae pv. phaseolicola 1448A, complete genome.	125745	31388	365000	431971	78600	463359	204345	80	61.5	83.5
pai_ida	Total		3980570	1875155	19255000	48763411	8395805	50638566	12376375	68	32.2	83.7
islandpath_dinuc	NC_009665.1	Shewanella baltica OS185, complete genome.	124834	30108	640901	50786	140280	80894	265114	80.6	47.1	50.8
islandpath_dinuc	NC_007606.1	Shigella dysenteriae Sd197, complete genome.	24428	83974	411790	330844	6245	414818	30673	22.5	79.6	79.7
islandpath_dinuc	NC_006350.1	Burkholderia pseudomallei K96243 chromosome 1, complete sequence.	34520	19539	369574	811451	28329	830990	62849	63.9	54.9	94.6
islandpath_dinuc	NC_004431.1	Escherichia coli CFT073, complete genome.	249596	58500	586236	464744	74120	523244	323716	81	77.1	84.3
islandpath_dinuc	NC_003485.1	Streptococcus pyogenes MGAS8232, complete genome.	0	31447	195412	133767	11952	165214	11952	0	0	75.5
islandpath_dinuc	NC_008543.1	Burkholderia cenocepacia HI2424 chromosome 2, complete sequence.	0	7748	303396	438142	11095	445890	11095	0	0	95.9
islandpath_dinuc	NC_003997.3	Bacillus anthracis str. Ames, complete genome.	7752	122324	580888	1368618	29597	1490942	37349	6	20.8	90.1
islandpath_dinuc	NC_010334.1	Shewanella halifaxensis HAW-EB4, complete genome.	5048	48362	549559	117615	43903	165977	48951	9.5	10.3	57.1
islandpath_dinuc	NC_004722.1	Bacillus cereus ATCC 14579, complete genome.	49500	36204	642834	589248	7462	625452	56962	57.8	86.9	93.6
islandpath_dinuc	NC_004606.1	Streptococcus pyogenes SSI-1, complete genome.	0	27016	182023	105377	22969	132393	22969	0	0	67.8
islandpath_dinuc	NC_010322.1	Pseudomonas putida GB-1, complete genome.	143386	75531	719468	144286	106724	219817	250110	65.5	57.3	61.2
islandpath_dinuc	NC_007384.1	Shigella sonnei Ss046, complete genome.	38338	76394	585277	450276	4053	526670	42391	33.4	90.4	85.9
islandpath_dinuc	NC_008819.1	Prochlorococcus marinus str. NATL1A, complete genome.	10780	10131	218733	292886	8221	303017	19001	51.6	56.7	94.3
islandpath_dinuc	NC_004631.1	Salmonella enterica subsp. enterica serovar Typhi Ty2, complete genome.	162191	47699	548978	486387	10993	534086	173184	77.3	93.7	91.7
islandpath_dinuc	NC_002655.2	Escherichia coli O157:H7 EDL933, complete genome.	167779	49757	707990	458896	129905	508653	297684	77.1	56.4	77.7
islandpath_dinuc	NC_009801.1	Escherichia coli E24377A, complete genome.	91606	72998	528506	447932	38511	520930	130117	55.7	70.4	82.9
islandpath_dinuc	NC_002758.2	Staphylococcus aureus subsp. aureus Mu50, complete genome.	28238	32884	297143	209810	71	242694	28309	46.2	99.7	87.8
islandpath_dinuc	NC_008258.1	Shigella flexneri 5 str. 8401, complete genome.	27137	70905	504584	483772	25249	554677	52386	27.7	51.8	84.2
islandpath_dinuc	NC_009997.1	Shewanella baltica OS195, complete genome.	105351	46169	617401	59705	125812	105874	231163	69.5	45.6	49
islandpath_dinuc	NC_005945.1	Bacillus anthracis str. Sterne, complete genome.	10971	109220	580689	1381714	26378	1490934	37349	9.1	29.4	91.1
islandpath_dinuc	NC_004459.2	Vibrio vulnificus CMCP6 chromosome I, complete sequence.	12103	33619	326038	80967	42336	114586	54439	26.5	22.2	55.1
islandpath_dinuc	NC_009074.1	Burkholderia pseudomallei 668 chromosome I, complete sequence.	22354	41182	392752	752010	23999	793192	46353	35.2	48.2	92.2
islandpath_dinuc	NC_007946.1	Escherichia coli UTI89, complete genome.	150411	60112	508450	498063	48763	558175	199174	71.4	75.5	85.6
islandpath_dinuc	NC_004578.1	Pseudomonas syringae pv. tomato str. DC3000, complete genome.	232183	65276	851458	393303	174105	458579	406288	78.1	57.1	72.3
islandpath_dinuc	NC_007146.2	Haemophilus influenzae 86-028NP, complete genome.	16811	8599	156340	0	53738	8599	70549	66.2	23.8	21.2
islandpath_dinuc	NC_007530.2	Bacillus anthracis str. 'Ames Ancestor', complete genome.	7752	122324	580888	1368740	29597	1491064	37349	6	20.8	90.1
islandpath_dinuc	NC_003909.8	Bacillus cereus ATCC 10987, complete genome.	48721	134619	576811	1348581	54789	1483200	103510	26.6	47.1	88.1
islandpath_dinuc	NC_008577.1	Shewanella sp. ANA-3 chromosome 1, complete sequence.	67773	40154	480119	56840	33405	96994	101178	62.8	67	62.9
islandpath_dinuc	NC_007613.1	Shigella boydii Sb227, complete genome.	14699	57528	513908	370621	19826	428149	34525	20.4	42.6	83.3
islandpath_dinuc	NC_010167.1	Brucella suis ATCC 23445 chromosome II, complete sequence.	15330	1983	122266	185266	142537	187249	157867	88.5	9.7	58.1
islandpath_dinuc	NC_008390.1	Burkholderia cepacia AMMD chromosome 1, complete sequence.	9915	39473	367736	668213	0	707686	9915	20.1	100	94.5
islandpath_dinuc	NC_009901.1	Shewanella pealeana ATCC 700345, complete genome.	25916	72382	656952	145770	42047	218152	67963	26.4	38.1	60
islandpath_dinuc	NC_010159.1	Yersinia pestis Angola, complete genome.	16192	60163	443058	692571	2423	752734	18615	21.2	87	91.9
islandpath_dinuc	NC_009900.1	Rickettsia massiliae MTU5, complete genome.	15317	0	145178	20813	0	20813	15317	100	100	100
islandpath_dinuc	NC_008750.1	Shewanella sp. W3-18-1, complete genome.	141020	40156	531943	61255	95038	101411	236058	77.8	59.7	59.9
islandpath_dinuc	NC_007432.1	Streptococcus agalactiae A909, complete genome.	14563	17892	182421	182383	33007	200275	47570	44.9	30.6	79.5
islandpath_dinuc	NC_003923.1	Staphylococcus aureus subsp. aureus MW2, complete genome.	20097	33037	311020	239335	0	272372	20097	37.8	100	88.7
islandpath_dinuc	NC_005071.1	Prochlorococcus marinus str. MIT 9313, complete genome.	23886	30769	305484	170439	23668	201208	47554	43.7	50.2	78.1
islandpath_dinuc	NC_008600.1	Bacillus thuringiensis str. Al Hakam, complete genome.	20585	100950	552013	1350823	1580	1451773	22165	16.9	92.9	93
islandpath_dinuc	NC_008463.1	Pseudomonas aeruginosa UCBPP-PA14, complete genome.	54504	56237	720856	134274	85323	190511	139827	49.2	39	57.1
islandpath_dinuc	NC_010551.1	Burkholderia ambifaria MC40-6 chromosome 1, complete sequence.	13638	85809	438432	720532	0	806341	13638	13.7	100	89.5
islandpath_dinuc	NC_003197.1	Salmonella typhimurium LT2, complete genome.	68641	60010	518943	450178	12316	510188	80957	53.4	84.8	87.8
islandpath_dinuc	NC_008321.1	Shewanella sp. MR-4, complete genome.	59040	47891	486904	13579	90710	61470	149750	55.2	39.4	34.4
islandpath_dinuc	NC_006511.1	Salmonella enterica subsp. enterica serovar Paratyphi A str. ATCC 9150, complete genome.	10786	56374	421709	466729	0	523103	10786	16.1	100	89.4
islandpath_dinuc	NC_008563.1	Escherichia coli APEC O1, complete genome.	89340	68990	603350	518804	20353	587794	109693	56.4	81.4	87.2
islandpath_dinuc	NC_008024.1	Streptococcus pyogenes MGAS10750, complete genome.	41782	14193	184876	170918	7085	185111	48867	74.6	85.5	90.9
islandpath_dinuc	NC_010410.1	Acinetobacter baumannii AYE, complete genome.	68317	72151	412930	916120	42302	988271	110619	48.6	61.8	89.6
islandpath_dinuc	NC_004070.1	Streptococcus pyogenes MGAS315, complete genome.	6610	17725	188337	177698	4041	195423	10651	27.2	62.1	89.4
islandpath_dinuc	NC_005139.1	Vibrio vulnificus YJ016 chromosome I, complete sequence.	9500	32981	365178	105649	26295	138630	35795	22.4	26.5	66
islandpath_dinuc	NC_009783.1	Vibrio harveyi ATCC BAA-1116 chromosome I, complete sequence.	63229	33674	375964	110805	136746	144479	199975	65.2	31.6	50.5
islandpath_dinuc	NC_009080.1	Burkholderia mallei NCTC 10247 chromosome I, complete sequence.	9426	63631	363478	628973	22671	692604	32097	12.9	29.4	88.1
islandpath_dinuc	NC_008022.1	Streptococcus pyogenes MGAS10270, complete genome.	14575	20107	206621	164776	0	184883	14575	42	100	89.9
islandpath_dinuc	NC_008253.1	Escherichia coli 536, complete genome.	91447	57044	511643	522167	0	579211	91447	61.6	100	91.5
islandpath_dinuc	NC_007434.1	Burkholderia pseudomallei 1710b chromosome I, complete sequence.	143852	45845	509997	659604	78906	705449	222758	75.8	64.6	86.6
islandpath_dinuc	NC_006905.1	Salmonella enterica subsp. enterica serovar Choleraesuis str. SC-B67, complete genome.	27065	49884	528983	516975	11920	566859	38985	35.2	69.4	89.8
islandpath_dinuc	NC_010102.1	Salmonella enterica subsp. enterica serovar Paratyphi B str. SPB7, complete genome.	28895	49167	526870	470946	0	520113	28895	37	100	91
islandpath_dinuc	NC_007510.1	Burkholderia sp. 383 chromosome 1, complete sequence.	67009	48534	343638	785519	34238	834053	101247	58	66.2	91.2
islandpath_dinuc	NC_009256.1	Burkholderia vietnamiensis G4 chromosome 1, complete sequence.	251709	751	435402	630083	76965	630834	328674	99.7	76.6	91.9
islandpath_dinuc	NC_008023.1	Streptococcus pyogenes MGAS2096, complete genome.	6983	31790	187118	153141	50120	184931	57103	18	12.2	66.2
islandpath_dinuc	NC_008322.1	Shewanella sp. MR-7, complete genome.	72289	55606	416424	25058	70148	80664	142437	56.5	50.8	43.6
islandpath_dinuc	NC_004337.1	Shigella flexneri 2a str. 301, complete genome.	23735	63743	422032	412937	12240	476680	35975	27.1	66	85.2
islandpath_dinuc	NC_009085.1	Acinetobacter baumannii ATCC 17978, complete genome.	96170	133836	550645	845773	56592	979609	152762	41.8	63	83.2
islandpath_dinuc	NC_007778.1	Rhodopseudomonas palustris HaA2, complete genome.	147251	0	629718	90113	140709	90113	287960	100	51.1	62.8
islandpath_dinuc	NC_009800.1	Escherichia coli HS, complete genome.	16974	94902	463669	490242	19215	585144	36189	15.2	46.9	81.6
islandpath_dinuc	NC_004347.1	Shewanella oneidensis MR-1, complete genome.	0	38040	445236	51514	52531	89554	52531	0	0	36.3
islandpath_dinuc	NC_009076.1	Burkholderia pseudomallei 1106a chromosome I, complete sequence.	19776	44193	450816	723775	962	767968	20738	30.9	95.4	94.3
islandpath_dinuc	NC_004603.1	Vibrio parahaemolyticus RIMD 2210633 chromosome I, complete sequence.	31795	33020	317506	104744	89771	137764	121566	49.1	26.2	52.7
islandpath_dinuc	NC_010380.1	Streptococcus pneumoniae Hungary19A-6, complete genome.	6763	15041	127227	26215	71714	41256	78477	31	8.6	27.5
islandpath_dinuc	NC_010501.1	Pseudomonas putida W619, complete genome.	107766	11185	716186	93562	162940	104747	270706	90.6	39.8	53.6
islandpath_dinuc	NC_008061.1	Burkholderia cenocepacia AU 1054 chromosome 2, complete sequence.	0	18477	279833	412596	13874	431073	13874	0	0	92.7
islandpath_dinuc	NC_002516.2	Pseudomonas aeruginosa PAO1, complete genome.	33171	58562	639009	152132	39659	210694	72830	36.2	45.5	65.4
islandpath_dinuc	NC_010184.1	Bacillus weihenstephanensis KBAB4, complete genome.	18716	137684	608482	1362861	9643	1500545	28359	12	66	90.4
islandpath_dinuc	NC_002947.3	Pseudomonas putida KT2440, complete genome.	190047	80786	785243	173904	132788	254690	322835	70.2	58.9	63
islandpath_dinuc	NC_010612.1	Mycobacterium marinum M, complete genome.	93792	41341	883935	703126	194169	744467	287961	69.4	32.6	77.2
islandpath_dinuc	NC_010582.1	Streptococcus pneumoniae CGSP14, complete genome.	0	14958	139927	26215	30634	41173	30634	0	0	36.5
islandpath_dinuc	NC_000907.1	Haemophilus influenzae Rd KW20, complete genome.	8605	8597	159758	0	0	8597	8605	50	100	50
islandpath_dinuc	NC_010498.1	Escherichia coli SECEC SMS-3-5, complete genome.	27150	84348	584434	498848	48927	583196	76077	24.4	35.7	79.8
islandpath_dinuc	NC_007335.2	Prochlorococcus marinus str. NATL2A, complete genome.	0	13725	200471	273320	18182	287045	18182	0	0	89.5
islandpath_dinuc	NC_004741.1	Shigella flexneri 2a str. 2457T, complete genome.	37978	63303	469187	403414	14317	466717	52295	37.5	72.6	85
islandpath_dinuc	NC_009485.1	Bradyrhizobium sp. BTAi1, complete genome.	292331	34608	792775	355519	564591	390127	856922	89.4	34.1	52
islandpath_dinuc	NC_009708.1	Yersinia pseudotuberculosis IP 31758, complete genome.	46623	36449	455632	103606	74553	140055	121176	56.1	38.5	57.5
islandpath_dinuc	NC_009052.1	Shewanella baltica OS155, complete genome.	58992	43547	607674	31917	31648	75464	90640	57.5	65.1	54.7
islandpath_dinuc	NC_009567.1	Haemophilus influenzae PittGG, complete genome.	19253	8553	156070	0	539	8553	19792	69.2	97.3	67.9
islandpath_dinuc	NC_006086.1	Streptococcus pyogenes MGAS10394, complete genome.	30643	16316	207036	108642	27721	124958	58364	65.3	52.5	76
islandpath_dinuc	NC_010473.1	Escherichia coli str. K-12 substr. DH10B, complete genome.	30146	73499	441088	447840	2956	521339	33102	29.1	91.1	86.2
islandpath_dinuc	NC_003047.1	Sinorhizobium meliloti 1021, complete genome.	111218	46163	420721	606913	11659	653076	122877	70.7	90.5	92.5
islandpath_dinuc	NC_002695.1	Escherichia coli O157:H7 str. Sakai, complete genome.	232602	57353	681173	457022	141196	514375	373798	80.2	62.2	77.6
islandpath_dinuc	NC_010515.1	Burkholderia cenocepacia MC0-3 chromosome 2, complete sequence.	89345	12513	372109	418882	50203	431395	139548	87.7	64	89
islandpath_dinuc	NC_007958.1	Rhodopseudomonas palustris BisB5, complete genome.	118076	0	590615	12807	30769	12807	148845	100	79.3	81
islandpath_dinuc	NC_009632.1	Staphylococcus aureus subsp. aureus JH1, complete genome.	16631	33277	332151	219026	0	252303	16631	33.3	100	87.6
islandpath_dinuc	NC_004088.1	Yersinia pestis KIM, complete genome.	6804	89161	407776	798962	1689	888123	8493	7.1	80.1	89.9
islandpath_dinuc	NC_007297.1	Streptococcus pyogenes MGAS5005, complete genome.	9970	15316	176722	171516	1818	186832	11788	39.4	84.6	91.4
islandpath_dinuc	NC_003198.1	Salmonella enterica subsp. enterica serovar Typhi str. CT18, complete genome.	139846	48181	533422	500579	12928	548760	152774	74.4	91.5	91.3
islandpath_dinuc	NC_007005.1	Pseudomonas syringae pv. syringae B728a, complete genome.	60828	91448	759129	404048	42227	495496	103055	39.9	59	77.7
islandpath_dinuc	NC_010400.1	Acinetobacter baumannii, complete genome.	272	82506	292662	914305	44704	996811	44976	0.3	0.6	87.8
islandpath_dinuc	NC_009445.1	Bradyrhizobium sp. ORS278, complete genome.	197615	8774	733233	52350	228878	61124	426493	95.7	46.3	51.3
islandpath_dinuc	NC_009504.1	Brucella ovis ATCC 25840 chromosome II, complete sequence.	8994	14404	152545	171958	3739	186362	12733	38.4	70.6	90.9
islandpath_dinuc	NC_009879.1	Rickettsia canadensis str. McKiel, complete genome.	0	0	86234	26601	22618	26601	22618	N/A	0	54
islandpath_dinuc	NC_004116.1	Streptococcus agalactiae 2603V/R, complete genome.	9205	17851	209393	182665	0	200516	9205	34	100	91.5
islandpath_dinuc	NC_006155.1	Yersinia pseudotuberculosis IP 32953, complete genome.	54288	42161	435805	194606	115764	236767	170052	56.3	31.9	61.2
islandpath_dinuc	NC_007651.1	Burkholderia thailandensis E264 chromosome I, complete sequence.	48100	29459	390736	735287	0	764746	48100	62	100	96.4
islandpath_dinuc	NC_009512.1	Pseudomonas putida F1, complete genome.	82011	72720	673077	167740	117870	240460	199881	53	41	56.7
islandpath_dinuc	NC_008595.1	Mycobacterium avium 104, complete genome.	20773	3148	537539	215925	64575	219073	85348	86.8	24.3	77.8
islandpath_dinuc	NC_009342.1	Corynebacterium glutamicum R, complete genome.	50579	71166	314072	1301870	62659	1373036	113238	41.5	44.7	91
islandpath_dinuc	NC_007761.1	Rhizobium etli CFN 42, complete genome.	126530	38561	490587	589416	27650	627977	154180	76.6	82.1	91.5
islandpath_dinuc	NC_007793.1	Staphylococcus aureus subsp. aureus USA300, complete genome.	20096	33247	325748	255630	0	288877	20096	37.7	100	89.2
islandpath_dinuc	NC_009487.1	Staphylococcus aureus subsp. aureus JH9, complete genome.	16631	33241	326990	207514	0	240755	16631	33.3	100	87.1
islandpath_dinuc	NC_009438.1	Shewanella putrefaciens CN-32, complete genome.	99910	48809	545463	39978	80699	88787	180609	67.2	55.3	51.9
islandpath_dinuc	NC_008060.1	Burkholderia cenocepacia AU 1054 chromosome 1, complete sequence.	41565	53975	354114	636146	164975	690121	206540	43.5	20.1	75.6
islandpath_dinuc	NC_010084.1	Burkholderia multivorans ATCC 17616 chromosome 1, complete sequence.	43916	28621	337025	762868	0	791489	43916	60.5	100	96.6
islandpath_dinuc	NC_009782.1	Staphylococcus aureus subsp. aureus Mu3, complete genome.	28239	32884	306173	209811	71	242695	28310	46.2	99.7	87.8
islandpath_dinuc	NC_002944.2	Mycobacterium avium subsp. paratuberculosis K-10, complete genome.	6001	11945	642750	7943	40044	19888	46045	33.4	13	21.1
islandpath_dinuc	NC_004368.1	Streptococcus agalactiae NEM316, complete genome.	28473	18375	184173	178743	42110	197118	70583	60.8	40.3	77.4
islandpath_dinuc	NC_000913.2	Escherichia coli str. K-12 substr. MG1655, complete genome.	26264	56491	442584	182389	16447	238880	42711	31.7	61.5	74.1
islandpath_dinuc	NC_010465.1	Yersinia pseudotuberculosis YPIII, complete genome.	46552	29956	450719	90859	127808	120815	174360	60.8	26.7	46.6
islandpath_dinuc	NC_008611.1	Mycobacterium ulcerans Agy99, complete genome.	5686	20234	668382	265121	2475	285355	8161	21.9	69.7	92.3
islandpath_dinuc	AC_000091.1	Escherichia coli W3110 DNA, complete genome.	20501	50577	464507	201383	1796	251960	22297	28.8	91.9	80.9
islandpath_dinuc	NC_005773.3	Pseudomonas syringae pv. phaseolicola 1448A, complete genome.	140073	98343	737814	365016	64272	463359	204345	58.8	68.5	75.6
islandpath_dinuc	Total		6600991	5445095	52433602	45193471	5775384	50638566	12376375	54.8	53.3	82.2
alien_hunter	NC_009665.1	Shewanella baltica OS185, complete genome.	224940	65334	2006992	15560	40174	80894	265114	77.5	84.8	69.5
alien_hunter	NC_007606.1	Shigella dysenteriae Sd197, complete genome.	26422	127409	965285	287409	4251	414818	30673	17.2	86.1	70.4
alien_hunter	NC_006350.1	Burkholderia pseudomallei K96243 chromosome 1, complete sequence.	54956	348789	1568561	482201	7893	830990	62849	13.6	87.4	60.1
alien_hunter	NC_004431.1	Escherichia coli CFT073, complete genome.	278872	64210	1277962	459034	44844	523244	323716	81.3	86.1	87.1
alien_hunter	NC_003485.1	Streptococcus pyogenes MGAS8232, complete genome.	9298	85036	910444	80178	2654	165214	11952	9.9	77.8	50.5
alien_hunter	NC_008543.1	Burkholderia cenocepacia HI2424 chromosome 2, complete sequence.	11095	119013	948874	326877	0	445890	11095	8.5	100	74
alien_hunter	NC_003997.3	Bacillus anthracis str. Ames, complete genome.	15188	349658	1026189	1141284	22161	1490942	37349	4.2	40.7	75.7
alien_hunter	NC_010334.1	Shewanella halifaxensis HAW-EB4, complete genome.	16364	67127	849594	98850	32587	165977	48951	19.6	33.4	53.6
alien_hunter	NC_004722.1	Bacillus cereus ATCC 14579, complete genome.	48206	121433	1180320	504019	8756	625452	56962	28.4	84.6	80.9
alien_hunter	NC_004606.1	Streptococcus pyogenes SSI-1, complete genome.	10404	62725	798047	69668	12565	132393	22969	14.2	45.3	51.5
alien_hunter	NC_010322.1	Pseudomonas putida GB-1, complete genome.	198116	84907	1504142	134910	51994	219817	250110	70	79.2	70.9
alien_hunter	NC_007384.1	Shigella sonnei Ss046, complete genome.	39539	181379	1469915	345291	2852	526670	42391	17.9	93.3	67.6
alien_hunter	NC_008819.1	Prochlorococcus marinus str. NATL1A, complete genome.	15530	187441	802921	115576	3471	303017	19001	7.7	81.7	40.7
alien_hunter	NC_004631.1	Salmonella enterica subsp. enterica serovar Typhi Ty2, complete genome.	170106	182193	1770025	351893	3078	534086	173184	48.3	98.2	73.8
alien_hunter	NC_002655.2	Escherichia coli O157:H7 EDL933, complete genome.	212643	77266	1426742	431387	85041	508653	297684	73.3	71.4	79.9
alien_hunter	NC_009801.1	Escherichia coli E24377A, complete genome.	107741	103427	1344696	417503	22376	520930	130117	51	82.8	80.7
alien_hunter	NC_002758.2	Staphylococcus aureus subsp. aureus Mu50, complete genome.	28309	83625	867838	159069	0	242694	28309	25.3	100	69.1
alien_hunter	NC_008258.1	Shigella flexneri 5 str. 8401, complete genome.	49287	100447	989485	454230	3099	554677	52386	32.9	94.1	82.9
alien_hunter	NC_009997.1	Shewanella baltica OS195, complete genome.	193564	52964	1574240	52910	37599	105874	231163	78.5	83.7	73.1
alien_hunter	NC_005945.1	Bacillus anthracis str. Sterne, complete genome.	21188	524419	1580719	966515	16161	1490934	37349	3.9	56.7	64.6
alien_hunter	NC_004459.2	Vibrio vulnificus CMCP6 chromosome I, complete sequence.	49041	84054	1914085	30532	5398	114586	54439	36.8	90.1	47.1
alien_hunter	NC_009074.1	Burkholderia pseudomallei 668 chromosome I, complete sequence.	34894	340271	1386768	452921	11459	793192	46353	9.3	75.3	58.1
alien_hunter	NC_007946.1	Escherichia coli UTI89, complete genome.	169311	69288	1144580	488887	29863	558175	199174	71	85	86.9
alien_hunter	NC_004578.1	Pseudomonas syringae pv. tomato str. DC3000, complete genome.	363496	99894	1883605	358685	42792	458579	406288	78.4	89.5	83.5
alien_hunter	NC_007146.2	Haemophilus influenzae 86-028NP, complete genome.	69803	8599	1063519	0	746	8599	70549	89	98.9	88.2
alien_hunter	NC_007530.2	Bacillus anthracis str. 'Ames Ancestor', complete genome.	22213	543535	1569465	947529	15136	1491064	37349	3.9	59.5	63.4
alien_hunter	NC_003909.8	Bacillus cereus ATCC 10987, complete genome.	70083	389663	1216413	1093537	33427	1483200	103510	15.2	67.7	73.3
alien_hunter	NC_008577.1	Shewanella sp. ANA-3 chromosome 1, complete sequence.	86839	38055	990013	58939	14339	96994	101178	69.5	85.8	73.6
alien_hunter	NC_007613.1	Shigella boydii Sb227, complete genome.	27348	81249	1012636	346900	7177	428149	34525	25.2	79.2	80.9
alien_hunter	NC_010167.1	Brucella suis ATCC 23445 chromosome II, complete sequence.	45397	53333	740226	133916	112470	187249	157867	46	28.8	52
alien_hunter	NC_008390.1	Burkholderia cepacia AMMD chromosome 1, complete sequence.	9915	271071	1361567	436615	0	707686	9915	3.5	100	62.2
alien_hunter	NC_009901.1	Shewanella pealeana ATCC 700345, complete genome.	36889	84162	1197833	133990	31074	218152	67963	30.5	54.3	59.7
alien_hunter	NC_010159.1	Yersinia pestis Angola, complete genome.	18615	124492	1081851	628242	0	752734	18615	13	100	83.9
alien_hunter	NC_009900.1	Rickettsia massiliae MTU5, complete genome.	15317	6870	691044	13943	0	20813	15317	69	100	81
alien_hunter	NC_008750.1	Shewanella sp. W3-18-1, complete genome.	180587	50243	1719014	51168	55471	101411	236058	78.2	76.5	68.7
alien_hunter	NC_007432.1	Streptococcus agalactiae A909, complete genome.	32363	93073	944922	107202	15207	200275	47570	25.8	68	56.3
alien_hunter	NC_003923.1	Staphylococcus aureus subsp. aureus MW2, complete genome.	20097	121742	1132348	150630	0	272372	20097	14.2	100	58.4
alien_hunter	NC_005071.1	Prochlorococcus marinus str. MIT 9313, complete genome.	46954	100993	1294388	100215	600	201208	47554	31.7	98.7	59.2
alien_hunter	NC_008600.1	Bacillus thuringiensis str. Al Hakam, complete genome.	22152	553194	1659685	898579	13	1451773	22165	3.9	99.9	62.5
alien_hunter	NC_008463.1	Pseudomonas aeruginosa UCBPP-PA14, complete genome.	95778	70897	753289	119614	44049	190511	139827	57.5	68.5	65.2
alien_hunter	NC_010551.1	Burkholderia ambifaria MC40-6 chromosome 1, complete sequence.	13638	376603	1435643	429738	0	806341	13638	3.5	100	54.1
alien_hunter	NC_003197.1	Salmonella typhimurium LT2, complete genome.	80547	135417	1562780	374771	410	510188	80957	37.3	99.5	77
alien_hunter	NC_008321.1	Shewanella sp. MR-4, complete genome.	95179	52711	1381839	8759	54571	61470	149750	64.4	63.6	49.2
alien_hunter	NC_006511.1	Salmonella enterica subsp. enterica serovar Paratyphi A str. ATCC 9150, complete genome.	10786	146615	1483800	376488	0	523103	10786	6.9	100	72.5
alien_hunter	NC_008563.1	Escherichia coli APEC O1, complete genome.	103588	52513	1052363	535281	6105	587794	109693	66.4	94.4	91.6
alien_hunter	NC_008024.1	Streptococcus pyogenes MGAS10750, complete genome.	48860	111335	1193065	73776	7	185111	48867	30.5	100	52.4
alien_hunter	NC_010410.1	Acinetobacter baumannii AYE, complete genome.	87470	192057	1168736	796214	23149	988271	110619	31.3	79.1	80.4
alien_hunter	NC_004070.1	Streptococcus pyogenes MGAS315, complete genome.	8671	70807	711195	124616	1980	195423	10651	10.9	81.4	64.7
alien_hunter	NC_005139.1	Vibrio vulnificus YJ016 chromosome I, complete sequence.	12686	84493	1713489	54137	23109	138630	35795	13.1	35.4	38.3
alien_hunter	NC_009783.1	Vibrio harveyi ATCC BAA-1116 chromosome I, complete sequence.	127992	59215	1217906	85264	71983	144479	199975	68.4	64	61.9
alien_hunter	NC_009080.1	Burkholderia mallei NCTC 10247 chromosome I, complete sequence.	10782	314805	1279219	377799	21315	692604	32097	3.3	33.6	53.6
alien_hunter	NC_008022.1	Streptococcus pyogenes MGAS10270, complete genome.	14575	87898	1005012	96985	0	184883	14575	14.2	100	55.9
alien_hunter	NC_008253.1	Escherichia coli 536, complete genome.	91447	92214	1316717	486997	0	579211	91447	49.8	100	86.3
alien_hunter	NC_007434.1	Burkholderia pseudomallei 1710b chromosome I, complete sequence.	175224	269618	1511549	435831	47534	705449	222758	39.4	78.7	65.8
alien_hunter	NC_006905.1	Salmonella enterica subsp. enterica serovar Choleraesuis str. SC-B67, complete genome.	28292	117962	1371682	448897	10693	566859	38985	19.3	72.6	78.8
alien_hunter	NC_010102.1	Salmonella enterica subsp. enterica serovar Paratyphi B str. SPB7, complete genome.	24395	36771	696957	483342	4500	520113	28895	39.9	84.4	92.5
alien_hunter	NC_007510.1	Burkholderia sp. 383 chromosome 1, complete sequence.	95622	318200	1371492	515853	5625	834053	101247	23.1	94.4	65.4
alien_hunter	NC_009256.1	Burkholderia vietnamiensis G4 chromosome 1, complete sequence.	328674	157464	1313288	473370	0	630834	328674	67.6	100	83.6
alien_hunter	NC_008023.1	Streptococcus pyogenes MGAS2096, complete genome.	57103	133759	1254599	51172	0	184931	57103	29.9	100	44.7
alien_hunter	NC_008322.1	Shewanella sp. MR-7, complete genome.	94944	59973	1650848	20691	47493	80664	142437	61.3	66.7	51.8
alien_hunter	NC_004337.1	Shigella flexneri 2a str. 301, complete genome.	35975	162918	1558861	313762	0	476680	35975	18.1	100	68.2
alien_hunter	NC_009085.1	Acinetobacter baumannii ATCC 17978, complete genome.	113539	222160	1156626	757449	39223	979609	152762	33.8	74.3	76.9
alien_hunter	NC_007778.1	Rhodopseudomonas palustris HaA2, complete genome.	149410	13381	705992	76732	138550	90113	287960	91.8	51.9	59.8
alien_hunter	NC_009800.1	Escherichia coli HS, complete genome.	21300	120550	1120336	464594	14889	585144	36189	15	58.9	78.2
alien_hunter	NC_004347.1	Shewanella oneidensis MR-1, complete genome.	23345	43509	1119928	46045	29186	89554	52531	34.9	44.4	48.8
alien_hunter	NC_009076.1	Burkholderia pseudomallei 1106a chromosome I, complete sequence.	20738	280328	1269389	487640	0	767968	20738	6.9	100	64.5
alien_hunter	NC_004603.1	Vibrio parahaemolyticus RIMD 2210633 chromosome I, complete sequence.	93991	65046	1239722	72718	27575	137764	121566	59.1	77.3	64.3
alien_hunter	NC_010380.1	Streptococcus pneumoniae Hungary19A-6, complete genome.	63837	39010	1081427	2246	14640	41256	78477	62.1	81.3	55.2
alien_hunter	NC_010501.1	Pseudomonas putida W619, complete genome.	231030	17746	1329621	87001	39676	104747	270706	92.9	85.3	84.7
alien_hunter	NC_008061.1	Burkholderia cenocepacia AU 1054 chromosome 2, complete sequence.	9710	114987	744091	316086	4164	431073	13874	7.8	70	73.2
alien_hunter	NC_002516.2	Pseudomonas aeruginosa PAO1, complete genome.	36318	127151	1230469	83543	36512	210694	72830	22.2	49.9	42.3
alien_hunter	NC_010184.1	Bacillus weihenstephanensis KBAB4, complete genome.	14446	314546	1008845	1185999	13913	1500545	28359	4.4	50.9	78.5
alien_hunter	NC_002947.3	Pseudomonas putida KT2440, complete genome.	256581	100638	1720902	154052	66254	254690	322835	71.8	79.5	71.1
alien_hunter	NC_010612.1	Mycobacterium marinum M, complete genome.	175473	36065	1544578	708402	112488	744467	287961	83	60.9	85.6
alien_hunter	NC_010582.1	Streptococcus pneumoniae CGSP14, complete genome.	26459	38820	1034274	2353	4175	41173	30634	40.5	86.4	40.1
alien_hunter	NC_000907.1	Haemophilus influenzae Rd KW20, complete genome.	8605	8597	979500	0	0	8597	8605	50	100	50
alien_hunter	NC_010498.1	Escherichia coli SECEC SMS-3-5, complete genome.	42058	92218	1109971	490978	34019	583196	76077	31.3	55.3	80.9
alien_hunter	NC_007335.2	Prochlorococcus marinus str. NATL2A, complete genome.	16032	180440	789543	106605	2150	287045	18182	8.2	88.2	40.2
alien_hunter	NC_004741.1	Shigella flexneri 2a str. 2457T, complete genome.	48213	101294	981162	365423	4082	466717	52295	32.2	92.2	79.7
alien_hunter	NC_009485.1	Bradyrhizobium sp. BTAi1, complete genome.	540013	85442	1891680	304685	316909	390127	856922	86.3	63	67.7
alien_hunter	NC_009708.1	Yersinia pseudotuberculosis IP 31758, complete genome.	71533	41085	1491507	98970	49643	140055	121176	63.5	59	65.3
alien_hunter	NC_009052.1	Shewanella baltica OS155, complete genome.	89711	37761	1553934	37703	929	75464	90640	70.4	99	76.7
alien_hunter	NC_009567.1	Haemophilus influenzae PittGG, complete genome.	19790	8553	1126299	0	2	8553	19792	69.8	100	69.8
alien_hunter	NC_006086.1	Streptococcus pyogenes MGAS10394, complete genome.	58086	109195	1268968	15763	278	124958	58364	34.7	99.5	40.3
alien_hunter	NC_010473.1	Escherichia coli str. K-12 substr. DH10B, complete genome.	31006	141145	1517476	380194	2096	521339	33102	18	93.7	74.2
alien_hunter	NC_003047.1	Sinorhizobium meliloti 1021, complete genome.	119127	224560	1298465	428516	3750	653076	122877	34.7	96.9	70.6
alien_hunter	NC_002695.1	Escherichia coli O157:H7 str. Sakai, complete genome.	293449	91681	1601366	422694	80349	514375	373798	76.2	78.5	80.6
alien_hunter	NC_010515.1	Burkholderia cenocepacia MC0-3 chromosome 2, complete sequence.	119028	141269	1209752	290126	20520	431395	139548	45.7	85.3	71.7
alien_hunter	NC_007958.1	Rhodopseudomonas palustris BisB5, complete genome.	128285	6572	1638996	6235	20560	12807	148845	95.1	86.2	83.2
alien_hunter	NC_009632.1	Staphylococcus aureus subsp. aureus JH1, complete genome.	16631	64515	867907	187788	0	252303	16631	20.5	100	76
alien_hunter	NC_004088.1	Yersinia pestis KIM, complete genome.	4273	142210	1168055	745913	4220	888123	8493	2.9	50.3	83.7
alien_hunter	NC_007297.1	Streptococcus pyogenes MGAS5005, complete genome.	11788	135434	1323992	51398	0	186832	11788	8	100	31.8
alien_hunter	NC_003198.1	Salmonella enterica subsp. enterica serovar Typhi str. CT18, complete genome.	150070	162772	1792137	385988	2704	548760	152774	48	98.2	76.4
alien_hunter	NC_007005.1	Pseudomonas syringae pv. syringae B728a, complete genome.	90755	104481	1552856	391015	12300	495496	103055	46.5	88.1	80.5
alien_hunter	NC_010400.1	Acinetobacter baumannii, complete genome.	42465	331668	1039373	665143	2511	996811	44976	11.4	94.4	67.9
alien_hunter	NC_009445.1	Bradyrhizobium sp. ORS278, complete genome.	305011	16355	2037684	44769	121482	61124	426493	94.9	71.5	71.7
alien_hunter	NC_009504.1	Brucella ovis ATCC 25840 chromosome II, complete sequence.	12733	57898	711357	128464	0	186362	12733	18	100	70.9
alien_hunter	NC_009879.1	Rickettsia canadensis str. McKiel, complete genome.	8149	17195	690491	9406	14469	26601	22618	32.2	36	35.7
alien_hunter	NC_004116.1	Streptococcus agalactiae 2603V/R, complete genome.	9205	82243	865613	118273	0	200516	9205	10.1	100	60.8
alien_hunter	NC_006155.1	Yersinia pseudotuberculosis IP 32953, complete genome.	88246	81466	1635613	155301	81806	236767	170052	52	51.9	59.9
alien_hunter	NC_007651.1	Burkholderia thailandensis E264 chromosome I, complete sequence.	48100	291408	1374316	473338	0	764746	48100	14.2	100	64.1
alien_hunter	NC_009512.1	Pseudomonas putida F1, complete genome.	126828	79277	1706545	161183	73053	240460	199881	61.5	63.5	65.4
alien_hunter	NC_008595.1	Mycobacterium avium 104, complete genome.	82320	8070	1512607	211003	3028	219073	85348	91.1	96.5	96.4
alien_hunter	NC_009342.1	Corynebacterium glutamicum R, complete genome.	103123	443212	1298372	929824	10115	1373036	113238	18.9	91.1	69.5
alien_hunter	NC_007761.1	Rhizobium etli CFN 42, complete genome.	150091	159798	1564543	468179	4089	627977	154180	48.4	97.3	79
alien_hunter	NC_007793.1	Staphylococcus aureus subsp. aureus USA300, complete genome.	20096	118322	1232413	170555	0	288877	20096	14.5	100	61.7
alien_hunter	NC_009487.1	Staphylococcus aureus subsp. aureus JH9, complete genome.	16631	68953	779342	171802	0	240755	16631	19.4	100	73.2
alien_hunter	NC_009438.1	Shewanella putrefaciens CN-32, complete genome.	132892	54793	1287774	33994	47717	88787	180609	70.8	73.6	61.9
alien_hunter	NC_008060.1	Burkholderia cenocepacia AU 1054 chromosome 1, complete sequence.	84884	232530	1026646	457591	121656	690121	206540	26.7	41.1	60.5
alien_hunter	NC_010084.1	Burkholderia multivorans ATCC 17616 chromosome 1, complete sequence.	43890	280021	1246626	511468	26	791489	43916	13.6	99.9	66.5
alien_hunter	NC_009782.1	Staphylococcus aureus subsp. aureus Mu3, complete genome.	28310	102145	1101148	140550	0	242695	28310	21.7	100	62.3
alien_hunter	NC_002944.2	Mycobacterium avium subsp. paratuberculosis K-10, complete genome.	46045	5194	1152885	14694	0	19888	46045	89.9	100	92.1
alien_hunter	NC_004368.1	Streptococcus agalactiae NEM316, complete genome.	66179	94190	1130868	102928	4404	197118	70583	41.3	93.8	63.2
alien_hunter	NC_000913.2	Escherichia coli str. K-12 substr. MG1655, complete genome.	35434	99708	1525158	139172	7277	238880	42711	26.2	83	62
alien_hunter	NC_010465.1	Yersinia pseudotuberculosis YPIII, complete genome.	93541	47564	1396156	73251	80819	120815	174360	66.3	53.6	56.5
alien_hunter	NC_008611.1	Mycobacterium ulcerans Agy99, complete genome.	8161	73182	1700946	212173	0	285355	8161	10	100	75.1
alien_hunter	AC_000091.1	Escherichia coli W3110 DNA, complete genome.	22066	107191	1597717	144769	231	251960	22297	17.1	99	60.8
alien_hunter	NC_005773.3	Pseudomonas syringae pv. phaseolicola 1448A, complete genome.	166642	86270	1288373	377089	37703	463359	204345	65.9	81.5	81.4
alien_hunter	Total		9530982	15558642	149243614	35079924	2845393	50638566	12376375	38	77	70.8
literature	NC_002655.2	Escherichia coli O157:H7 EDL933, complete genome.	220327	0	614069	508653	77357	508653	297684	100	74	90.4
literature	NC_003197.1	Salmonella typhimurium LT2, complete genome.	69994	0	833235	510188	10963	510188	80957	100	86.5	98.1
literature	NC_004070.1	Streptococcus pyogenes MGAS315, complete genome.	10651	0	234006	195423	0	195423	10651	100	100	100
literature	NC_002695.1	Escherichia coli O157:H7 str. Sakai, complete genome.	344313	0	881939	514375	29485	514375	373798	100	92.1	96.7
literature	NC_003198.1	Salmonella enterica subsp. enterica serovar Typhi str. CT18, complete genome.	151815	0	633712	548760	959	548760	152774	100	99.4	99.9
literature	Total		797100	0	3196961	2277399	118764	2277399	915864	100	87	96.3
