# Supplementary material for: Evaluation of genomic island predictors using a comparative genomics approach
Source: BMC Bioinformatics. 2008 Aug 5;9:329. doi: 10.1186/1471-2105-9-329 (PMC2518932; doi:10.1186/1471-2105-9-329)
Supplement: Additional file 7 — Accuracy measurements for each prediction tool using each tool's GI dataset as the "benchmark". [file 1471-2105-9-329-S7.xls]

## Sheet: Sheet1
Additional file 7 - Accuracy measurements for each prediction tool using each tool's GI dataset as the "benchmark"
	Recall (TP/(TP+FN))
Tool Acting as "Gold Standard"	SIGI-HMM	Centroid	DIMOB	PAI_IDA	DINUC	Alien Hunter	Literature	IslandPick	Average Recall* (for each "benchmark")
sigi_hmm	1	0.264637	0.296414	0.297958	0.477256	0.857632	0.483454	0.923164	0.514359
centroid	0.401819	1	0.36465	0.560655	0.663376	0.872974	0.424675	0.632262	0.560059
islandpath_dimob	0.404046	0.327362	1	0.358422	1	0.864963	0.530506	0.858204	0.620501
pai_ida	0.424947	0.526616	0.375009	1	0.653719	0.852248	0.497475	0.679775	0.572827
islandpath_dinuc	0.249957	0.228819	0.384221	0.240063	1	0.755557	0.598204	0.547978	0.429257
alien_hunter	0.157808	0.105791	0.11676	0.109955	0.265449	1	0.349332	0.379878	0.189273
literature	0.369287	0.109192	0.250656	0.115929	0.529301	0.776692	1	1	0.450151
IslandPick	0.33	0.276	0.356	0.322	0.533	0.77	0.87	1	0.493857
	Precision (TP/(TP+FP))
Tool Acting as "Gold Standard"	SIGI-HMM	Centroid	DIMOB	PAI_IDA	DINUC	Alien Hunter	Literature	IslandPick	Average Precision* (for each "benchmark")
sigi_hmm	1	0.401819	0.404046	0.424947	0.249957	0.157808	0.369287	0.329585	0.333921
centroid	0.264637	1	0.327362	0.526616	0.228819	0.105791	0.109192	0.256816	0.25989
islandpath_dimob	0.296414	0.36465	1	0.375009	0.384221	0.11676	0.250656	0.355769	0.306211
pai_ida	0.297958	0.560655	0.358422	1	0.240063	0.109955	0.115929	0.321626	0.286372
islandpath_dinuc	0.477256	0.663376	1	0.653719	1	0.265449	0.529301	0.533354	0.588922
alien_hunter	0.857632	0.872974	0.864963	0.852248	0.755557	1	0.776692	0.770095	0.828912
literature	0.369	0.109	0.251	0.116	0.529301	0.776692	1	1	0.45
IslandPick	0.923	0.613	0.858	0.68	0.548	0.38	1	1	0.714571
	Overall Accuracy ((TP+TN)/(TP+TN+FP+FN))
Tool Acting as "Gold Standard"	SIGI-HMM	Centroid	DIMOB	PAI_IDA	DINUC	Alien Hunter	Literature	IslandPick	Average Accuracy* (for each "benchmark")
sigi_hmm	1	0.936056	0.935407	0.937419	0.889313	0.732779	0.854927	0.86294	0.878406
centroid	0.936056	1	0.948367	0.964822	0.904074	0.720096	0.853022	0.824699	0.878734
islandpath_dimob	0.935407	0.948367	1	0.948537	0.933427	0.722599	0.862582	0.861925	0.887549
pai_ida	0.937419	0.964822	0.948537	1	0.904094	0.720249	0.858337	0.837007	0.881495
islandpath_dinuc	0.889313	0.904074	0.933427	0.904094	1	0.747536	0.883093	0.821939	0.869068
alien_hunter	0.732779	0.720096	0.722599	0.720249	0.747536	1	0.763703	0.707942	0.7252
Literature	0.854927	0.853022	0.862582	0.858337	0.883093	0.763703	1	0.962808	0.862639
IslandPick	0.863	0.824	0.862	0.837	0.822	0.708	0.963	1	0.839857
*Not including self
