# Supplementary material for: Evaluation of genomic island predictors using a comparative genomics approach
Source: BMC Bioinformatics. 2008 Aug 5;9:329. doi: 10.1186/1471-2105-9-329 (PMC2518932; doi:10.1186/1471-2105-9-329)
Supplement: Additional file 9 — Accuracy measurements of GI tools for 114 chromosomes, based on a dataset containing proportionally more ancient islands by using relaxed genome selection criteria. [file 1471-2105-9-329-S9.xls]

## Sheet: Sheet1
Additional file 9 - Accuracy measurements of GI tools for 114 chromosomes, based on a dataset containing proportionally more ancient islands by using relaxed genome selection criteria.
Tool	Accession	Description	True Positives	False Positives	Total Predicted	True Negative	False Negative	Negative Dataset	Positive Dataset	Precision	Recall	Overall Accuracy
sigi_hmm	NC_009665.1	Shewanella baltica OS185, complete genome.	47928	0	210695	80894	127525	80894	175453	100	27.3	50.3
sigi_hmm	NC_007606.1	Shigella dysenteriae Sd197, complete genome.	2483	2421	202548	412397	28190	414818	30673	50.6	8.1	93.1
sigi_hmm	NC_006350.1	Burkholderia pseudomallei K96243 chromosome 1, complete sequence.	52639	2990	305302	828000	64136	830990	116775	94.6	45.1	92.9
sigi_hmm	NC_004431.1	Escherichia coli CFT073, complete genome.	94880	9281	640733	513963	46463	523244	141343	91.1	67.1	91.6
sigi_hmm	NC_008543.1	Burkholderia cenocepacia HI2424 chromosome 2, complete sequence.	64659	3556	238821	442334	66195	445890	130854	94.8	49.4	87.9
sigi_hmm	NC_003997.3	Bacillus anthracis str. Ames, complete genome.	3964	363	27551	1490579	33387	1490942	37351	91.6	10.6	97.8
sigi_hmm	NC_010334.1	Shewanella halifaxensis HAW-EB4, complete genome.	4446	0	116416	165977	44505	165977	48951	100	9.1	79.3
sigi_hmm	NC_004722.1	Bacillus cereus ATCC 14579, complete genome.	0	216	37171	625236	99207	625452	99207	0	0	86.3
sigi_hmm	NC_010322.1	Pseudomonas putida GB-1, complete genome.	141383	3326	530701	216491	108727	219817	250110	97.7	56.5	76.2
sigi_hmm	NC_007384.1	Shigella sonnei Ss046, complete genome.	7914	1166	307260	525504	34477	526670	42391	87.2	18.7	93.7
sigi_hmm	NC_004631.1	Salmonella enterica subsp. enterica serovar Typhi Ty2, complete genome.	85451	533	533610	533553	83478	534086	168929	99.4	50.6	88
sigi_hmm	NC_002655.2	Escherichia coli O157:H7 EDL933, complete genome.	89573	3443	727381	505210	208111	508653	297684	96.3	30.1	73.8
sigi_hmm	NC_009801.1	Escherichia coli E24377A, complete genome.	59125	16300	483921	504630	70992	520930	130117	78.4	45.4	86.6
sigi_hmm	NC_008258.1	Shigella flexneri 5 str. 8401, complete genome.	4131	6341	299123	548336	48255	554677	52386	39.4	7.9	91
sigi_hmm	NC_009997.1	Shewanella baltica OS195, complete genome.	41653	0	218695	105874	189510	105874	231163	100	18	43.8
sigi_hmm	NC_005810.1	Yersinia pestis biovar Microtus str. 91001, complete genome.	55635	0	329091	232905	356375	232905	412010	100	13.5	44.7
sigi_hmm	NC_005945.1	Bacillus anthracis str. Sterne, complete genome.	3964	0	26110	1490934	33387	1490934	37351	100	10.6	97.8
sigi_hmm	NC_009074.1	Burkholderia pseudomallei 668 chromosome I, complete sequence.	20755	7310	263236	785882	25598	793192	46353	74	44.8	96.1
sigi_hmm	NC_007946.1	Escherichia coli UTI89, complete genome.	85429	19379	582068	538796	77033	558175	162462	81.5	52.6	86.6
sigi_hmm	NC_004578.1	Pseudomonas syringae pv. tomato str. DC3000, complete genome.	145663	0	465503	458579	260625	458579	406288	100	35.9	69.9
sigi_hmm	NC_007146.2	Haemophilus influenzae 86-028NP, complete genome.	0	0	33790	8599	12763	8599	12763	N/A	0	40.3
sigi_hmm	NC_007530.2	Bacillus anthracis str. 'Ames Ancestor', complete genome.	3964	363	27551	1490701	33387	1491064	37351	91.6	10.6	97.8
sigi_hmm	NC_003909.8	Bacillus cereus ATCC 10987, complete genome.	42987	3911	77117	1479289	60523	1483200	103510	91.7	41.5	95.9
sigi_hmm	NC_008577.1	Shewanella sp. ANA-3 chromosome 1, complete sequence.	135991	897	325025	96097	123037	96994	259028	99.3	52.5	65.2
sigi_hmm	NC_007613.1	Shigella boydii Sb227, complete genome.	6179	1322	270199	426827	28346	428149	34525	82.4	17.9	93.6
sigi_hmm	NC_008390.1	Burkholderia cepacia AMMD chromosome 1, complete sequence.	9121	2783	192513	704903	827	707686	9948	76.6	91.7	99.5
sigi_hmm	NC_009901.1	Shewanella pealeana ATCC 700345, complete genome.	6873	0	125076	218152	61100	218152	67973	100	10.1	78.6
sigi_hmm	NC_009900.1	Rickettsia massiliae MTU5, complete genome.	0	0	0	20813	15317	20813	15317	N/A	0	57.6
sigi_hmm	NC_008750.1	Shewanella sp. W3-18-1, complete genome.	64562	661	201439	100750	171496	101411	236058	99	27.4	49
sigi_hmm	NC_005071.1	Prochlorococcus marinus str. MIT 9313, complete genome.	27280	7553	136599	193655	20274	201208	47554	78.3	57.4	88.8
sigi_hmm	NC_008027.1	Pseudomonas entomophila L48, complete genome.	72757	5351	393631	245921	104250	251272	177007	93.1	41.1	74.4
sigi_hmm	NC_008600.1	Bacillus thuringiensis str. Al Hakam, complete genome.	2182	245	23793	1451528	19985	1451773	22167	89.9	9.8	98.6
sigi_hmm	NC_008463.1	Pseudomonas aeruginosa UCBPP-PA14, complete genome.	6495	0	81293	190511	133332	190511	139827	100	4.6	59.6
sigi_hmm	NC_003197.1	Salmonella typhimurium LT2, complete genome.	16554	502	435789	509686	65114	510188	81668	97.1	20.3	88.9
sigi_hmm	NC_008321.1	Shewanella sp. MR-4, complete genome.	54226	0	207901	61470	95524	61470	149750	100	36.2	54.8
sigi_hmm	NC_006511.1	Salmonella enterica subsp. enterica serovar Paratyphi A str. ATCC 9150, complete genome.	3300	6530	417144	516573	21093	523103	24393	33.6	13.5	95
sigi_hmm	NC_008563.1	Escherichia coli APEC O1, complete genome.	46476	10218	553905	577576	63217	587794	109693	82	42.4	89.5
sigi_hmm	NC_010410.1	Acinetobacter baumannii AYE, complete genome.	0	0	0	988271	110619	988271	110619	N/A	0	89.9
sigi_hmm	NC_009783.1	Vibrio harveyi ATCC BAA-1116 chromosome I, complete sequence.	42277	0	187565	144479	182808	144479	225085	100	18.8	50.5
sigi_hmm	NC_009080.1	Burkholderia mallei NCTC 10247 chromosome I, complete sequence.	20701	5312	199917	687292	27618	692604	48319	79.6	42.8	95.6
sigi_hmm	NC_008253.1	Escherichia coli 536, complete genome.	65409	9809	512126	569402	22917	579211	88326	87	74.1	95.1
sigi_hmm	NC_007434.1	Burkholderia pseudomallei 1710b chromosome I, complete sequence.	73166	34088	449449	671361	149592	705449	222758	68.2	32.8	80.2
sigi_hmm	NC_006905.1	Salmonella enterica subsp. enterica serovar Choleraesuis str. SC-B67, complete genome.	20462	1948	496924	564911	37241	566859	57703	91.3	35.5	93.7
sigi_hmm	NC_010102.1	Salmonella enterica subsp. enterica serovar Paratyphi B str. SPB7, complete genome.	40898	5002	512064	515111	43472	520113	84370	89.1	48.5	92
sigi_hmm	NC_007510.1	Burkholderia sp. 383 chromosome 1, complete sequence.	73862	1647	247067	832406	27385	834053	101247	97.8	73	96.9
sigi_hmm	NC_009256.1	Burkholderia vietnamiensis G4 chromosome 1, complete sequence.	194096	1590	416782	629244	180392	630834	374488	99.2	51.8	81.9
sigi_hmm	NC_003143.1	Yersinia pestis CO92, complete genome.	52296	0	356734	240405	368523	240405	420819	100	12.4	44.3
sigi_hmm	NC_008322.1	Shewanella sp. MR-7, complete genome.	46554	0	205654	80664	95883	80664	142437	100	32.7	57
sigi_hmm	NC_004337.1	Shigella flexneri 2a str. 301, complete genome.	4109	422	288560	476258	31866	476680	35975	90.7	11.4	93.7
sigi_hmm	NC_009085.1	Acinetobacter baumannii ATCC 17978, complete genome.	33771	317	122816	979292	118991	979609	152762	99.1	22.1	89.5
sigi_hmm	NC_007778.1	Rhodopseudomonas palustris HaA2, complete genome.	85162	566	241427	89547	202798	90113	287960	99.3	29.6	46.2
sigi_hmm	NC_009800.1	Escherichia coli HS, complete genome.	3234	9071	390701	576073	32955	585144	36189	26.3	8.9	93.2
sigi_hmm	NC_004347.1	Shewanella oneidensis MR-1, complete genome.	23842	0	166439	89554	149438	89554	173280	100	13.8	43.1
sigi_hmm	NC_009076.1	Burkholderia pseudomallei 1106a chromosome I, complete sequence.	39388	7673	294013	760295	28795	767968	68183	83.7	57.8	95.6
sigi_hmm	NC_004603.1	Vibrio parahaemolyticus RIMD 2210633 chromosome I, complete sequence.	14838	462	137011	137302	126410	137764	141248	97	10.5	54.5
sigi_hmm	NC_009009.1	Streptococcus sanguinis SK36, complete genome.	28475	2380	198849	49331	164342	51711	192817	92.3	14.8	31.8
sigi_hmm	NC_010501.1	Pseudomonas putida W619, complete genome.	186481	3136	584078	101611	84225	104747	270706	98.3	68.9	76.7
sigi_hmm	NC_008061.1	Burkholderia cenocepacia AU 1054 chromosome 2, complete sequence.	52345	2734	212653	428339	51657	431073	104002	95	50.3	89.8
sigi_hmm	NC_007347.1	Ralstonia eutropha JMP134 chromosome 1, complete sequence.	68994	10782	243726	694562	292531	705344	361525	86.5	19.1	71.6
sigi_hmm	NC_007511.1	Burkholderia sp. 383 chromosome 2, complete sequence.	26808	2837	180224	407843	144937	410680	171745	90.4	15.6	74.6
sigi_hmm	NC_002516.2	Pseudomonas aeruginosa PAO1, complete genome.	4360	1125	55676	209569	68470	210694	72830	79.5	6	75.5
sigi_hmm	NC_010184.1	Bacillus weihenstephanensis KBAB4, complete genome.	0	1514	25913	1499031	37522	1500545	37522	0	0	97.5
sigi_hmm	NC_002947.3	Pseudomonas putida KT2440, complete genome.	171769	2776	710290	251914	151066	254690	322835	98.4	53.2	73.4
sigi_hmm	NC_010612.1	Mycobacterium marinum M, complete genome.	0	0	0	744467	327289	744467	327289	N/A	0	69.5
sigi_hmm	NC_010498.1	Escherichia coli SECEC SMS-3-5, complete genome.	31308	7366	501056	575830	44769	583196	76077	81	41.2	92.1
sigi_hmm	NC_005296.1	Rhodopseudomonas palustris CGA009, complete genome.	52635	715	241130	223330	157706	224045	210341	98.7	25	63.5
sigi_hmm	NC_009338.1	Mycobacterium gilvum PYR-GCK, complete genome.	66358	1725	504103	721981	48616	723706	114974	97.5	57.7	94
sigi_hmm	NC_004741.1	Shigella flexneri 2a str. 2457T, complete genome.	6066	396	216152	466321	46229	466717	52295	93.9	11.6	91
sigi_hmm	NC_009485.1	Bradyrhizobium sp. BTAi1, complete genome.	0	0	0	390127	856922	390127	856922	N/A	0	31.3
sigi_hmm	NC_009708.1	Yersinia pseudotuberculosis IP 31758, complete genome.	70937	1814	370094	138241	346967	140055	417904	97.5	17	37.5
sigi_hmm	NC_009052.1	Shewanella baltica OS155, complete genome.	15616	0	157240	75464	162417	75464	178033	100	8.8	35.9
sigi_hmm	NC_009567.1	Haemophilus influenzae PittGG, complete genome.	6289	0	34743	8553	13503	8553	19792	100	31.8	52.4
sigi_hmm	NC_010473.1	Escherichia coli str. K-12 substr. DH10B, complete genome.	24447	12557	441206	508782	8655	521339	33102	66.1	73.9	96.2
sigi_hmm	NC_003047.1	Sinorhizobium meliloti 1021, complete genome.	76287	5638	155242	647438	46590	653076	122877	93.1	62.1	93.3
sigi_hmm	NC_010161.1	Bartonella tribocorum CIP 105476, complete genome.	8703	0	39338	173698	273521	173698	282224	100	3.1	40
sigi_hmm	NC_002695.1	Escherichia coli O157:H7 str. Sakai, complete genome.	130352	2462	687727	511913	243446	514375	373798	98.1	34.9	72.3
sigi_hmm	NC_010515.1	Burkholderia cenocepacia MC0-3 chromosome 2, complete sequence.	138566	0	327024	431395	102765	431395	241331	100	57.4	84.7
sigi_hmm	NC_007799.1	Ehrlichia chaffeensis str. Arkansas, complete genome.	86455	3036	154438	34256	528696	37292	615151	96.6	14.1	18.5
sigi_hmm	NC_007958.1	Rhodopseudomonas palustris BisB5, complete genome.	71929	0	242809	12807	76916	12807	148845	100	48.3	52.4
sigi_hmm	NC_008784.1	Burkholderia mallei SAVP1 chromosome II, complete sequence.	0	26921	94626	980174	30885	1007095	30885	0	0	94.4
sigi_hmm	NC_007354.1	Ehrlichia canis str. Jake, complete genome.	0	8147	231120	25089	12562	33236	12562	0	0	54.8
sigi_hmm	NC_008800.1	Yersinia enterocolitica subsp. enterocolitica 8081, complete genome.	36497	0	261877	123462	124715	123462	161212	100	22.6	56.2
sigi_hmm	NC_008785.1	Burkholderia mallei SAVP1 chromosome I, complete sequence.	0	6205	195372	665582	20666	671787	20666	0	0	96.1
sigi_hmm	NC_010525.1	Thermoproteus neutrophilus V24Sta, complete genome.	0	0	3313	9010	81761	9010	81761	N/A	0	9.9
sigi_hmm	NC_003198.1	Salmonella enterica subsp. enterica serovar Typhi str. CT18, complete genome.	49089	328	504849	548432	64770	548760	113859	99.3	43.1	90.2
sigi_hmm	NC_000868.1	Pyrococcus abyssi GE5, complete genome.	20747	0	55075	9537	206372	9537	227119	100	9.1	12.8
sigi_hmm	NC_007005.1	Pseudomonas syringae pv. syringae B728a, complete genome.	67800	900	516731	494596	35255	495496	103055	98.7	65.8	94
sigi_hmm	NC_010400.1	Acinetobacter baumannii, complete genome.	3487	1793	123004	995018	41489	996811	44976	66	7.8	95.8
sigi_hmm	NC_009445.1	Bradyrhizobium sp. ORS278, complete genome.	145090	408	385004	60716	281403	61124	426493	99.7	34	42.2
sigi_hmm	NC_009566.1	Haemophilus influenzae PittEE, complete genome.	2373	0	36306	8551	6646	8551	9019	100	26.3	62.2
sigi_hmm	NC_008701.1	Pyrobaculum islandicum DSM 4184, complete genome.	708	0	708	9249	157389	9249	158097	100	0.4	5.9
sigi_hmm	NC_009879.1	Rickettsia canadensis str. McKiel, complete genome.	0	0	1163	26601	22618	26601	22618	N/A	0	54
sigi_hmm	NC_006155.1	Yersinia pseudotuberculosis IP 32953, complete genome.	99908	3544	413611	233223	410426	236767	510334	96.6	19.6	44.6
sigi_hmm	NC_009381.1	Yersinia pestis Pestoides F, complete genome.	70100	1897	441976	204092	227156	205989	297256	97.4	23.6	54.5
sigi_hmm	NC_007651.1	Burkholderia thailandensis E264 chromosome I, complete sequence.	8086	7	210651	764739	11629	764746	19715	99.9	41	98.5
sigi_hmm	NC_006274.1	Bacillus cereus E33L, complete genome.	6193	666	19579	1480164	12104	1480830	18297	90.3	33.8	99.1
sigi_hmm	NC_009512.1	Pseudomonas putida F1, complete genome.	87410	1977	572684	238483	112471	240460	199881	97.8	43.7	74
sigi_hmm	NC_008726.1	Mycobacterium vanbaalenii PYR-1, complete genome.	84251	753	353932	693585	234493	694338	318744	99.1	26.4	76.8
sigi_hmm	NC_010086.1	Burkholderia multivorans ATCC 17616 chromosome 2, complete sequence.	4706	1934	166994	426072	10747	428006	15453	70.9	30.5	97.1
sigi_hmm	NC_008149.1	Yersinia pestis Nepal516, complete genome.	41491	1523	314931	217177	313174	218700	354665	96.5	11.7	45.1
sigi_hmm	NC_007761.1	Rhizobium etli CFN 42, complete genome.	108039	3702	278908	624275	46141	627977	154180	96.7	70.1	93.6
sigi_hmm	NC_008313.1	Ralstonia eutropha H16 chromosome 1, complete sequence.	196000	8037	430643	677773	256135	685810	452135	96.1	43.3	76.8
sigi_hmm	NC_009785.1	Streptococcus gordonii str. Challis substr. CH1, complete genome.	15185	0	128016	53875	22046	53875	37231	100	40.8	75.8
sigi_hmm	NC_008060.1	Burkholderia cenocepacia AU 1054 chromosome 1, complete sequence.	36586	6016	195092	684105	169954	690121	206540	85.9	17.7	80.4
sigi_hmm	NC_009438.1	Shewanella putrefaciens CN-32, complete genome.	64647	661	196969	88126	115962	88787	180609	99	35.8	56.7
sigi_hmm	NC_010084.1	Burkholderia multivorans ATCC 17616 chromosome 1, complete sequence.	34105	9464	265287	782025	9811	791489	43916	78.3	77.7	97.7
sigi_hmm	NC_000913.2	Escherichia coli str. K-12 substr. MG1655, complete genome.	42424	3836	398283	235044	96152	238880	138576	91.7	30.6	73.5
sigi_hmm	NC_009255.1	Burkholderia vietnamiensis G4 chromosome 2, complete sequence.	13559	7277	225323	429470	91189	436747	104748	65.1	12.9	81.8
sigi_hmm	NC_006348.1	Burkholderia mallei ATCC 23344 chromosome 1, complete sequence.	9246	4858	116467	698597	3150	703455	12396	65.6	74.6	98.9
sigi_hmm	NC_010465.1	Yersinia pseudotuberculosis YPIII, complete genome.	58442	0	224821	120815	413305	120815	471747	100	12.4	30.3
sigi_hmm	NC_008611.1	Mycobacterium ulcerans Agy99, complete genome.	1419	0	63582	285355	6742	285355	8161	100	17.4	97.7
sigi_hmm	AC_000091.1	Escherichia coli W3110 DNA, complete genome.	7205	1079	441561	250881	15092	251960	22297	87	32.3	94.1
sigi_hmm	NC_008836.1	Burkholderia mallei NCTC 10229 chromosome I, complete sequence.	10668	5527	178312	676906	1728	682433	12396	65.9	86.1	99
sigi_hmm	NC_005773.3	Pseudomonas syringae pv. phaseolicola 1448A, complete genome.	87254	1245	344772	462114	117091	463359	204345	98.6	42.7	82.3
sigi_hmm	Total		5082582	366566	29949203	51920708	13036450	52287274	18119032	93.3	28.1	81
centroid	NC_009665.1	Shewanella baltica OS185, complete genome.	49869	0	132000	80894	125584	80894	175453	100	28.4	51
centroid	NC_007606.1	Shigella dysenteriae Sd197, complete genome.	12342	22715	142000	392103	18331	414818	30673	35.2	40.2	90.8
centroid	NC_006350.1	Burkholderia pseudomallei K96243 chromosome 1, complete sequence.	22382	16095	236000	814895	94393	830990	116775	58.2	19.2	88.3
centroid	NC_004431.1	Escherichia coli CFT073, complete genome.	56733	0	196000	523244	84610	523244	141343	100	40.1	87.3
centroid	NC_008543.1	Burkholderia cenocepacia HI2424 chromosome 2, complete sequence.	37028	11702	142000	434188	93826	445890	130854	76	28.3	81.7
centroid	NC_003997.3	Bacillus anthracis str. Ames, complete genome.	0	132250	242000	1358692	37351	1490942	37351	0	0	88.9
centroid	NC_010334.1	Shewanella halifaxensis HAW-EB4, complete genome.	0	20000	196000	145977	48951	165977	48951	0	0	67.9
centroid	NC_004722.1	Bacillus cereus ATCC 14579, complete genome.	0	87441	282000	538011	99207	625452	99207	0	0	74.2
centroid	NC_010322.1	Pseudomonas putida GB-1, complete genome.	135846	947	276000	218870	114264	219817	250110	99.3	54.3	75.5
centroid	NC_007384.1	Shigella sonnei Ss046, complete genome.	23122	10954	214000	515716	19269	526670	42391	67.9	54.5	94.7
centroid	NC_004631.1	Salmonella enterica subsp. enterica serovar Typhi Ty2, complete genome.	29266	144	184000	533942	139663	534086	168929	99.5	17.3	80.1
centroid	NC_002655.2	Escherichia coli O157:H7 EDL933, complete genome.	44517	0	200000	508653	253167	508653	297684	100	15	68.6
centroid	NC_009801.1	Escherichia coli E24377A, complete genome.	21048	6991	188000	513939	109069	520930	130117	75.1	16.2	82.2
centroid	NC_008258.1	Shigella flexneri 5 str. 8401, complete genome.	0	20135	168000	534542	52386	554677	52386	0	0	88.1
centroid	NC_009997.1	Shewanella baltica OS195, complete genome.	42000	0	108000	105874	189163	105874	231163	100	18.2	43.9
centroid	NC_005810.1	Yersinia pestis biovar Microtus str. 91001, complete genome.	29896	10000	192000	222905	382114	232905	412010	74.9	7.3	39.2
centroid	NC_005945.1	Bacillus anthracis str. Sterne, complete genome.	0	130385	250000	1360549	37351	1490934	37351	0	0	89
centroid	NC_009074.1	Burkholderia pseudomallei 668 chromosome I, complete sequence.	22419	18487	240000	774705	23934	793192	46353	54.8	48.4	94.9
centroid	NC_007946.1	Escherichia coli UTI89, complete genome.	81373	0	206000	558175	81089	558175	162462	100	50.1	88.7
centroid	NC_004578.1	Pseudomonas syringae pv. tomato str. DC3000, complete genome.	134603	1241	274000	457338	271685	458579	406288	99.1	33.1	68.4
centroid	NC_007146.2	Haemophilus influenzae 86-028NP, complete genome.	0	3782	130000	4817	12763	8599	12763	0	0	22.5
centroid	NC_007530.2	Bacillus anthracis str. 'Ames Ancestor', complete genome.	0	132250	242000	1358814	37351	1491064	37351	0	0	88.9
centroid	NC_003909.8	Bacillus cereus ATCC 10987, complete genome.	34000	112292	274000	1370908	69510	1483200	103510	23.2	32.8	88.5
centroid	NC_008577.1	Shewanella sp. ANA-3 chromosome 1, complete sequence.	44600	16000	154000	80994	214428	96994	259028	73.6	17.2	35.3
centroid	NC_007613.1	Shigella boydii Sb227, complete genome.	9853	21669	176000	406480	24672	428149	34525	31.3	28.5	90
centroid	NC_008390.1	Burkholderia cepacia AMMD chromosome 1, complete sequence.	9948	10323	226000	697363	0	707686	9948	49.1	100	98.6
centroid	NC_009901.1	Shewanella pealeana ATCC 700345, complete genome.	10000	20000	142000	198152	57973	218152	67973	33.3	14.7	72.7
centroid	NC_009900.1	Rickettsia massiliae MTU5, complete genome.	0	0	48000	20813	15317	20813	15317	N/A	0	57.6
centroid	NC_008750.1	Shewanella sp. W3-18-1, complete genome.	64288	31897	164000	69514	171770	101411	236058	66.8	27.2	39.6
centroid	NC_005071.1	Prochlorococcus marinus str. MIT 9313, complete genome.	21896	0	86000	201208	25658	201208	47554	100	46	89.7
centroid	NC_008027.1	Pseudomonas entomophila L48, complete genome.	32382	29123	300000	222149	144625	251272	177007	52.6	18.3	59.4
centroid	NC_008600.1	Bacillus thuringiensis str. Al Hakam, complete genome.	11148	95555	270000	1356218	11019	1451773	22167	10.4	50.3	92.8
centroid	NC_008463.1	Pseudomonas aeruginosa UCBPP-PA14, complete genome.	40092	29505	274000	161006	99735	190511	139827	57.6	28.7	60.9
centroid	NC_003197.1	Salmonella typhimurium LT2, complete genome.	0	11835	204000	498353	81668	510188	81668	0	0	84.2
centroid	NC_008321.1	Shewanella sp. MR-4, complete genome.	31256	25626	124000	35844	118494	61470	149750	54.9	20.9	31.8
centroid	NC_006511.1	Salmonella enterica subsp. enterica serovar Paratyphi A str. ATCC 9150, complete genome.	0	9066	158000	514037	24393	523103	24393	0	0	93.9
centroid	NC_008563.1	Escherichia coli APEC O1, complete genome.	50707	9350	190000	578444	58986	587794	109693	84.4	46.2	90.2
centroid	NC_010410.1	Acinetobacter baumannii AYE, complete genome.	69236	0	102000	988271	41383	988271	110619	100	62.6	96.2
centroid	NC_009783.1	Vibrio harveyi ATCC BAA-1116 chromosome I, complete sequence.	9811	28067	108000	116412	215274	144479	225085	25.9	4.4	34.2
centroid	NC_009080.1	Burkholderia mallei NCTC 10247 chromosome I, complete sequence.	12396	34183	140000	658421	35923	692604	48319	26.6	25.7	90.5
centroid	NC_008253.1	Escherichia coli 536, complete genome.	52909	0	216000	579211	35417	579211	88326	100	59.9	94.7
centroid	NC_007434.1	Burkholderia pseudomallei 1710b chromosome I, complete sequence.	118927	5568	242000	699881	103831	705449	222758	95.5	53.4	88.2
centroid	NC_006905.1	Salmonella enterica subsp. enterica serovar Choleraesuis str. SC-B67, complete genome.	559	0	198000	566859	57144	566859	57703	100	1	90.9
centroid	NC_010102.1	Salmonella enterica subsp. enterica serovar Paratyphi B str. SPB7, complete genome.	1252	1922	208000	518191	83118	520113	84370	39.4	1.5	85.9
centroid	NC_007510.1	Burkholderia sp. 383 chromosome 1, complete sequence.	45163	9756	144000	824297	56084	834053	101247	82.2	44.6	93
centroid	NC_009256.1	Burkholderia vietnamiensis G4 chromosome 1, complete sequence.	49170	0	80000	630834	325318	630834	374488	100	13.1	67.6
centroid	NC_003143.1	Yersinia pestis CO92, complete genome.	21046	10000	182000	230405	399773	240405	420819	67.8	5	38
centroid	NC_008322.1	Shewanella sp. MR-7, complete genome.	31821	29981	200000	50683	110616	80664	142437	51.5	22.3	37
centroid	NC_004337.1	Shigella flexneri 2a str. 301, complete genome.	0	9361	222000	467319	35975	476680	35975	0	0	91.2
centroid	NC_009085.1	Acinetobacter baumannii ATCC 17978, complete genome.	49953	28801	110000	950808	102809	979609	152762	63.4	32.7	88.4
centroid	NC_007778.1	Rhodopseudomonas palustris HaA2, complete genome.	108788	0	208000	90113	179172	90113	287960	100	37.8	52.6
centroid	NC_009800.1	Escherichia coli HS, complete genome.	0	17898	140000	567246	36189	585144	36189	0	0	91.3
centroid	NC_004347.1	Shewanella oneidensis MR-1, complete genome.	25264	28000	150000	61554	148016	89554	173280	47.4	14.6	33
centroid	NC_009076.1	Burkholderia pseudomallei 1106a chromosome I, complete sequence.	40780	13356	240000	754612	27403	767968	68183	75.3	59.8	95.1
centroid	NC_004603.1	Vibrio parahaemolyticus RIMD 2210633 chromosome I, complete sequence.	24131	23433	200000	114331	117117	137764	141248	50.7	17.1	49.6
centroid	NC_009009.1	Streptococcus sanguinis SK36, complete genome.	0	0	0	51711	192817	51711	192817	N/A	0	21.1
centroid	NC_010501.1	Pseudomonas putida W619, complete genome.	85199	0	242000	104747	185507	104747	270706	100	31.5	50.6
centroid	NC_008061.1	Burkholderia cenocepacia AU 1054 chromosome 2, complete sequence.	29696	20465	138000	410608	74306	431073	104002	59.2	28.6	82.3
centroid	NC_007347.1	Ralstonia eutropha JMP134 chromosome 1, complete sequence.	28567	21868	172000	683476	332958	705344	361525	56.6	7.9	66.7
centroid	NC_007511.1	Burkholderia sp. 383 chromosome 2, complete sequence.	37174	13542	180000	397138	134571	410680	171745	73.3	21.6	74.6
centroid	NC_002516.2	Pseudomonas aeruginosa PAO1, complete genome.	29697	34252	282000	176442	43133	210694	72830	46.4	40.8	72.7
centroid	NC_010184.1	Bacillus weihenstephanensis KBAB4, complete genome.	0	112012	288000	1388533	37522	1500545	37522	0	0	90.3
centroid	NC_002947.3	Pseudomonas putida KT2440, complete genome.	138194	262	332000	254428	184641	254690	322835	99.8	42.8	68
centroid	NC_010612.1	Mycobacterium marinum M, complete genome.	0	0	0	744467	327289	744467	327289	N/A	0	69.5
centroid	NC_010498.1	Escherichia coli SECEC SMS-3-5, complete genome.	15603	9126	196000	574070	60474	583196	76077	63.1	20.5	89.4
centroid	NC_005296.1	Rhodopseudomonas palustris CGA009, complete genome.	61896	10000	174000	214045	148445	224045	210341	86.1	29.4	63.5
centroid	NC_009338.1	Mycobacterium gilvum PYR-GCK, complete genome.	0	0	0	723706	114974	723706	114974	N/A	0	86.3
centroid	NC_004741.1	Shigella flexneri 2a str. 2457T, complete genome.	16345	10112	196000	456605	35950	466717	52295	61.8	31.3	91.1
centroid	NC_009485.1	Bradyrhizobium sp. BTAi1, complete genome.	216769	1102	378000	389025	640153	390127	856922	99.5	25.3	48.6
centroid	NC_009708.1	Yersinia pseudotuberculosis IP 31758, complete genome.	60326	0	170000	140055	357578	140055	417904	100	14.4	35.9
centroid	NC_009052.1	Shewanella baltica OS155, complete genome.	8368	13650	166000	61814	169665	75464	178033	38	4.7	27.7
centroid	NC_009567.1	Haemophilus influenzae PittGG, complete genome.	10569	6015	128000	2538	9223	8553	19792	63.7	53.4	46.2
centroid	NC_010473.1	Escherichia coli str. K-12 substr. DH10B, complete genome.	32622	21885	220000	499454	480	521339	33102	59.8	98.5	96
centroid	NC_003047.1	Sinorhizobium meliloti 1021, complete genome.	88743	14000	170000	639076	34134	653076	122877	86.4	72.2	93.8
centroid	NC_010161.1	Bartonella tribocorum CIP 105476, complete genome.	0	0	40000	173698	282224	173698	282224	N/A	0	38.1
centroid	NC_002695.1	Escherichia coli O157:H7 str. Sakai, complete genome.	40953	0	174000	514375	332845	514375	373798	100	11	62.5
centroid	NC_010515.1	Burkholderia cenocepacia MC0-3 chromosome 2, complete sequence.	64067	20467	146000	410928	177264	431395	241331	75.8	26.5	70.6
centroid	NC_007799.1	Ehrlichia chaffeensis str. Arkansas, complete genome.	30000	0	48000	37292	585151	37292	615151	100	4.9	10.3
centroid	NC_007958.1	Rhodopseudomonas palustris BisB5, complete genome.	61273	0	196000	12807	87572	12807	148845	100	41.2	45.8
centroid	NC_008784.1	Burkholderia mallei SAVP1 chromosome II, complete sequence.	0	19842	54000	987253	30885	1007095	30885	0	0	95.1
centroid	NC_007354.1	Ehrlichia canis str. Jake, complete genome.	11890	0	62000	33236	672	33236	12562	100	94.7	98.5
centroid	NC_008800.1	Yersinia enterocolitica subsp. enterocolitica 8081, complete genome.	33016	10389	184000	113073	128196	123462	161212	76.1	20.5	51.3
centroid	NC_008785.1	Burkholderia mallei SAVP1 chromosome I, complete sequence.	6170	27471	136000	644316	14496	671787	20666	18.3	29.9	93.9
centroid	NC_010525.1	Thermoproteus neutrophilus V24Sta, complete genome.	9759	0	40000	9010	72002	9010	81761	100	11.9	20.7
centroid	NC_003198.1	Salmonella enterica subsp. enterica serovar Typhi str. CT18, complete genome.	8710	1268	174000	547492	105149	548760	113859	87.3	7.6	83.9
centroid	NC_000868.1	Pyrococcus abyssi GE5, complete genome.	14999	0	58000	9537	212120	9537	227119	100	6.6	10.4
centroid	NC_007005.1	Pseudomonas syringae pv. syringae B728a, complete genome.	53574	4164	278000	491332	49481	495496	103055	92.8	52	91
centroid	NC_010400.1	Acinetobacter baumannii, complete genome.	0	29762	80000	967049	44976	996811	44976	0	0	92.8
centroid	NC_009445.1	Bradyrhizobium sp. ORS278, complete genome.	108456	0	282000	61124	318037	61124	426493	100	25.4	34.8
centroid	NC_009566.1	Haemophilus influenzae PittEE, complete genome.	0	8551	132000	0	9019	8551	9019	0	0	0
centroid	NC_008701.1	Pyrobaculum islandicum DSM 4184, complete genome.	8341	0	22000	9249	149756	9249	158097	100	5.3	10.5
centroid	NC_009879.1	Rickettsia canadensis str. McKiel, complete genome.	0	0	28000	26601	22618	26601	22618	N/A	0	54
centroid	NC_006155.1	Yersinia pseudotuberculosis IP 32953, complete genome.	48687	0	176000	236767	461647	236767	510334	100	9.5	38.2
centroid	NC_009381.1	Yersinia pestis Pestoides F, complete genome.	14794	0	154000	205989	282462	205989	297256	100	5	43.9
centroid	NC_007651.1	Burkholderia thailandensis E264 chromosome I, complete sequence.	10207	12788	210000	751958	9508	764746	19715	44.4	51.8	97.2
centroid	NC_006274.1	Bacillus cereus E33L, complete genome.	0	103385	288000	1377445	18297	1480830	18297	0	0	91.9
centroid	NC_009512.1	Pseudomonas putida F1, complete genome.	50821	21277	270000	219183	149060	240460	199881	70.5	25.4	61.3
centroid	NC_008726.1	Mycobacterium vanbaalenii PYR-1, complete genome.	95650	13880	258000	680458	223094	694338	318744	87.3	30	76.6
centroid	NC_010086.1	Burkholderia multivorans ATCC 17616 chromosome 2, complete sequence.	0	16718	162000	411288	15453	428006	15453	0	0	92.7
centroid	NC_008149.1	Yersinia pestis Nepal516, complete genome.	27064	20000	188000	198700	327601	218700	354665	57.5	7.6	39.4
centroid	NC_007761.1	Rhizobium etli CFN 42, complete genome.	91437	17293	242000	610684	62743	627977	154180	84.1	59.3	89.8
centroid	NC_008313.1	Ralstonia eutropha H16 chromosome 1, complete sequence.	63041	41805	190000	644005	389094	685810	452135	60.1	13.9	62.1
centroid	NC_009785.1	Streptococcus gordonii str. Challis substr. CH1, complete genome.	0	0	0	53875	37231	53875	37231	N/A	0	59.1
centroid	NC_008060.1	Burkholderia cenocepacia AU 1054 chromosome 1, complete sequence.	8371	7644	182000	682477	198169	690121	206540	52.3	4.1	77
centroid	NC_009438.1	Shewanella putrefaciens CN-32, complete genome.	41494	27371	150000	61416	139115	88787	180609	60.3	23	38.2
centroid	NC_010084.1	Burkholderia multivorans ATCC 17616 chromosome 1, complete sequence.	33431	17771	184000	773718	10485	791489	43916	65.3	76.1	96.6
centroid	NC_000913.2	Escherichia coli str. K-12 substr. MG1655, complete genome.	43205	9601	212000	229279	95371	238880	138576	81.8	31.2	72.2
centroid	NC_009255.1	Burkholderia vietnamiensis G4 chromosome 2, complete sequence.	0	17915	128000	418832	104748	436747	104748	0	0	77.3
centroid	NC_006348.1	Burkholderia mallei ATCC 23344 chromosome 1, complete sequence.	12396	37559	132000	665896	0	703455	12396	24.8	100	94.8
centroid	NC_010465.1	Yersinia pseudotuberculosis YPIII, complete genome.	32269	9961	150000	110854	439478	120815	471747	76.4	6.8	24.2
centroid	NC_008611.1	Mycobacterium ulcerans Agy99, complete genome.	8161	10706	294000	274649	0	285355	8161	43.3	100	96.4
centroid	AC_000091.1	Escherichia coli W3110 DNA, complete genome.	10000	10903	216000	241057	12297	251960	22297	47.8	44.8	91.5
centroid	NC_008836.1	Burkholderia mallei NCTC 10229 chromosome I, complete sequence.	12396	35447	130000	646986	0	682433	12396	25.9	100	94.9
centroid	NC_005773.3	Pseudomonas syringae pv. phaseolicola 1448A, complete genome.	111737	2184	288000	461175	92608	463359	204345	98.1	54.7	85.8
centroid	Total		3789957	2132499	20090000	50154775	14329075	52287274	18119032	64	20.9	76.6
islandpath_dimob	NC_009665.1	Shewanella baltica OS185, complete genome.	83377	0	215120	80894	92076	80894	175453	100	47.5	64.1
islandpath_dimob	NC_007606.1	Shigella dysenteriae Sd197, complete genome.	24428	55999	331965	358819	6245	414818	30673	30.4	79.6	86
islandpath_dimob	NC_006350.1	Burkholderia pseudomallei K96243 chromosome 1, complete sequence.	45459	4085	257966	826905	71316	830990	116775	91.8	38.9	92
islandpath_dimob	NC_004431.1	Escherichia coli CFT073, complete genome.	87541	0	364912	523244	53802	523244	141343	100	61.9	91.9
islandpath_dimob	NC_008543.1	Burkholderia cenocepacia HI2424 chromosome 2, complete sequence.	64980	0	181376	445890	65874	445890	130854	100	49.7	88.6
islandpath_dimob	NC_003997.3	Bacillus anthracis str. Ames, complete genome.	4189	0	58549	1490942	33162	1490942	37351	100	11.2	97.8
islandpath_dimob	NC_010334.1	Shewanella halifaxensis HAW-EB4, complete genome.	5048	0	86454	165977	43903	165977	48951	100	10.3	79.6
islandpath_dimob	NC_004722.1	Bacillus cereus ATCC 14579, complete genome.	39975	0	184478	625452	59232	625452	99207	100	40.3	91.8
islandpath_dimob	NC_010322.1	Pseudomonas putida GB-1, complete genome.	129644	9165	290537	210652	120466	219817	250110	93.4	51.8	72.4
islandpath_dimob	NC_007384.1	Shigella sonnei Ss046, complete genome.	25478	57892	481679	468778	16913	526670	42391	30.6	60.1	86.9
islandpath_dimob	NC_004631.1	Salmonella enterica subsp. enterica serovar Typhi Ty2, complete genome.	100883	14648	274775	519438	68046	534086	168929	87.3	59.7	88.2
islandpath_dimob	NC_002655.2	Escherichia coli O157:H7 EDL933, complete genome.	54846	9250	344811	499403	242838	508653	297684	85.6	18.4	68.7
islandpath_dimob	NC_009801.1	Escherichia coli E24377A, complete genome.	72293	14924	316366	506006	57824	520930	130117	82.9	55.6	88.8
islandpath_dimob	NC_008258.1	Shigella flexneri 5 str. 8401, complete genome.	27137	17047	395391	537630	25249	554677	52386	61.4	51.8	93
islandpath_dimob	NC_009997.1	Shewanella baltica OS195, complete genome.	94527	0	303952	105874	136636	105874	231163	100	40.9	59.5
islandpath_dimob	NC_005810.1	Yersinia pestis biovar Microtus str. 91001, complete genome.	15376	39093	199937	193812	396634	232905	412010	28.2	3.7	32.4
islandpath_dimob	NC_005945.1	Bacillus anthracis str. Sterne, complete genome.	4189	0	80175	1490934	33162	1490934	37351	100	11.2	97.8
islandpath_dimob	NC_009074.1	Burkholderia pseudomallei 668 chromosome I, complete sequence.	9958	9561	185766	783631	36395	793192	46353	51	21.5	94.5
islandpath_dimob	NC_007946.1	Escherichia coli UTI89, complete genome.	88495	15387	250324	542788	73967	558175	162462	85.2	54.5	87.6
islandpath_dimob	NC_004578.1	Pseudomonas syringae pv. tomato str. DC3000, complete genome.	182183	9545	494711	449034	224105	458579	406288	95	44.8	73
islandpath_dimob	NC_007146.2	Haemophilus influenzae 86-028NP, complete genome.	0	0	40003	8599	12763	8599	12763	N/A	0	40.3
islandpath_dimob	NC_007530.2	Bacillus anthracis str. 'Ames Ancestor', complete genome.	4189	0	58549	1491064	33162	1491064	37351	100	11.2	97.8
islandpath_dimob	NC_003909.8	Bacillus cereus ATCC 10987, complete genome.	13958	453	139533	1482747	89552	1483200	103510	96.9	13.5	94.3
islandpath_dimob	NC_008577.1	Shewanella sp. ANA-3 chromosome 1, complete sequence.	78887	0	137915	96994	180141	96994	259028	100	30.5	49.4
islandpath_dimob	NC_007613.1	Shigella boydii Sb227, complete genome.	14699	18923	412437	409226	19826	428149	34525	43.7	42.6	91.6
islandpath_dimob	NC_008390.1	Burkholderia cepacia AMMD chromosome 1, complete sequence.	9948	2731	133207	704955	0	707686	9948	78.5	100	99.6
islandpath_dimob	NC_009901.1	Shewanella pealeana ATCC 700345, complete genome.	0	8367	111376	209785	67973	218152	67973	0	0	73.3
islandpath_dimob	NC_009900.1	Rickettsia massiliae MTU5, complete genome.	15317	0	122462	20813	0	20813	15317	100	100	100
islandpath_dimob	NC_008750.1	Shewanella sp. W3-18-1, complete genome.	79936	0	263053	101411	156122	101411	236058	100	33.9	53.7
islandpath_dimob	NC_005071.1	Prochlorococcus marinus str. MIT 9313, complete genome.	0	0	61316	201208	47554	201208	47554	N/A	0	80.9
islandpath_dimob	NC_008027.1	Pseudomonas entomophila L48, complete genome.	16855	0	96623	251272	160152	251272	177007	100	9.5	62.6
islandpath_dimob	NC_008600.1	Bacillus thuringiensis str. Al Hakam, complete genome.	20585	0	79175	1451773	1582	1451773	22167	100	92.9	99.9
islandpath_dimob	NC_008463.1	Pseudomonas aeruginosa UCBPP-PA14, complete genome.	22663	0	132777	190511	117164	190511	139827	100	16.2	64.5
islandpath_dimob	NC_003197.1	Salmonella typhimurium LT2, complete genome.	28189	0	195034	510188	53479	510188	81668	100	34.5	91
islandpath_dimob	NC_008321.1	Shewanella sp. MR-4, complete genome.	59040	0	106417	61470	90710	61470	149750	100	39.4	57.1
islandpath_dimob	NC_006511.1	Salmonella enterica subsp. enterica serovar Paratyphi A str. ATCC 9150, complete genome.	20457	0	182250	523103	3936	523103	24393	100	83.9	99.3
islandpath_dimob	NC_008563.1	Escherichia coli APEC O1, complete genome.	37875	0	206527	587794	71818	587794	109693	100	34.5	89.7
islandpath_dimob	NC_010410.1	Acinetobacter baumannii AYE, complete genome.	63903	1112	134998	987159	46716	988271	110619	98.3	57.8	95.6
islandpath_dimob	NC_009783.1	Vibrio harveyi ATCC BAA-1116 chromosome I, complete sequence.	33418	0	176066	144479	191667	144479	225085	100	14.8	48.1
islandpath_dimob	NC_009080.1	Burkholderia mallei NCTC 10247 chromosome I, complete sequence.	13252	40139	208112	652465	35067	692604	48319	24.8	27.4	89.8
islandpath_dimob	NC_008253.1	Escherichia coli 536, complete genome.	75702	0	299464	579211	12624	579211	88326	100	85.7	98.1
islandpath_dimob	NC_007434.1	Burkholderia pseudomallei 1710b chromosome I, complete sequence.	120964	4072	279203	701377	101794	705449	222758	96.7	54.3	88.6
islandpath_dimob	NC_006905.1	Salmonella enterica subsp. enterica serovar Choleraesuis str. SC-B67, complete genome.	17872	1694	248918	565165	39831	566859	57703	91.3	31	93.4
islandpath_dimob	NC_010102.1	Salmonella enterica subsp. enterica serovar Paratyphi B str. SPB7, complete genome.	68390	0	203716	520113	15980	520113	84370	100	81.1	97.4
islandpath_dimob	NC_007510.1	Burkholderia sp. 383 chromosome 1, complete sequence.	19215	0	40751	834053	82032	834053	101247	100	19	91.2
islandpath_dimob	NC_009256.1	Burkholderia vietnamiensis G4 chromosome 1, complete sequence.	217804	751	359790	630083	156684	630834	374488	99.7	58.2	84.3
islandpath_dimob	NC_003143.1	Yersinia pestis CO92, complete genome.	27949	37102	217441	203303	392870	240405	420819	43	6.6	35
islandpath_dimob	NC_008322.1	Shewanella sp. MR-7, complete genome.	58085	0	94619	80664	84352	80664	142437	100	40.8	62.2
islandpath_dimob	NC_004337.1	Shigella flexneri 2a str. 301, complete genome.	23735	19357	340485	457323	12240	476680	35975	55.1	66	93.8
islandpath_dimob	NC_009085.1	Acinetobacter baumannii ATCC 17978, complete genome.	69807	3982	141571	975627	82955	979609	152762	94.6	45.7	92.3
islandpath_dimob	NC_007778.1	Rhodopseudomonas palustris HaA2, complete genome.	104245	0	179875	90113	183715	90113	287960	100	36.2	51.4
islandpath_dimob	NC_009800.1	Escherichia coli HS, complete genome.	398	9203	210313	575941	35791	585144	36189	4.1	1.1	92.8
islandpath_dimob	NC_004347.1	Shewanella oneidensis MR-1, complete genome.	26521	32057	166388	57497	146759	89554	173280	45.3	15.3	32
islandpath_dimob	NC_009076.1	Burkholderia pseudomallei 1106a chromosome I, complete sequence.	41691	20517	234094	747451	26492	767968	68183	67	61.1	94.4
islandpath_dimob	NC_004603.1	Vibrio parahaemolyticus RIMD 2210633 chromosome I, complete sequence.	30822	0	111109	137764	110426	137764	141248	100	21.8	60.4
islandpath_dimob	NC_009009.1	Streptococcus sanguinis SK36, complete genome.	0	0	9352	51711	192817	51711	192817	N/A	0	21.1
islandpath_dimob	NC_010501.1	Pseudomonas putida W619, complete genome.	54267	0	186797	104747	216439	104747	270706	100	20	42.4
islandpath_dimob	NC_008061.1	Burkholderia cenocepacia AU 1054 chromosome 2, complete sequence.	49863	10277	195757	420796	54139	431073	104002	82.9	47.9	88
islandpath_dimob	NC_007347.1	Ralstonia eutropha JMP134 chromosome 1, complete sequence.	0	5176	59594	700168	361525	705344	361525	0	0	65.6
islandpath_dimob	NC_007511.1	Burkholderia sp. 383 chromosome 2, complete sequence.	35713	0	53403	410680	136032	410680	171745	100	20.8	76.6
islandpath_dimob	NC_002516.2	Pseudomonas aeruginosa PAO1, complete genome.	0	0	44751	210694	72830	210694	72830	N/A	0	74.3
islandpath_dimob	NC_010184.1	Bacillus weihenstephanensis KBAB4, complete genome.	0	8018	125732	1492527	37522	1500545	37522	0	0	97
islandpath_dimob	NC_002947.3	Pseudomonas putida KT2440, complete genome.	140178	8574	312625	246116	182657	254690	322835	94.2	43.4	66.9
islandpath_dimob	NC_010612.1	Mycobacterium marinum M, complete genome.	24488	0	114816	744467	302801	744467	327289	100	7.5	71.7
islandpath_dimob	NC_010498.1	Escherichia coli SECEC SMS-3-5, complete genome.	9789	14868	309579	568328	66288	583196	76077	39.7	12.9	87.7
islandpath_dimob	NC_005296.1	Rhodopseudomonas palustris CGA009, complete genome.	11472	0	81895	224045	198869	224045	210341	100	5.5	54.2
islandpath_dimob	NC_009338.1	Mycobacterium gilvum PYR-GCK, complete genome.	62801	4298	434592	719408	52173	723706	114974	93.6	54.6	93.3
islandpath_dimob	NC_004741.1	Shigella flexneri 2a str. 2457T, complete genome.	23920	13709	357674	453008	28375	466717	52295	63.6	45.7	91.9
islandpath_dimob	NC_009485.1	Bradyrhizobium sp. BTAi1, complete genome.	264686	3870	409793	386257	592236	390127	856922	98.6	30.9	52.2
islandpath_dimob	NC_009708.1	Yersinia pseudotuberculosis IP 31758, complete genome.	8957	23013	83863	117042	408947	140055	417904	28	2.1	22.6
islandpath_dimob	NC_009052.1	Shewanella baltica OS155, complete genome.	64858	15846	272819	59618	113175	75464	178033	80.4	36.4	49.1
islandpath_dimob	NC_009567.1	Haemophilus influenzae PittGG, complete genome.	19253	0	37139	8553	539	8553	19792	100	97.3	98.1
islandpath_dimob	NC_010473.1	Escherichia coli str. K-12 substr. DH10B, complete genome.	20917	0	181520	521339	12185	521339	33102	100	63.2	97.8
islandpath_dimob	NC_003047.1	Sinorhizobium meliloti 1021, complete genome.	84732	0	148875	653076	38145	653076	122877	100	69	95.1
islandpath_dimob	NC_010161.1	Bartonella tribocorum CIP 105476, complete genome.	30605	0	90932	173698	251619	173698	282224	100	10.8	44.8
islandpath_dimob	NC_002695.1	Escherichia coli O157:H7 str. Sakai, complete genome.	94310	9250	276720	505125	279488	514375	373798	91.1	25.2	67.5
islandpath_dimob	NC_010515.1	Burkholderia cenocepacia MC0-3 chromosome 2, complete sequence.	137438	10535	317451	420860	103893	431395	241331	92.9	56.9	83
islandpath_dimob	NC_007799.1	Ehrlichia chaffeensis str. Arkansas, complete genome.	0	0	0	37292	615151	37292	615151	N/A	0	5.7
islandpath_dimob	NC_007958.1	Rhodopseudomonas palustris BisB5, complete genome.	91158	0	204859	12807	57687	12807	148845	100	61.2	64.3
islandpath_dimob	NC_008784.1	Burkholderia mallei SAVP1 chromosome II, complete sequence.	0	29141	83221	977954	30885	1007095	30885	0	0	94.2
islandpath_dimob	NC_007354.1	Ehrlichia canis str. Jake, complete genome.	0	0	0	33236	12562	33236	12562	N/A	0	72.6
islandpath_dimob	NC_008800.1	Yersinia enterocolitica subsp. enterocolitica 8081, complete genome.	8552	22773	147958	100689	152660	123462	161212	27.3	5.3	38.4
islandpath_dimob	NC_008785.1	Burkholderia mallei SAVP1 chromosome I, complete sequence.	107	31012	203274	640775	20559	671787	20666	0.3	0.5	92.6
islandpath_dimob	NC_010525.1	Thermoproteus neutrophilus V24Sta, complete genome.	0	0	7922	9010	81761	9010	81761	N/A	0	9.9
islandpath_dimob	NC_003198.1	Salmonella enterica subsp. enterica serovar Typhi str. CT18, complete genome.	82898	17198	291264	531562	30961	548760	113859	82.8	72.8	92.7
islandpath_dimob	NC_000868.1	Pyrococcus abyssi GE5, complete genome.	11745	0	19748	9537	215374	9537	227119	100	5.2	9
islandpath_dimob	NC_007005.1	Pseudomonas syringae pv. syringae B728a, complete genome.	42718	0	194917	495496	60337	495496	103055	100	41.5	89.9
islandpath_dimob	NC_010400.1	Acinetobacter baumannii, complete genome.	272	38706	176580	958105	44704	996811	44976	0.7	0.6	92
islandpath_dimob	NC_009445.1	Bradyrhizobium sp. ORS278, complete genome.	72510	0	142676	61124	353983	61124	426493	100	17	27.4
islandpath_dimob	NC_009566.1	Haemophilus influenzae PittEE, complete genome.	0	0	0	8551	9019	8551	9019	N/A	0	48.7
islandpath_dimob	NC_008701.1	Pyrobaculum islandicum DSM 4184, complete genome.	13757	0	88937	9249	144340	9249	158097	100	8.7	13.7
islandpath_dimob	NC_009879.1	Rickettsia canadensis str. McKiel, complete genome.	0	0	22278	26601	22618	26601	22618	N/A	0	54
islandpath_dimob	NC_006155.1	Yersinia pseudotuberculosis IP 32953, complete genome.	49440	14534	120390	222233	460894	236767	510334	77.3	9.7	36.4
islandpath_dimob	NC_009381.1	Yersinia pestis Pestoides F, complete genome.	23509	32451	184473	173538	273747	205989	297256	42	7.9	39.2
islandpath_dimob	NC_007651.1	Burkholderia thailandensis E264 chromosome I, complete sequence.	19715	10205	328065	754541	0	764746	19715	65.9	100	98.7
islandpath_dimob	NC_006274.1	Bacillus cereus E33L, complete genome.	8372	3277	79971	1477553	9925	1480830	18297	71.9	45.8	99.1
islandpath_dimob	NC_009512.1	Pseudomonas putida F1, complete genome.	26079	0	118035	240460	173802	240460	199881	100	13	60.5
islandpath_dimob	NC_008726.1	Mycobacterium vanbaalenii PYR-1, complete genome.	72807	3971	332390	690367	245937	694338	318744	94.8	22.8	75.3
islandpath_dimob	NC_010086.1	Burkholderia multivorans ATCC 17616 chromosome 2, complete sequence.	0	14304	167494	413702	15453	428006	15453	0	0	93.3
islandpath_dimob	NC_008149.1	Yersinia pestis Nepal516, complete genome.	6176	45794	212693	172906	348489	218700	354665	11.9	1.7	31.2
islandpath_dimob	NC_007761.1	Rhizobium etli CFN 42, complete genome.	97396	0	136562	627977	56784	627977	154180	100	63.2	92.7
islandpath_dimob	NC_008313.1	Ralstonia eutropha H16 chromosome 1, complete sequence.	21456	0	57540	685810	430679	685810	452135	100	4.7	62.2
islandpath_dimob	NC_009785.1	Streptococcus gordonii str. Challis substr. CH1, complete genome.	7448	0	7448	53875	29783	53875	37231	100	20	67.3
islandpath_dimob	NC_008060.1	Burkholderia cenocepacia AU 1054 chromosome 1, complete sequence.	8371	13947	169627	676174	198169	690121	206540	37.5	4.1	76.3
islandpath_dimob	NC_009438.1	Shewanella putrefaciens CN-32, complete genome.	71583	0	198554	88787	109026	88787	180609	100	39.6	59.5
islandpath_dimob	NC_010084.1	Burkholderia multivorans ATCC 17616 chromosome 1, complete sequence.	43916	9542	230053	781947	0	791489	43916	82.2	100	98.9
islandpath_dimob	NC_000913.2	Escherichia coli str. K-12 substr. MG1655, complete genome.	31495	0	212853	238880	107081	238880	138576	100	22.7	71.6
islandpath_dimob	NC_009255.1	Burkholderia vietnamiensis G4 chromosome 2, complete sequence.	0	10072	224970	426675	104748	436747	104748	0	0	78.8
islandpath_dimob	NC_006348.1	Burkholderia mallei ATCC 23344 chromosome 1, complete sequence.	0	26638	189774	676817	12396	703455	12396	0	0	94.5
islandpath_dimob	NC_010465.1	Yersinia pseudotuberculosis YPIII, complete genome.	6815	15746	88486	105069	464932	120815	471747	30.2	1.4	18.9
islandpath_dimob	NC_008611.1	Mycobacterium ulcerans Agy99, complete genome.	5686	0	338852	285355	2475	285355	8161	100	69.7	99.2
islandpath_dimob	AC_000091.1	Escherichia coli W3110 DNA, complete genome.	20501	0	237635	251960	1796	251960	22297	100	91.9	99.3
islandpath_dimob	NC_008836.1	Burkholderia mallei NCTC 10229 chromosome I, complete sequence.	0	25826	158283	656607	12396	682433	12396	0	0	94.5
islandpath_dimob	NC_005773.3	Pseudomonas syringae pv. phaseolicola 1448A, complete genome.	119351	7341	318424	456018	84994	463359	204345	94.2	58.4	86.2
islandpath_dimob	Total		4698457	956968	21226696	51330306	13420575	52287274	18119032	83.1	25.9	79.6
pai_ida	NC_009665.1	Shewanella baltica OS185, complete genome.	86756	9096	290000	71798	88697	80894	175453	90.5	49.4	61.9
pai_ida	NC_007606.1	Shigella dysenteriae Sd197, complete genome.	12342	28896	190000	385922	18331	414818	30673	29.9	40.2	89.4
pai_ida	NC_006350.1	Burkholderia pseudomallei K96243 chromosome 1, complete sequence.	22382	6388	220000	824602	94393	830990	116775	77.8	19.2	89.4
pai_ida	NC_004431.1	Escherichia coli CFT073, complete genome.	59024	0	210000	523244	82319	523244	141343	100	41.8	87.6
pai_ida	NC_008543.1	Burkholderia cenocepacia HI2424 chromosome 2, complete sequence.	64868	0	160000	445890	65986	445890	130854	100	49.6	88.6
pai_ida	NC_003997.3	Bacillus anthracis str. Ames, complete genome.	0	47911	70000	1443031	37351	1490942	37351	0	0	94.4
pai_ida	NC_010334.1	Shewanella halifaxensis HAW-EB4, complete genome.	5959	34869	250000	131108	42992	165977	48951	14.6	12.2	63.8
pai_ida	NC_004722.1	Bacillus cereus ATCC 14579, complete genome.	19069	54445	145000	571007	80138	625452	99207	25.9	19.2	81.4
pai_ida	NC_010322.1	Pseudomonas putida GB-1, complete genome.	130376	33947	300000	185870	119734	219817	250110	79.3	52.1	67.3
pai_ida	NC_007384.1	Shigella sonnei Ss046, complete genome.	23122	25109	210000	501561	19269	526670	42391	47.9	54.5	92.2
pai_ida	NC_004631.1	Salmonella enterica subsp. enterica serovar Typhi Ty2, complete genome.	67762	0	180000	534086	101167	534086	168929	100	40.1	85.6
pai_ida	NC_002655.2	Escherichia coli O157:H7 EDL933, complete genome.	37691	0	165000	508653	259993	508653	297684	100	12.7	67.8
pai_ida	NC_009801.1	Escherichia coli E24377A, complete genome.	14328	665	165000	520265	115789	520930	130117	95.6	11	82.1
pai_ida	NC_008258.1	Shigella flexneri 5 str. 8401, complete genome.	0	14624	180000	540053	52386	554677	52386	0	0	89
pai_ida	NC_009997.1	Shewanella baltica OS195, complete genome.	60436	28383	225000	77491	170727	105874	231163	68	26.1	40.9
pai_ida	NC_005810.1	Yersinia pestis biovar Microtus str. 91001, complete genome.	11808	15864	140000	217041	400202	232905	412010	42.7	2.9	35.5
pai_ida	NC_005945.1	Bacillus anthracis str. Sterne, complete genome.	0	52682	75000	1438252	37351	1490934	37351	0	0	94.1
pai_ida	NC_009074.1	Burkholderia pseudomallei 668 chromosome I, complete sequence.	12396	26433	240000	766759	33957	793192	46353	31.9	26.7	92.8
pai_ida	NC_007946.1	Escherichia coli UTI89, complete genome.	50078	0	205000	558175	112384	558175	162462	100	30.8	84.4
pai_ida	NC_004578.1	Pseudomonas syringae pv. tomato str. DC3000, complete genome.	169500	25241	370000	433338	236788	458579	406288	87	41.7	69.7
pai_ida	NC_007146.2	Haemophilus influenzae 86-028NP, complete genome.	0	0	75000	8599	12763	8599	12763	N/A	0	40.3
pai_ida	NC_007530.2	Bacillus anthracis str. 'Ames Ancestor', complete genome.	0	47911	70000	1443153	37351	1491064	37351	0	0	94.4
pai_ida	NC_003909.8	Bacillus cereus ATCC 10987, complete genome.	49164	45273	155000	1437927	54346	1483200	103510	52.1	47.5	93.7
pai_ida	NC_008577.1	Shewanella sp. ANA-3 chromosome 1, complete sequence.	90245	30000	265000	66994	168783	96994	259028	75.1	34.8	44.2
pai_ida	NC_007613.1	Shigella boydii Sb227, complete genome.	0	11639	150000	416510	34525	428149	34525	0	0	90
pai_ida	NC_008390.1	Burkholderia cepacia AMMD chromosome 1, complete sequence.	9948	35726	230000	671960	0	707686	9948	21.8	100	95
pai_ida	NC_009901.1	Shewanella pealeana ATCC 700345, complete genome.	0	35000	95000	183152	67973	218152	67973	0	0	64
pai_ida	NC_009900.1	Rickettsia massiliae MTU5, complete genome.	0	0	30000	20813	15317	20813	15317	N/A	0	57.6
pai_ida	NC_008750.1	Shewanella sp. W3-18-1, complete genome.	90157	32105	180000	69306	145901	101411	236058	73.7	38.2	47.3
pai_ida	NC_005071.1	Prochlorococcus marinus str. MIT 9313, complete genome.	30452	0	85000	201208	17102	201208	47554	100	64	93.1
pai_ida	NC_008027.1	Pseudomonas entomophila L48, complete genome.	38824	39711	280000	211561	138183	251272	177007	49.4	21.9	58.5
pai_ida	NC_008600.1	Bacillus thuringiensis str. Al Hakam, complete genome.	0	59668	135000	1392105	22167	1451773	22167	0	0	94.4
pai_ida	NC_008463.1	Pseudomonas aeruginosa UCBPP-PA14, complete genome.	55993	43084	355000	147427	83834	190511	139827	56.5	40	61.6
pai_ida	NC_003197.1	Salmonella typhimurium LT2, complete genome.	0	15452	215000	494736	81668	510188	81668	0	0	83.6
pai_ida	NC_008321.1	Shewanella sp. MR-4, complete genome.	35256	30567	195000	30903	114494	61470	149750	53.6	23.5	31.3
pai_ida	NC_006511.1	Salmonella enterica subsp. enterica serovar Paratyphi A str. ATCC 9150, complete genome.	0	4547	225000	518556	24393	523103	24393	0	0	94.7
pai_ida	NC_008563.1	Escherichia coli APEC O1, complete genome.	18619	0	190000	587794	91074	587794	109693	100	17	86.9
pai_ida	NC_010410.1	Acinetobacter baumannii AYE, complete genome.	69370	6442	120000	981829	41249	988271	110619	91.5	62.7	95.7
pai_ida	NC_009783.1	Vibrio harveyi ATCC BAA-1116 chromosome I, complete sequence.	40303	0	105000	144479	184782	144479	225085	100	17.9	50
pai_ida	NC_009080.1	Burkholderia mallei NCTC 10247 chromosome I, complete sequence.	12396	43800	115000	648804	35923	692604	48319	22.1	25.7	89.2
pai_ida	NC_008253.1	Escherichia coli 536, complete genome.	64844	0	250000	579211	23482	579211	88326	100	73.4	96.5
pai_ida	NC_007434.1	Burkholderia pseudomallei 1710b chromosome I, complete sequence.	123699	6697	280000	698752	99059	705449	222758	94.9	55.5	88.6
pai_ida	NC_006905.1	Salmonella enterica subsp. enterica serovar Choleraesuis str. SC-B67, complete genome.	8558	0	200000	566859	49145	566859	57703	100	14.8	92.1
pai_ida	NC_010102.1	Salmonella enterica subsp. enterica serovar Paratyphi B str. SPB7, complete genome.	28232	2922	225000	517191	56138	520113	84370	90.6	33.5	90.2
pai_ida	NC_007510.1	Burkholderia sp. 383 chromosome 1, complete sequence.	80024	1443	185000	832610	21223	834053	101247	98.2	79	97.6
pai_ida	NC_009256.1	Burkholderia vietnamiensis G4 chromosome 1, complete sequence.	58167	671	75000	630163	316321	630834	374488	98.9	15.5	68.5
pai_ida	NC_003143.1	Yersinia pestis CO92, complete genome.	4851	14576	145000	225829	415968	240405	420819	25	1.2	34.9
pai_ida	NC_008322.1	Shewanella sp. MR-7, complete genome.	52859	30567	240000	50097	89578	80664	142437	63.4	37.1	46.1
pai_ida	NC_004337.1	Shigella flexneri 2a str. 301, complete genome.	0	27102	170000	449578	35975	476680	35975	0	0	87.7
pai_ida	NC_009085.1	Acinetobacter baumannii ATCC 17978, complete genome.	38179	2336	60000	977273	114583	979609	152762	94.2	25	89.7
pai_ida	NC_007778.1	Rhodopseudomonas palustris HaA2, complete genome.	70130	0	170000	90113	217830	90113	287960	100	24.4	42.4
pai_ida	NC_009800.1	Escherichia coli HS, complete genome.	0	0	160000	585144	36189	585144	36189	N/A	0	94.2
pai_ida	NC_004347.1	Shewanella oneidensis MR-1, complete genome.	4410	32057	185000	57497	168870	89554	173280	12.1	2.5	23.6
pai_ida	NC_009076.1	Burkholderia pseudomallei 1106a chromosome I, complete sequence.	37241	17720	215000	750248	30942	767968	68183	67.8	54.6	94.2
pai_ida	NC_004603.1	Vibrio parahaemolyticus RIMD 2210633 chromosome I, complete sequence.	32540	0	155000	137764	108708	137764	141248	100	23	61
pai_ida	NC_009009.1	Streptococcus sanguinis SK36, complete genome.	44337	14966	100000	36745	148480	51711	192817	74.8	23	33.2
pai_ida	NC_010501.1	Pseudomonas putida W619, complete genome.	149095	0	315000	104747	121611	104747	270706	100	55.1	67.6
pai_ida	NC_008061.1	Burkholderia cenocepacia AU 1054 chromosome 2, complete sequence.	57692	7054	185000	424019	46310	431073	104002	89.1	55.5	90
pai_ida	NC_007347.1	Ralstonia eutropha JMP134 chromosome 1, complete sequence.	25246	28153	190000	677191	336279	705344	361525	47.3	7	65.8
pai_ida	NC_007511.1	Burkholderia sp. 383 chromosome 2, complete sequence.	58369	3726	220000	406954	113376	410680	171745	94	34	79.9
pai_ida	NC_002516.2	Pseudomonas aeruginosa PAO1, complete genome.	29398	40252	255000	170442	43432	210694	72830	42.2	40.4	70.5
pai_ida	NC_010184.1	Bacillus weihenstephanensis KBAB4, complete genome.	22895	70479	145000	1430066	14627	1500545	37522	24.5	61	94.5
pai_ida	NC_002947.3	Pseudomonas putida KT2440, complete genome.	137769	27631	355000	227059	185066	254690	322835	83.3	42.7	63.2
pai_ida	NC_010612.1	Mycobacterium marinum M, complete genome.	68431	6380	205000	738087	258858	744467	327289	91.5	20.9	75.3
pai_ida	NC_010498.1	Escherichia coli SECEC SMS-3-5, complete genome.	43302	0	180000	583196	32775	583196	76077	100	56.9	95
pai_ida	NC_005296.1	Rhodopseudomonas palustris CGA009, complete genome.	81261	0	160000	224045	129080	224045	210341	100	38.6	70.3
pai_ida	NC_009338.1	Mycobacterium gilvum PYR-GCK, complete genome.	49181	3126	290000	720580	65793	723706	114974	94	42.8	91.8
pai_ida	NC_004741.1	Shigella flexneri 2a str. 2457T, complete genome.	16345	10036	145000	456681	35950	466717	52295	62	31.3	91.1
pai_ida	NC_009485.1	Bradyrhizobium sp. BTAi1, complete genome.	193017	0	345000	390127	663905	390127	856922	100	22.5	46.8
pai_ida	NC_009708.1	Yersinia pseudotuberculosis IP 31758, complete genome.	17152	13611	130000	126444	400752	140055	417904	55.8	4.1	25.7
pai_ida	NC_009052.1	Shewanella baltica OS155, complete genome.	0	8393	155000	67071	178033	75464	178033	0	0	26.5
pai_ida	NC_009567.1	Haemophilus influenzae PittGG, complete genome.	0	0	30000	8553	19792	8553	19792	N/A	0	30.2
pai_ida	NC_010473.1	Escherichia coli str. K-12 substr. DH10B, complete genome.	21115	10540	215000	510799	11987	521339	33102	66.7	63.8	95.9
pai_ida	NC_003047.1	Sinorhizobium meliloti 1021, complete genome.	101188	0	135000	653076	21689	653076	122877	100	82.3	97.2
pai_ida	NC_010161.1	Bartonella tribocorum CIP 105476, complete genome.	16193	0	135000	173698	266031	173698	282224	100	5.7	41.6
pai_ida	NC_002695.1	Escherichia coli O157:H7 str. Sakai, complete genome.	39014	0	160000	514375	334784	514375	373798	100	10.4	62.3
pai_ida	NC_010515.1	Burkholderia cenocepacia MC0-3 chromosome 2, complete sequence.	118463	3716	240000	427679	122868	431395	241331	97	49.1	81.2
pai_ida	NC_007799.1	Ehrlichia chaffeensis str. Arkansas, complete genome.	0	0	0	37292	615151	37292	615151	N/A	0	5.7
pai_ida	NC_007958.1	Rhodopseudomonas palustris BisB5, complete genome.	52612	0	200000	12807	96233	12807	148845	100	35.3	40.5
pai_ida	NC_008784.1	Burkholderia mallei SAVP1 chromosome II, complete sequence.	0	29452	40000	977643	30885	1007095	30885	0	0	94.2
pai_ida	NC_007354.1	Ehrlichia canis str. Jake, complete genome.	0	0	0	33236	12562	33236	12562	N/A	0	72.6
pai_ida	NC_008800.1	Yersinia enterocolitica subsp. enterocolitica 8081, complete genome.	30831	8719	205000	114743	130381	123462	161212	78	19.1	51.1
pai_ida	NC_008785.1	Burkholderia mallei SAVP1 chromosome I, complete sequence.	0	41102	110000	630685	20666	671787	20666	0	0	91.1
pai_ida	NC_010525.1	Thermoproteus neutrophilus V24Sta, complete genome.	16759	0	55000	9010	65002	9010	81761	100	20.5	28.4
pai_ida	NC_003198.1	Salmonella enterica subsp. enterica serovar Typhi str. CT18, complete genome.	28280	0	140000	548760	85579	548760	113859	100	24.8	87.1
pai_ida	NC_000868.1	Pyrococcus abyssi GE5, complete genome.	14999	0	85000	9537	212120	9537	227119	100	6.6	10.4
pai_ida	NC_007005.1	Pseudomonas syringae pv. syringae B728a, complete genome.	61245	30000	385000	465496	41810	495496	103055	67.1	59.4	88
pai_ida	NC_010400.1	Acinetobacter baumannii, complete genome.	0	39155	120000	957656	44976	996811	44976	0	0	91.9
pai_ida	NC_009445.1	Bradyrhizobium sp. ORS278, complete genome.	166721	0	395000	61124	259772	61124	426493	100	39.1	46.7
pai_ida	NC_009566.1	Haemophilus influenzae PittEE, complete genome.	0	0	55000	8551	9019	8551	9019	N/A	0	48.7
pai_ida	NC_008701.1	Pyrobaculum islandicum DSM 4184, complete genome.	0	0	0	9249	158097	9249	158097	N/A	0	5.5
pai_ida	NC_009879.1	Rickettsia canadensis str. McKiel, complete genome.	0	0	25000	26601	22618	26601	22618	N/A	0	54
pai_ida	NC_006155.1	Yersinia pseudotuberculosis IP 32953, complete genome.	19240	1622	150000	235145	491094	236767	510334	92.2	3.8	34
pai_ida	NC_009381.1	Yersinia pestis Pestoides F, complete genome.	8632	4727	155000	201262	288624	205989	297256	64.6	2.9	41.7
pai_ida	NC_007651.1	Burkholderia thailandensis E264 chromosome I, complete sequence.	10207	0	215000	764746	9508	764746	19715	100	51.8	98.8
pai_ida	NC_006274.1	Bacillus cereus E33L, complete genome.	0	41041	80000	1439789	18297	1480830	18297	0	0	96
pai_ida	NC_009512.1	Pseudomonas putida F1, complete genome.	70562	31129	330000	209331	129319	240460	199881	69.4	35.3	63.6
pai_ida	NC_008726.1	Mycobacterium vanbaalenii PYR-1, complete genome.	76913	12751	265000	681587	241831	694338	318744	85.8	24.1	74.9
pai_ida	NC_010086.1	Burkholderia multivorans ATCC 17616 chromosome 2, complete sequence.	0	0	170000	428006	15453	428006	15453	N/A	0	96.5
pai_ida	NC_008149.1	Yersinia pestis Nepal516, complete genome.	26066	14827	135000	203873	328599	218700	354665	63.7	7.3	40.1
pai_ida	NC_007761.1	Rhizobium etli CFN 42, complete genome.	132350	0	220000	627977	21830	627977	154180	100	85.8	97.2
pai_ida	NC_008313.1	Ralstonia eutropha H16 chromosome 1, complete sequence.	57252	26201	195000	659609	394883	685810	452135	68.6	12.7	63
pai_ida	NC_009785.1	Streptococcus gordonii str. Challis substr. CH1, complete genome.	0	25569	95000	28306	37231	53875	37231	0	0	31.1
pai_ida	NC_008060.1	Burkholderia cenocepacia AU 1054 chromosome 1, complete sequence.	8371	20637	185000	669484	198169	690121	206540	28.9	4.1	75.6
pai_ida	NC_009438.1	Shewanella putrefaciens CN-32, complete genome.	29000	29826	205000	58961	151609	88787	180609	49.3	16.1	32.7
pai_ida	NC_010084.1	Burkholderia multivorans ATCC 17616 chromosome 1, complete sequence.	33431	26918	170000	764571	10485	791489	43916	55.4	76.1	95.5
pai_ida	NC_000913.2	Escherichia coli str. K-12 substr. MG1655, complete genome.	22749	0	210000	238880	115827	238880	138576	100	16.4	69.3
pai_ida	NC_009255.1	Burkholderia vietnamiensis G4 chromosome 2, complete sequence.	7088	0	135000	436747	97660	436747	104748	100	6.8	82
pai_ida	NC_006348.1	Burkholderia mallei ATCC 23344 chromosome 1, complete sequence.	12396	55507	130000	647948	0	703455	12396	18.3	100	92.2
pai_ida	NC_010465.1	Yersinia pseudotuberculosis YPIII, complete genome.	33660	0	135000	120815	438087	120815	471747	100	7.1	26.1
pai_ida	NC_008611.1	Mycobacterium ulcerans Agy99, complete genome.	8161	15369	75000	269986	0	285355	8161	34.7	100	94.8
pai_ida	AC_000091.1	Escherichia coli W3110 DNA, complete genome.	0	0	205000	251960	22297	251960	22297	N/A	0	91.9
pai_ida	NC_008836.1	Burkholderia mallei NCTC 10229 chromosome I, complete sequence.	12396	42958	110000	639475	0	682433	12396	22.4	100	93.8
pai_ida	NC_005773.3	Pseudomonas syringae pv. phaseolicola 1448A, complete genome.	125745	31388	365000	431971	78600	463359	204345	80	61.5	83.5
pai_ida	Total		4347487	1798530	20015000	50488744	13771545	52287274	18119032	70.7	24	77.9
islandpath_dinuc	NC_009665.1	Shewanella baltica OS185, complete genome.	93293	30108	640901	50786	82160	80894	175453	75.6	53.2	56.2
islandpath_dinuc	NC_007606.1	Shigella dysenteriae Sd197, complete genome.	24428	83974	411790	330844	6245	414818	30673	22.5	79.6	79.7
islandpath_dinuc	NC_006350.1	Burkholderia pseudomallei K96243 chromosome 1, complete sequence.	65902	19539	369574	811451	50873	830990	116775	77.1	56.4	92.6
islandpath_dinuc	NC_004431.1	Escherichia coli CFT073, complete genome.	126662	58500	586236	464744	14681	523244	141343	68.4	89.6	89
islandpath_dinuc	NC_008543.1	Burkholderia cenocepacia HI2424 chromosome 2, complete sequence.	64980	7748	303396	438142	65874	445890	130854	89.3	49.7	87.2
islandpath_dinuc	NC_003997.3	Bacillus anthracis str. Ames, complete genome.	7754	122324	580888	1368618	29597	1490942	37351	6	20.8	90.1
islandpath_dinuc	NC_010334.1	Shewanella halifaxensis HAW-EB4, complete genome.	5048	48362	549559	117615	43903	165977	48951	9.5	10.3	57.1
islandpath_dinuc	NC_004722.1	Bacillus cereus ATCC 14579, complete genome.	70431	36204	642834	589248	28776	625452	99207	66	71	91
islandpath_dinuc	NC_010322.1	Pseudomonas putida GB-1, complete genome.	143386	75531	719468	144286	106724	219817	250110	65.5	57.3	61.2
islandpath_dinuc	NC_007384.1	Shigella sonnei Ss046, complete genome.	38338	76394	585277	450276	4053	526670	42391	33.4	90.4	85.9
islandpath_dinuc	NC_004631.1	Salmonella enterica subsp. enterica serovar Typhi Ty2, complete genome.	157885	47699	548978	486387	11044	534086	168929	76.8	93.5	91.6
islandpath_dinuc	NC_002655.2	Escherichia coli O157:H7 EDL933, complete genome.	167779	49757	707990	458896	129905	508653	297684	77.1	56.4	77.7
islandpath_dinuc	NC_009801.1	Escherichia coli E24377A, complete genome.	91606	72998	528506	447932	38511	520930	130117	55.7	70.4	82.9
islandpath_dinuc	NC_008258.1	Shigella flexneri 5 str. 8401, complete genome.	27137	70905	504584	483772	25249	554677	52386	27.7	51.8	84.2
islandpath_dinuc	NC_009997.1	Shewanella baltica OS195, complete genome.	105351	46169	617401	59705	125812	105874	231163	69.5	45.6	49
islandpath_dinuc	NC_005810.1	Yersinia pestis biovar Microtus str. 91001, complete genome.	40945	50001	405805	182904	371065	232905	412010	45	9.9	34.7
islandpath_dinuc	NC_005945.1	Bacillus anthracis str. Sterne, complete genome.	10973	109220	580689	1381714	26378	1490934	37351	9.1	29.4	91.1
islandpath_dinuc	NC_009074.1	Burkholderia pseudomallei 668 chromosome I, complete sequence.	22354	41182	392752	752010	23999	793192	46353	35.2	48.2	92.2
islandpath_dinuc	NC_007946.1	Escherichia coli UTI89, complete genome.	119343	60112	508450	498063	43119	558175	162462	66.5	73.5	85.7
islandpath_dinuc	NC_004578.1	Pseudomonas syringae pv. tomato str. DC3000, complete genome.	232183	65276	851458	393303	174105	458579	406288	78.1	57.1	72.3
islandpath_dinuc	NC_007146.2	Haemophilus influenzae 86-028NP, complete genome.	5767	8599	156340	0	6996	8599	12763	40.1	45.2	27
islandpath_dinuc	NC_007530.2	Bacillus anthracis str. 'Ames Ancestor', complete genome.	7754	122324	580888	1368740	29597	1491064	37351	6	20.8	90.1
islandpath_dinuc	NC_003909.8	Bacillus cereus ATCC 10987, complete genome.	48721	134619	576811	1348581	54789	1483200	103510	26.6	47.1	88.1
islandpath_dinuc	NC_008577.1	Shewanella sp. ANA-3 chromosome 1, complete sequence.	104256	40154	480119	56840	154772	96994	259028	72.2	40.2	45.2
islandpath_dinuc	NC_007613.1	Shigella boydii Sb227, complete genome.	14699	57528	513908	370621	19826	428149	34525	20.4	42.6	83.3
islandpath_dinuc	NC_008390.1	Burkholderia cepacia AMMD chromosome 1, complete sequence.	9948	39473	367736	668213	0	707686	9948	20.1	100	94.5
islandpath_dinuc	NC_009901.1	Shewanella pealeana ATCC 700345, complete genome.	25916	72382	656952	145770	42057	218152	67973	26.4	38.1	60
islandpath_dinuc	NC_009900.1	Rickettsia massiliae MTU5, complete genome.	15317	0	145178	20813	0	20813	15317	100	100	100
islandpath_dinuc	NC_008750.1	Shewanella sp. W3-18-1, complete genome.	141020	40156	531943	61255	95038	101411	236058	77.8	59.7	59.9
islandpath_dinuc	NC_005071.1	Prochlorococcus marinus str. MIT 9313, complete genome.	23886	30769	305484	170439	23668	201208	47554	43.7	50.2	78.1
islandpath_dinuc	NC_008027.1	Pseudomonas entomophila L48, complete genome.	51003	76447	576941	174825	126004	251272	177007	40	28.8	52.7
islandpath_dinuc	NC_008600.1	Bacillus thuringiensis str. Al Hakam, complete genome.	20585	100950	552013	1350823	1582	1451773	22167	16.9	92.9	93
islandpath_dinuc	NC_008463.1	Pseudomonas aeruginosa UCBPP-PA14, complete genome.	54504	56237	720856	134274	85323	190511	139827	49.2	39	57.1
islandpath_dinuc	NC_003197.1	Salmonella typhimurium LT2, complete genome.	50504	60010	518943	450178	31164	510188	81668	45.7	61.8	84.6
islandpath_dinuc	NC_008321.1	Shewanella sp. MR-4, complete genome.	59040	47891	486904	13579	90710	61470	149750	55.2	39.4	34.4
islandpath_dinuc	NC_006511.1	Salmonella enterica subsp. enterica serovar Paratyphi A str. ATCC 9150, complete genome.	20457	56374	421709	466729	3936	523103	24393	26.6	83.9	89
islandpath_dinuc	NC_008563.1	Escherichia coli APEC O1, complete genome.	89340	68990	603350	518804	20353	587794	109693	56.4	81.4	87.2
islandpath_dinuc	NC_010410.1	Acinetobacter baumannii AYE, complete genome.	68317	72151	412930	916120	42302	988271	110619	48.6	61.8	89.6
islandpath_dinuc	NC_009783.1	Vibrio harveyi ATCC BAA-1116 chromosome I, complete sequence.	69241	33674	375964	110805	155844	144479	225085	67.3	30.8	48.7
islandpath_dinuc	NC_009080.1	Burkholderia mallei NCTC 10247 chromosome I, complete sequence.	25648	63631	363478	628973	22671	692604	48319	28.7	53.1	88.4
islandpath_dinuc	NC_008253.1	Escherichia coli 536, complete genome.	75702	57044	511643	522167	12624	579211	88326	57	85.7	89.6
islandpath_dinuc	NC_007434.1	Burkholderia pseudomallei 1710b chromosome I, complete sequence.	143852	45845	509997	659604	78906	705449	222758	75.8	64.6	86.6
islandpath_dinuc	NC_006905.1	Salmonella enterica subsp. enterica serovar Choleraesuis str. SC-B67, complete genome.	35805	49884	528983	516975	21898	566859	57703	41.8	62.1	88.5
islandpath_dinuc	NC_010102.1	Salmonella enterica subsp. enterica serovar Paratyphi B str. SPB7, complete genome.	84370	49167	526870	470946	0	520113	84370	63.2	100	91.9
islandpath_dinuc	NC_007510.1	Burkholderia sp. 383 chromosome 1, complete sequence.	67009	48534	343638	785519	34238	834053	101247	58	66.2	91.2
islandpath_dinuc	NC_009256.1	Burkholderia vietnamiensis G4 chromosome 1, complete sequence.	267448	751	435402	630083	107040	630834	374488	99.7	71.4	89.3
islandpath_dinuc	NC_003143.1	Yersinia pestis CO92, complete genome.	58490	44745	423328	195660	362329	240405	420819	56.7	13.9	38.4
islandpath_dinuc	NC_008322.1	Shewanella sp. MR-7, complete genome.	72289	55606	416424	25058	70148	80664	142437	56.5	50.8	43.6
islandpath_dinuc	NC_004337.1	Shigella flexneri 2a str. 301, complete genome.	23735	63743	422032	412937	12240	476680	35975	27.1	66	85.2
islandpath_dinuc	NC_009085.1	Acinetobacter baumannii ATCC 17978, complete genome.	96170	133836	550645	845773	56592	979609	152762	41.8	63	83.2
islandpath_dinuc	NC_007778.1	Rhodopseudomonas palustris HaA2, complete genome.	147251	0	629718	90113	140709	90113	287960	100	51.1	62.8
islandpath_dinuc	NC_009800.1	Escherichia coli HS, complete genome.	16974	94902	463669	490242	19215	585144	36189	15.2	46.9	81.6
islandpath_dinuc	NC_004347.1	Shewanella oneidensis MR-1, complete genome.	38659	38040	445236	51514	134621	89554	173280	50.4	22.3	34.3
islandpath_dinuc	NC_009076.1	Burkholderia pseudomallei 1106a chromosome I, complete sequence.	57945	44193	450816	723775	10238	767968	68183	56.7	85	93.5
islandpath_dinuc	NC_004603.1	Vibrio parahaemolyticus RIMD 2210633 chromosome I, complete sequence.	31819	33020	317506	104744	109429	137764	141248	49.1	22.5	48.9
islandpath_dinuc	NC_009009.1	Streptococcus sanguinis SK36, complete genome.	6198	14966	187504	36745	186619	51711	192817	29.3	3.2	17.6
islandpath_dinuc	NC_010501.1	Pseudomonas putida W619, complete genome.	107766	11185	716186	93562	162940	104747	270706	90.6	39.8	53.6
islandpath_dinuc	NC_008061.1	Burkholderia cenocepacia AU 1054 chromosome 2, complete sequence.	49863	18477	279833	412596	54139	431073	104002	73	47.9	86.4
islandpath_dinuc	NC_007347.1	Ralstonia eutropha JMP134 chromosome 1, complete sequence.	99468	63902	510130	641442	262057	705344	361525	60.9	27.5	69.4
islandpath_dinuc	NC_007511.1	Burkholderia sp. 383 chromosome 2, complete sequence.	46723	9178	370312	401502	125022	410680	171745	83.6	27.2	77
islandpath_dinuc	NC_002516.2	Pseudomonas aeruginosa PAO1, complete genome.	33171	58562	639009	152132	39659	210694	72830	36.2	45.5	65.4
islandpath_dinuc	NC_010184.1	Bacillus weihenstephanensis KBAB4, complete genome.	27524	137684	608482	1362861	9998	1500545	37522	16.7	73.4	90.4
islandpath_dinuc	NC_002947.3	Pseudomonas putida KT2440, complete genome.	190047	80786	785243	173904	132788	254690	322835	70.2	58.9	63
islandpath_dinuc	NC_010612.1	Mycobacterium marinum M, complete genome.	96369	41341	883935	703126	230920	744467	327289	70	29.4	74.6
islandpath_dinuc	NC_010498.1	Escherichia coli SECEC SMS-3-5, complete genome.	27150	84348	584434	498848	48927	583196	76077	24.4	35.7	79.8
islandpath_dinuc	NC_005296.1	Rhodopseudomonas palustris CGA009, complete genome.	73992	61636	608778	162409	136349	224045	210341	54.6	35.2	54.4
islandpath_dinuc	NC_009338.1	Mycobacterium gilvum PYR-GCK, complete genome.	103523	28332	707452	695374	11451	723706	114974	78.5	90	95.3
islandpath_dinuc	NC_004741.1	Shigella flexneri 2a str. 2457T, complete genome.	37978	63303	469187	403414	14317	466717	52295	37.5	72.6	85
islandpath_dinuc	NC_009485.1	Bradyrhizobium sp. BTAi1, complete genome.	292331	34608	792775	355519	564591	390127	856922	89.4	34.1	52
islandpath_dinuc	NC_009708.1	Yersinia pseudotuberculosis IP 31758, complete genome.	90535	36449	455632	103606	327369	140055	417904	71.3	21.7	34.8
islandpath_dinuc	NC_009052.1	Shewanella baltica OS155, complete genome.	92384	43547	607674	31917	85649	75464	178033	68	51.9	49
islandpath_dinuc	NC_009567.1	Haemophilus influenzae PittGG, complete genome.	19253	8553	156070	0	539	8553	19792	69.2	97.3	67.9
islandpath_dinuc	NC_010473.1	Escherichia coli str. K-12 substr. DH10B, complete genome.	30146	73499	441088	447840	2956	521339	33102	29.1	91.1	86.2
islandpath_dinuc	NC_003047.1	Sinorhizobium meliloti 1021, complete genome.	111218	46163	420721	606913	11659	653076	122877	70.7	90.5	92.5
islandpath_dinuc	NC_010161.1	Bartonella tribocorum CIP 105476, complete genome.	68564	0	286034	173698	213660	173698	282224	100	24.3	53.1
islandpath_dinuc	NC_002695.1	Escherichia coli O157:H7 str. Sakai, complete genome.	232602	57353	681173	457022	141196	514375	373798	80.2	62.2	77.6
islandpath_dinuc	NC_010515.1	Burkholderia cenocepacia MC0-3 chromosome 2, complete sequence.	146765	12513	372109	418882	94566	431395	241331	92.1	60.8	84.1
islandpath_dinuc	NC_007799.1	Ehrlichia chaffeensis str. Arkansas, complete genome.	40407	14908	95044	22384	574744	37292	615151	73	6.6	9.6
islandpath_dinuc	NC_007958.1	Rhodopseudomonas palustris BisB5, complete genome.	118076	0	590615	12807	30769	12807	148845	100	79.3	81
islandpath_dinuc	NC_008784.1	Burkholderia mallei SAVP1 chromosome II, complete sequence.	0	101988	197614	905107	30885	1007095	30885	0	0	87.2
islandpath_dinuc	NC_007354.1	Ehrlichia canis str. Jake, complete genome.	12562	3746	127468	29490	0	33236	12562	77	100	91.8
islandpath_dinuc	NC_008800.1	Yersinia enterocolitica subsp. enterocolitica 8081, complete genome.	46848	32928	411525	90534	114364	123462	161212	58.7	29.1	48.3
islandpath_dinuc	NC_008785.1	Burkholderia mallei SAVP1 chromosome I, complete sequence.	107	66629	406856	605158	20559	671787	20666	0.2	0.5	87.4
islandpath_dinuc	NC_010525.1	Thermoproteus neutrophilus V24Sta, complete genome.	43040	7745	231809	1265	38721	9010	81761	84.7	52.6	48.8
islandpath_dinuc	NC_003198.1	Salmonella enterica subsp. enterica serovar Typhi str. CT18, complete genome.	101824	48181	533422	500579	12035	548760	113859	67.9	89.4	90.9
islandpath_dinuc	NC_000868.1	Pyrococcus abyssi GE5, complete genome.	73783	0	257558	9537	153336	9537	227119	100	32.5	35.2
islandpath_dinuc	NC_007005.1	Pseudomonas syringae pv. syringae B728a, complete genome.	60828	91448	759129	404048	42227	495496	103055	39.9	59	77.7
islandpath_dinuc	NC_010400.1	Acinetobacter baumannii, complete genome.	272	82506	292662	914305	44704	996811	44976	0.3	0.6	87.8
islandpath_dinuc	NC_009445.1	Bradyrhizobium sp. ORS278, complete genome.	197615	8774	733233	52350	228878	61124	426493	95.7	46.3	51.3
islandpath_dinuc	NC_009566.1	Haemophilus influenzae PittEE, complete genome.	0	8551	89567	0	9019	8551	9019	0	0	0
islandpath_dinuc	NC_008701.1	Pyrobaculum islandicum DSM 4184, complete genome.	35428	7714	246187	1535	122669	9249	158097	82.1	22.4	22.1
islandpath_dinuc	NC_009879.1	Rickettsia canadensis str. McKiel, complete genome.	0	0	86234	26601	22618	26601	22618	N/A	0	54
islandpath_dinuc	NC_006155.1	Yersinia pseudotuberculosis IP 32953, complete genome.	95981	42161	435805	194606	414353	236767	510334	69.5	18.8	38.9
islandpath_dinuc	NC_009381.1	Yersinia pestis Pestoides F, complete genome.	38595	49312	362707	156677	258661	205989	297256	43.9	13	38.8
islandpath_dinuc	NC_007651.1	Burkholderia thailandensis E264 chromosome I, complete sequence.	19715	29459	390736	735287	0	764746	19715	40.1	100	96.2
islandpath_dinuc	NC_006274.1	Bacillus cereus E33L, complete genome.	8372	123307	593726	1357523	9925	1480830	18297	6.4	45.8	91.1
islandpath_dinuc	NC_009512.1	Pseudomonas putida F1, complete genome.	82011	72720	673077	167740	117870	240460	199881	53	41	56.7
islandpath_dinuc	NC_008726.1	Mycobacterium vanbaalenii PYR-1, complete genome.	122185	18321	696512	676017	196559	694338	318744	87	38.3	78.8
islandpath_dinuc	NC_010086.1	Burkholderia multivorans ATCC 17616 chromosome 2, complete sequence.	0	22822	231411	405184	15453	428006	15453	0	0	91.4
islandpath_dinuc	NC_008149.1	Yersinia pestis Nepal516, complete genome.	32329	57044	401341	161656	322336	218700	354665	36.2	9.1	33.8
islandpath_dinuc	NC_007761.1	Rhizobium etli CFN 42, complete genome.	126530	38561	490587	589416	27650	627977	154180	76.6	82.1	91.5
islandpath_dinuc	NC_008313.1	Ralstonia eutropha H16 chromosome 1, complete sequence.	84288	74249	427488	611561	367847	685810	452135	53.2	18.6	61.1
islandpath_dinuc	NC_009785.1	Streptococcus gordonii str. Challis substr. CH1, complete genome.	7448	14807	183088	39068	29783	53875	37231	33.5	20	51.1
islandpath_dinuc	NC_008060.1	Burkholderia cenocepacia AU 1054 chromosome 1, complete sequence.	41565	53975	354114	636146	164975	690121	206540	43.5	20.1	75.6
islandpath_dinuc	NC_009438.1	Shewanella putrefaciens CN-32, complete genome.	99910	48809	545463	39978	80699	88787	180609	67.2	55.3	51.9
islandpath_dinuc	NC_010084.1	Burkholderia multivorans ATCC 17616 chromosome 1, complete sequence.	43916	28621	337025	762868	0	791489	43916	60.5	100	96.6
islandpath_dinuc	NC_000913.2	Escherichia coli str. K-12 substr. MG1655, complete genome.	32167	56491	442584	182389	106409	238880	138576	36.3	23.2	56.8
islandpath_dinuc	NC_009255.1	Burkholderia vietnamiensis G4 chromosome 2, complete sequence.	2835	16804	294086	419943	101913	436747	104748	14.4	2.7	78.1
islandpath_dinuc	NC_006348.1	Burkholderia mallei ATCC 23344 chromosome 1, complete sequence.	12396	62527	348971	640928	0	703455	12396	16.5	100	91.3
islandpath_dinuc	NC_010465.1	Yersinia pseudotuberculosis YPIII, complete genome.	99818	29956	450719	90859	371929	120815	471747	76.9	21.2	32.2
islandpath_dinuc	NC_008611.1	Mycobacterium ulcerans Agy99, complete genome.	5686	20234	668382	265121	2475	285355	8161	21.9	69.7	92.3
islandpath_dinuc	AC_000091.1	Escherichia coli W3110 DNA, complete genome.	20501	50577	464507	201383	1796	251960	22297	28.8	91.9	80.9
islandpath_dinuc	NC_008836.1	Burkholderia mallei NCTC 10229 chromosome I, complete sequence.	12396	67645	413467	614788	0	682433	12396	15.5	100	90.3
islandpath_dinuc	NC_005773.3	Pseudomonas syringae pv. phaseolicola 1448A, complete genome.	140073	98343	737814	365016	64272	463359	204345	58.8	68.5	75.6
islandpath_dinuc	Total		7582296	5651920	53927184	46635354	10536736	52287274	18119032	57.3	41.8	77
alien_hunter	NC_009665.1	Shewanella baltica OS185, complete genome.	148620	65334	2006992	15560	26833	80894	175453	69.5	84.7	64
alien_hunter	NC_007606.1	Shigella dysenteriae Sd197, complete genome.	26422	127409	965285	287409	4251	414818	30673	17.2	86.1	70.4
alien_hunter	NC_006350.1	Burkholderia pseudomallei K96243 chromosome 1, complete sequence.	108740	348789	1568561	482201	8035	830990	116775	23.8	93.1	62.4
alien_hunter	NC_004431.1	Escherichia coli CFT073, complete genome.	140614	64210	1277962	459034	729	523244	141343	68.7	99.5	90.2
alien_hunter	NC_008543.1	Burkholderia cenocepacia HI2424 chromosome 2, complete sequence.	103043	119013	948874	326877	27811	445890	130854	46.4	78.7	74.5
alien_hunter	NC_003997.3	Bacillus anthracis str. Ames, complete genome.	15190	349658	1026189	1141284	22161	1490942	37351	4.2	40.7	75.7
alien_hunter	NC_010334.1	Shewanella halifaxensis HAW-EB4, complete genome.	16364	67127	849594	98850	32587	165977	48951	19.6	33.4	53.6
alien_hunter	NC_004722.1	Bacillus cereus ATCC 14579, complete genome.	77157	121433	1180320	504019	22050	625452	99207	38.9	77.8	80.2
alien_hunter	NC_010322.1	Pseudomonas putida GB-1, complete genome.	198116	84907	1504142	134910	51994	219817	250110	70	79.2	70.9
alien_hunter	NC_007384.1	Shigella sonnei Ss046, complete genome.	39539	181379	1469915	345291	2852	526670	42391	17.9	93.3	67.6
alien_hunter	NC_004631.1	Salmonella enterica subsp. enterica serovar Typhi Ty2, complete genome.	165857	182193	1770025	351893	3072	534086	168929	47.7	98.2	73.6
alien_hunter	NC_002655.2	Escherichia coli O157:H7 EDL933, complete genome.	212643	77266	1426742	431387	85041	508653	297684	73.3	71.4	79.9
alien_hunter	NC_009801.1	Escherichia coli E24377A, complete genome.	107741	103427	1344696	417503	22376	520930	130117	51	82.8	80.7
alien_hunter	NC_008258.1	Shigella flexneri 5 str. 8401, complete genome.	49287	100447	989485	454230	3099	554677	52386	32.9	94.1	82.9
alien_hunter	NC_009997.1	Shewanella baltica OS195, complete genome.	193564	52964	1574240	52910	37599	105874	231163	78.5	83.7	73.1
alien_hunter	NC_005810.1	Yersinia pestis biovar Microtus str. 91001, complete genome.	234753	93668	1497924	139237	177257	232905	412010	71.5	57	58
alien_hunter	NC_005945.1	Bacillus anthracis str. Sterne, complete genome.	21190	524419	1580719	966515	16161	1490934	37351	3.9	56.7	64.6
alien_hunter	NC_009074.1	Burkholderia pseudomallei 668 chromosome I, complete sequence.	34894	340271	1386768	452921	11459	793192	46353	9.3	75.3	58.1
alien_hunter	NC_007946.1	Escherichia coli UTI89, complete genome.	138511	69288	1144580	488887	23951	558175	162462	66.7	85.3	87.1
alien_hunter	NC_004578.1	Pseudomonas syringae pv. tomato str. DC3000, complete genome.	363496	99894	1883605	358685	42792	458579	406288	78.4	89.5	83.5
alien_hunter	NC_007146.2	Haemophilus influenzae 86-028NP, complete genome.	12198	8599	1063519	0	565	8599	12763	58.7	95.6	57.1
alien_hunter	NC_007530.2	Bacillus anthracis str. 'Ames Ancestor', complete genome.	22215	543535	1569465	947529	15136	1491064	37351	3.9	59.5	63.4
alien_hunter	NC_003909.8	Bacillus cereus ATCC 10987, complete genome.	70083	389663	1216413	1093537	33427	1483200	103510	15.2	67.7	73.3
alien_hunter	NC_008577.1	Shewanella sp. ANA-3 chromosome 1, complete sequence.	191971	38055	990013	58939	67057	96994	259028	83.5	74.1	70.5
alien_hunter	NC_007613.1	Shigella boydii Sb227, complete genome.	27348	81249	1012636	346900	7177	428149	34525	25.2	79.2	80.9
alien_hunter	NC_008390.1	Burkholderia cepacia AMMD chromosome 1, complete sequence.	9919	271071	1361567	436615	29	707686	9948	3.5	99.7	62.2
alien_hunter	NC_009901.1	Shewanella pealeana ATCC 700345, complete genome.	36889	84162	1197833	133990	31084	218152	67973	30.5	54.3	59.7
alien_hunter	NC_009900.1	Rickettsia massiliae MTU5, complete genome.	15317	6870	691044	13943	0	20813	15317	69	100	81
alien_hunter	NC_008750.1	Shewanella sp. W3-18-1, complete genome.	180587	50243	1719014	51168	55471	101411	236058	78.2	76.5	68.7
alien_hunter	NC_005071.1	Prochlorococcus marinus str. MIT 9313, complete genome.	46954	100993	1294388	100215	600	201208	47554	31.7	98.7	59.2
alien_hunter	NC_008027.1	Pseudomonas entomophila L48, complete genome.	89765	110953	1228229	140319	87242	251272	177007	44.7	50.7	53.7
alien_hunter	NC_008600.1	Bacillus thuringiensis str. Al Hakam, complete genome.	22154	553194	1659685	898579	13	1451773	22167	3.9	99.9	62.5
alien_hunter	NC_008463.1	Pseudomonas aeruginosa UCBPP-PA14, complete genome.	95778	70897	753289	119614	44049	190511	139827	57.5	68.5	65.2
alien_hunter	NC_003197.1	Salmonella typhimurium LT2, complete genome.	70711	135417	1562780	374771	10957	510188	81668	34.3	86.6	75.3
alien_hunter	NC_008321.1	Shewanella sp. MR-4, complete genome.	95179	52711	1381839	8759	54571	61470	149750	64.4	63.6	49.2
alien_hunter	NC_006511.1	Salmonella enterica subsp. enterica serovar Paratyphi A str. ATCC 9150, complete genome.	24393	146615	1483800	376488	0	523103	24393	14.3	100	73.2
alien_hunter	NC_008563.1	Escherichia coli APEC O1, complete genome.	103588	52513	1052363	535281	6105	587794	109693	66.4	94.4	91.6
alien_hunter	NC_010410.1	Acinetobacter baumannii AYE, complete genome.	87470	192057	1168736	796214	23149	988271	110619	31.3	79.1	80.4
alien_hunter	NC_009783.1	Vibrio harveyi ATCC BAA-1116 chromosome I, complete sequence.	146565	59215	1217906	85264	78520	144479	225085	71.2	65.1	62.7
alien_hunter	NC_009080.1	Burkholderia mallei NCTC 10247 chromosome I, complete sequence.	27004	314805	1279219	377799	21315	692604	48319	7.9	55.9	54.6
alien_hunter	NC_008253.1	Escherichia coli 536, complete genome.	78416	92214	1316717	486997	9910	579211	88326	46	88.8	84.7
alien_hunter	NC_007434.1	Burkholderia pseudomallei 1710b chromosome I, complete sequence.	175224	269618	1511549	435831	47534	705449	222758	39.4	78.7	65.8
alien_hunter	NC_006905.1	Salmonella enterica subsp. enterica serovar Choleraesuis str. SC-B67, complete genome.	41360	117962	1371682	448897	16343	566859	57703	26	71.7	78.5
alien_hunter	NC_010102.1	Salmonella enterica subsp. enterica serovar Paratyphi B str. SPB7, complete genome.	49197	36771	696957	483342	35173	520113	84370	57.2	58.3	88.1
alien_hunter	NC_007510.1	Burkholderia sp. 383 chromosome 1, complete sequence.	95622	318200	1371492	515853	5625	834053	101247	23.1	94.4	65.4
alien_hunter	NC_009256.1	Burkholderia vietnamiensis G4 chromosome 1, complete sequence.	374439	157464	1313288	473370	49	630834	374488	70.4	100	84.3
alien_hunter	NC_003143.1	Yersinia pestis CO92, complete genome.	186948	84126	1189844	156279	233871	240405	420819	69	44.4	51.9
alien_hunter	NC_008322.1	Shewanella sp. MR-7, complete genome.	94944	59973	1650848	20691	47493	80664	142437	61.3	66.7	51.8
alien_hunter	NC_004337.1	Shigella flexneri 2a str. 301, complete genome.	35975	162918	1558861	313762	0	476680	35975	18.1	100	68.2
alien_hunter	NC_009085.1	Acinetobacter baumannii ATCC 17978, complete genome.	113539	222160	1156626	757449	39223	979609	152762	33.8	74.3	76.9
alien_hunter	NC_007778.1	Rhodopseudomonas palustris HaA2, complete genome.	149410	13381	705992	76732	138550	90113	287960	91.8	51.9	59.8
alien_hunter	NC_009800.1	Escherichia coli HS, complete genome.	21300	120550	1120336	464594	14889	585144	36189	15	58.9	78.2
alien_hunter	NC_004347.1	Shewanella oneidensis MR-1, complete genome.	89784	43509	1119928	46045	83496	89554	173280	67.4	51.8	51.7
alien_hunter	NC_009076.1	Burkholderia pseudomallei 1106a chromosome I, complete sequence.	66520	280328	1269389	487640	1663	767968	68183	19.2	97.6	66.3
alien_hunter	NC_004603.1	Vibrio parahaemolyticus RIMD 2210633 chromosome I, complete sequence.	107634	65046	1239722	72718	33614	137764	141248	62.3	76.2	64.6
alien_hunter	NC_009009.1	Streptococcus sanguinis SK36, complete genome.	151824	40016	1450559	11695	40993	51711	192817	79.1	78.7	66.9
alien_hunter	NC_010501.1	Pseudomonas putida W619, complete genome.	231030	17746	1329621	87001	39676	104747	270706	92.9	85.3	84.7
alien_hunter	NC_008061.1	Burkholderia cenocepacia AU 1054 chromosome 2, complete sequence.	71816	114987	744091	316086	32186	431073	104002	38.4	69.1	72.5
alien_hunter	NC_007347.1	Ralstonia eutropha JMP134 chromosome 1, complete sequence.	205169	241482	1218348	463862	156356	705344	361525	45.9	56.8	62.7
alien_hunter	NC_007511.1	Burkholderia sp. 383 chromosome 2, complete sequence.	84877	172337	1152612	238343	86868	410680	171745	33	49.4	55.5
alien_hunter	NC_002516.2	Pseudomonas aeruginosa PAO1, complete genome.	36318	127151	1230469	83543	36512	210694	72830	22.2	49.9	42.3
alien_hunter	NC_010184.1	Bacillus weihenstephanensis KBAB4, complete genome.	20329	314546	1008845	1185999	17193	1500545	37522	6.1	54.2	78.4
alien_hunter	NC_002947.3	Pseudomonas putida KT2440, complete genome.	256581	100638	1720902	154052	66254	254690	322835	71.8	79.5	71.1
alien_hunter	NC_010612.1	Mycobacterium marinum M, complete genome.	200171	36065	1544578	708402	127118	744467	327289	84.7	61.2	84.8
alien_hunter	NC_010498.1	Escherichia coli SECEC SMS-3-5, complete genome.	42058	92218	1109971	490978	34019	583196	76077	31.3	55.3	80.9
alien_hunter	NC_005296.1	Rhodopseudomonas palustris CGA009, complete genome.	158021	69990	1392252	154055	52320	224045	210341	69.3	75.1	71.8
alien_hunter	NC_009338.1	Mycobacterium gilvum PYR-GCK, complete genome.	95614	100900	1362335	622806	19360	723706	114974	48.7	83.2	85.7
alien_hunter	NC_004741.1	Shigella flexneri 2a str. 2457T, complete genome.	48213	101294	981162	365423	4082	466717	52295	32.2	92.2	79.7
alien_hunter	NC_009485.1	Bradyrhizobium sp. BTAi1, complete genome.	540013	85442	1891680	304685	316909	390127	856922	86.3	63	67.7
alien_hunter	NC_009708.1	Yersinia pseudotuberculosis IP 31758, complete genome.	253787	41085	1491507	98970	164117	140055	417904	86.1	60.7	63.2
alien_hunter	NC_009052.1	Shewanella baltica OS155, complete genome.	135327	37761	1553934	37703	42706	75464	178033	78.2	76	68.3
alien_hunter	NC_009567.1	Haemophilus influenzae PittGG, complete genome.	19790	8553	1126299	0	2	8553	19792	69.8	100	69.8
alien_hunter	NC_010473.1	Escherichia coli str. K-12 substr. DH10B, complete genome.	31006	141145	1517476	380194	2096	521339	33102	18	93.7	74.2
alien_hunter	NC_003047.1	Sinorhizobium meliloti 1021, complete genome.	119127	224560	1298465	428516	3750	653076	122877	34.7	96.9	70.6
alien_hunter	NC_010161.1	Bartonella tribocorum CIP 105476, complete genome.	232793	54002	1548185	119696	49431	173698	282224	81.2	82.5	77.3
alien_hunter	NC_002695.1	Escherichia coli O157:H7 str. Sakai, complete genome.	293449	91681	1601366	422694	80349	514375	373798	76.2	78.5	80.6
alien_hunter	NC_010515.1	Burkholderia cenocepacia MC0-3 chromosome 2, complete sequence.	189052	141269	1209752	290126	52279	431395	241331	57.2	78.3	71.2
alien_hunter	NC_007799.1	Ehrlichia chaffeensis str. Arkansas, complete genome.	376627	33207	711346	4085	238524	37292	615151	91.9	61.2	58.4
alien_hunter	NC_007958.1	Rhodopseudomonas palustris BisB5, complete genome.	128285	6572	1638996	6235	20560	12807	148845	95.1	86.2	83.2
alien_hunter	NC_008784.1	Burkholderia mallei SAVP1 chromosome II, complete sequence.	13283	513510	979489	493585	17602	1007095	30885	2.5	43	48.8
alien_hunter	NC_007354.1	Ehrlichia canis str. Jake, complete genome.	12419	22553	588306	10683	143	33236	12562	35.5	98.9	50.4
alien_hunter	NC_008800.1	Yersinia enterocolitica subsp. enterocolitica 8081, complete genome.	92172	76719	1376221	46743	69040	123462	161212	54.6	57.2	48.8
alien_hunter	NC_008785.1	Burkholderia mallei SAVP1 chromosome I, complete sequence.	1101	251743	1080512	420044	19565	671787	20666	0.4	5.3	60.8
alien_hunter	NC_010525.1	Thermoproteus neutrophilus V24Sta, complete genome.	76626	179	768066	8831	5135	9010	81761	99.8	93.7	94.1
alien_hunter	NC_003198.1	Salmonella enterica subsp. enterica serovar Typhi str. CT18, complete genome.	111140	162772	1792137	385988	2719	548760	113859	40.6	97.6	75
alien_hunter	NC_000868.1	Pyrococcus abyssi GE5, complete genome.	138467	9537	731246	0	88652	9537	227119	93.6	61	58.5
alien_hunter	NC_007005.1	Pseudomonas syringae pv. syringae B728a, complete genome.	90755	104481	1552856	391015	12300	495496	103055	46.5	88.1	80.5
alien_hunter	NC_010400.1	Acinetobacter baumannii, complete genome.	42465	331668	1039373	665143	2511	996811	44976	11.4	94.4	67.9
alien_hunter	NC_009445.1	Bradyrhizobium sp. ORS278, complete genome.	305011	16355	2037684	44769	121482	61124	426493	94.9	71.5	71.7
alien_hunter	NC_009566.1	Haemophilus influenzae PittEE, complete genome.	9019	8551	860242	0	0	8551	9019	51.3	100	51.3
alien_hunter	NC_008701.1	Pyrobaculum islandicum DSM 4184, complete genome.	137851	151	1226639	9098	20246	9249	158097	99.9	87.2	87.8
alien_hunter	NC_009879.1	Rickettsia canadensis str. McKiel, complete genome.	8149	17195	690491	9406	14469	26601	22618	32.2	36	35.7
alien_hunter	NC_006155.1	Yersinia pseudotuberculosis IP 32953, complete genome.	284450	81466	1635613	155301	225884	236767	510334	77.7	55.7	58.9
alien_hunter	NC_009381.1	Yersinia pestis Pestoides F, complete genome.	118172	52321	1034642	153668	179084	205989	297256	69.3	39.8	54
alien_hunter	NC_007651.1	Burkholderia thailandensis E264 chromosome I, complete sequence.	19715	291408	1374316	473338	0	764746	19715	6.3	100	62.9
alien_hunter	NC_006274.1	Bacillus cereus E33L, complete genome.	9802	399023	1273324	1081807	8495	1480830	18297	2.4	53.6	72.8
alien_hunter	NC_009512.1	Pseudomonas putida F1, complete genome.	126828	79277	1706545	161183	73053	240460	199881	61.5	63.5	65.4
alien_hunter	NC_008726.1	Mycobacterium vanbaalenii PYR-1, complete genome.	242870	68189	1426957	626149	75874	694338	318744	78.1	76.2	85.8
alien_hunter	NC_010086.1	Burkholderia multivorans ATCC 17616 chromosome 2, complete sequence.	15453	162971	1089566	265035	0	428006	15453	8.7	100	63.3
alien_hunter	NC_008149.1	Yersinia pestis Nepal516, complete genome.	176964	72914	1330090	145786	177701	218700	354665	70.8	49.9	56.3
alien_hunter	NC_007761.1	Rhizobium etli CFN 42, complete genome.	150091	159798	1564543	468179	4089	627977	154180	48.4	97.3	79
alien_hunter	NC_008313.1	Ralstonia eutropha H16 chromosome 1, complete sequence.	271677	191529	1096946	494281	180458	685810	452135	58.7	60.1	67.3
alien_hunter	NC_009785.1	Streptococcus gordonii str. Challis substr. CH1, complete genome.	24489	43681	1072728	10194	12742	53875	37231	35.9	65.8	38.1
alien_hunter	NC_008060.1	Burkholderia cenocepacia AU 1054 chromosome 1, complete sequence.	84884	232530	1026646	457591	121656	690121	206540	26.7	41.1	60.5
alien_hunter	NC_009438.1	Shewanella putrefaciens CN-32, complete genome.	132892	54793	1287774	33994	47717	88787	180609	70.8	73.6	61.9
alien_hunter	NC_010084.1	Burkholderia multivorans ATCC 17616 chromosome 1, complete sequence.	43890	280021	1246626	511468	26	791489	43916	13.6	99.9	66.5
alien_hunter	NC_000913.2	Escherichia coli str. K-12 substr. MG1655, complete genome.	87939	99708	1525158	139172	50637	238880	138576	46.9	63.5	60.2
alien_hunter	NC_009255.1	Burkholderia vietnamiensis G4 chromosome 2, complete sequence.	75797	145007	995868	291740	28951	436747	104748	34.3	72.4	67.9
alien_hunter	NC_006348.1	Burkholderia mallei ATCC 23344 chromosome 1, complete sequence.	12396	262258	1105952	441197	0	703455	12396	4.5	100	63.4
alien_hunter	NC_010465.1	Yersinia pseudotuberculosis YPIII, complete genome.	248162	47564	1396156	73251	223585	120815	471747	83.9	52.6	54.2
alien_hunter	NC_008611.1	Mycobacterium ulcerans Agy99, complete genome.	8161	73182	1700946	212173	0	285355	8161	10	100	75.1
alien_hunter	AC_000091.1	Escherichia coli W3110 DNA, complete genome.	22066	107191	1597717	144769	231	251960	22297	17.1	99	60.8
alien_hunter	NC_008836.1	Burkholderia mallei NCTC 10229 chromosome I, complete sequence.	12396	246523	1086496	435910	0	682433	12396	4.8	100	64.5
alien_hunter	NC_005773.3	Pseudomonas syringae pv. phaseolicola 1448A, complete genome.	166642	86270	1288373	377089	37703	463359	204345	65.9	81.5	81.4
alien_hunter	Total		12747612	15627818	146314582	36659456	5371420	52287274	18119032	44.9	70.4	70.2
literature	NC_002655.2	Escherichia coli O157:H7 EDL933, complete genome.	220327	0	614069	508653	77357	508653	297684	100	74	90.4
literature	NC_003197.1	Salmonella typhimurium LT2, complete genome.	67686	0	833235	510188	13982	510188	81668	100	82.9	97.6
literature	NC_002695.1	Escherichia coli O157:H7 str. Sakai, complete genome.	344313	0	881939	514375	29485	514375	373798	100	92.1	96.7
literature	NC_003198.1	Salmonella enterica subsp. enterica serovar Typhi str. CT18, complete genome.	113859	0	633712	548760	0	548760	113859	100	100	100
literature	Total		746185	0	2962955	2081976	120824	2081976	867009	100	86.1	95.9
